# Supplementary material for: ProMetIS, deep phenotyping of mouse models by combined proteomics and metabolomics analysis
Source: Sci Data. 2021 Dec 3;8:311. doi: 10.1038/s41597-021-01095-3 (PMC8642540; doi:10.1038/s41597-021-01095-3)
Supplement: Supplementary file 2 [file 41597_2021_1095_MOESM2_ESM.xlsx]

## Sheet: sampleMetadata
	gene	mouse_id	sex	gene_name	mgi_id	variant	impc_id	impc_genotype	impc_phenotype
X501f	MX2	501	F	MX dynamin-like GTPase 2	MGI:97244	C57BL/6N Mouse	93326	P5964Del/Del	https://www.mousephenotype.org/data/genes/MGI:97244#phenotypesTab
X502m	MX2	502	M	MX dynamin-like GTPase 2	MGI:97244	C57BL/6N Mouse	93327	P5964Del/Del	https://www.mousephenotype.org/data/genes/MGI:97244#phenotypesTab
X503m	MX2	503	M	MX dynamin-like GTPase 2	MGI:97244	C57BL/6N Mouse	93328	P5964Del/Del	https://www.mousephenotype.org/data/genes/MGI:97244#phenotypesTab
X506m	MX2	506	M	MX dynamin-like GTPase 2	MGI:97244	C57BL/6N Mouse	93331	P5964Del/Del	https://www.mousephenotype.org/data/genes/MGI:97244#phenotypesTab
X508f	MX2	508	F	MX dynamin-like GTPase 2	MGI:97244	C57BL/6N Mouse	93332	P5964Del/Del	https://www.mousephenotype.org/data/genes/MGI:97244#phenotypesTab
X509f	MX2	509	F	MX dynamin-like GTPase 2	MGI:97244	C57BL/6N Mouse	93333	P5964Del/Del	https://www.mousephenotype.org/data/genes/MGI:97244#phenotypesTab
X513m	MX2	513	M	MX dynamin-like GTPase 2	MGI:97244	C57BL/6N Mouse	93334	P5964Del/Del	https://www.mousephenotype.org/data/genes/MGI:97244#phenotypesTab
X517f	MX2	517	F	MX dynamin-like GTPase 2	MGI:97244	C57BL/6N Mouse	93335	P5964Del/Del	https://www.mousephenotype.org/data/genes/MGI:97244#phenotypesTab
X518f	MX2	518	F	MX dynamin-like GTPase 2	MGI:97244	C57BL/6N Mouse	93336	P5964Del/Del	https://www.mousephenotype.org/data/genes/MGI:97244#phenotypesTab
X521f	MX2	521	F	MX dynamin-like GTPase 2	MGI:97244	C57BL/6N Mouse	93337	P5964Del/Del	https://www.mousephenotype.org/data/genes/MGI:97244#phenotypesTab
X527m	MX2	527	M	MX dynamin-like GTPase 2	MGI:97244	C57BL/6N Mouse	93340	P5964Del/Del	https://www.mousephenotype.org/data/genes/MGI:97244#phenotypesTab
X528m	MX2	528	M	MX dynamin-like GTPase 2	MGI:97244	C57BL/6N Mouse	93341	P5964Del/Del	https://www.mousephenotype.org/data/genes/MGI:97244#phenotypesTab
X529f	MX2	529	F	MX dynamin-like GTPase 2	MGI:97244	C57BL/6N Mouse	93338	P5964Del/Del	https://www.mousephenotype.org/data/genes/MGI:97244#phenotypesTab
X531f	MX2	531	F	MX dynamin-like GTPase 2	MGI:97244	C57BL/6N Mouse	93339	P5964Del/Del	https://www.mousephenotype.org/data/genes/MGI:97244#phenotypesTab
W616f	WT	616	F			C57BL/6N Mouse	93299	CRLWT/WT
W617f	WT	617	F			C57BL/6N Mouse	93300	CRLWT/WT
W620f	WT	620	F			C57BL/6N Mouse	93301	CRLWT/WT
W621f	WT	621	F			C57BL/6N Mouse	93302	CRLWT/WT
W622f	WT	622	F			C57BL/6N Mouse	93303	CRLWT/WT
W623f	WT	623	F			C57BL/6N Mouse	93304	CRLWT/WT
W625m	WT	625	M			C57BL/6N Mouse	93295	CRLWT/WT
W627m	WT	627	M			C57BL/6N Mouse	93306	CRLWT/WT
W628m	WT	628	M			C57BL/6N Mouse	93307	CRLWT/WT
W629m	WT	629	M			C57BL/6N Mouse	93308	CRLWT/WT
W630m	WT	630	M			C57BL/6N Mouse	93309	CRLWT/WT
W631m	WT	631	M			C57BL/6N Mouse	93310	CRLWT/WT
W632f	WT	632	F			C57BL/6N Mouse	93297	CRLWT/WT
W633f	WT	633	F			C57BL/6N Mouse	93298	CRLWT/WT
W634m	WT	634	M			C57BL/6N Mouse	93296	CRLWT/WT
L818f	LAT	818	F	linker for activation of T cells	MGI:1342293	C57BL/6N Mouse	93312	P5960Del/Del	https://www.mousephenotype.org/data/genes/MGI:1342293#phenotypesTab
L819f	LAT	819	F	linker for activation of T cells	MGI:1342293	C57BL/6N Mouse	93313	P5960Del/Del	https://www.mousephenotype.org/data/genes/MGI:1342293#phenotypesTab
L824m	LAT	824	M	linker for activation of T cells	MGI:1342293	C57BL/6N Mouse	93314	P5960Del/Del	https://www.mousephenotype.org/data/genes/MGI:1342293#phenotypesTab
L825m	LAT	825	M	linker for activation of T cells	MGI:1342293	C57BL/6N Mouse	93315	P5960Del/Del	https://www.mousephenotype.org/data/genes/MGI:1342293#phenotypesTab
L826m	LAT	826	M	linker for activation of T cells	MGI:1342293	C57BL/6N Mouse	93316	P5960Del/Del	https://www.mousephenotype.org/data/genes/MGI:1342293#phenotypesTab
L827m	LAT	827	M	linker for activation of T cells	MGI:1342293	C57BL/6N Mouse	93317	P5960Del/Del	https://www.mousephenotype.org/data/genes/MGI:1342293#phenotypesTab
L836f	LAT	836	F	linker for activation of T cells	MGI:1342293	C57BL/6N Mouse	93318	P5960Del/Del	https://www.mousephenotype.org/data/genes/MGI:1342293#phenotypesTab
L841f	LAT	841	F	linker for activation of T cells	MGI:1342293	C57BL/6N Mouse	93319	P5960Del/Del	https://www.mousephenotype.org/data/genes/MGI:1342293#phenotypesTab
L848m	LAT	848	M	linker for activation of T cells	MGI:1342293	C57BL/6N Mouse	93321	P5960Del/Del	https://www.mousephenotype.org/data/genes/MGI:1342293#phenotypesTab
L849m	LAT	849	M	linker for activation of T cells	MGI:1342293	C57BL/6N Mouse	93322	P5960Del/Del	https://www.mousephenotype.org/data/genes/MGI:1342293#phenotypesTab
L854f	LAT	854	F	linker for activation of T cells	MGI:1342293	C57BL/6N Mouse	93323	P5960Del/Del	https://www.mousephenotype.org/data/genes/MGI:1342293#phenotypesTab
L859m	LAT	859	M	linker for activation of T cells	MGI:1342293	C57BL/6N Mouse	93324	P5960Del/Del	https://www.mousephenotype.org/data/genes/MGI:1342293#phenotypesTab
L862f	LAT	862	F	linker for activation of T cells	MGI:1342293	C57BL/6N Mouse	93325	P5960Del/Del	https://www.mousephenotype.org/data/genes/MGI:1342293#phenotypesTab

## Sheet: preclinical
	category	measurement	category_full	transformation	X501f	X502m	X503m	X506m	X508f	X509f	X513m	X517f	X518f	X521f	X527m	X528m	X529f	X531f	W616f	W617f	W620f	W621f	W622f	W623f	W625m	W627m	W628m	W629m	W630m	W631m	W632f	W633f	W634m	L818f	L819f	L824m	L825m	L826m	L827m	L836f	L841f	L848m	L849m	L854f	L859m	L862f
Anapath_..A2.heart	Anapath	% A2 heart	Anapath	inverse	0.54	0.53	0.56	0.51	0.61	0.62	0.47	0.54	0.57	0.61	0.67	0.58	0.57	0.62	0.62	0.74	0.67	0.6	0.53	0.53	0.7	0.67	0.58	0.6	0.59	0.53	0.55	0.65	0.51	0.54	0.63	0.62	0.61	0.5	0.61	0.65	0.61	0.54	0.6	0.54	0.58	0.6
Anapath_A2.heart..g.	Anapath	A2 heart (g)	Anapath	inverse	0.11	0.15	0.13	0.13	0.14	0.14	0.11	0.12	0.12	0.13	0.2	0.15	0.13	0.13	0.13	0.15	0.14	0.13	0.11	0.11	0.2	0.2	0.14	0.14	0.15	0.14	0.12	0.13	0.13	0.11	0.14	0.16	0.14	0.12	0.14	0.15	0.13	0.14	0.17	0.12	0.15	0.13
Anapath_A2.heart..mg...mg.	Anapath	A2 heart (mg) (mg)	Anapath	inverse	107	150	132	126	137	138	114	118	121	130	195	154	129	130	133	155	140	129	108	110	195	195	145	135	146	142	122	132	131	109	140	163	144	120	138	150	127	138	166	118	154	130
Anapath_body.weight..g.	Anapath	body weight (g)	Anapath	normal	19.841	28.095	23.477	24.679	22.39	22.289	24.177	21.834	21.16	21.272	29.04	26.491	22.435	20.815	21.389	20.878	21.032	21.502	20.537	20.742	27.895	29.04	25.04	22.344	24.736	26.75	22.05	20.177	25.505	20.142	22.22	26.473	23.541	23.826	22.504	23.016	20.977	25.598	27.67	21.959	26.584	21.792
Auditory.and.PPI_..PP70	Auditory and PPI	% PP70	Auditory startle reflex reactivity and PPI - P1	non parametric	56.66	48.56	60.12	25.51	18.88	29.72	55.85	60.34	32.16	34.65	22.46	5.84	52.64	29.53	48.6	78.44	20.82	11.63	8.52	34.94	8.11	29.85	36.42	15.99	54.2	24.58	66.44	52.57	44.69	26.01	32.05	16.26	24.87	67.99	33.64	32.14	65.3	19.78	10.28	23.33	26.85	28.63
Auditory.and.PPI_..PP75	Auditory and PPI	% PP75	Auditory startle reflex reactivity and PPI - P1	non parametric	72.79	74.38	79.93	64.08	61.97	30.66	57.32	80.64	57.1	42.98	57.04	47.94	68.65	28.38	65.68	84	49.57	44.94	31.11	60.03	43.68	55.74	39.8	41.08	64.99	30.91	80.43	52.87	65.57	29.3	51.57	52.21	54.67	63.38	46.29	41.25	79.72	57.39	48.05	44.7	24.14	54.27
Auditory.and.PPI_..PP85	Auditory and PPI	% PP85	Auditory startle reflex reactivity and PPI - P1	non parametric	87.06	86.28	89.32	76.23	81.95	58.52	86.58	89.95	80.49	68.76	79.63	69.37	89.64	69.89	57.14	87.49	66.42	56.28	59.38	62.99	71.78	77.08	60.44	54.29	77.68	38.82	77.44	74.65	73.02	66.86	62.25	86.78	75.02	89.61	74.15	51.97	77.69	82.55	65.05	59.18	42.68	56.35
Auditory.and.PPI_..PP90	Auditory and PPI	% PP90	Auditory startle reflex reactivity and PPI - P1	non parametric	88.97	93.8	85.36	83.37	88.41	75.15	88.29	86.98	80.66	82.85	87.82	80.48	90.16	83.39	61.99	90.22	68.81	71.01	71.18	60.99	78.56	79.68	66.74	59.38	84.02	67.79	80.83	75.34	81.91	80.46	74.98	92.37	85.26	89.11	81.04	61.1	88.04	90.24	75.42	69.86	57.16	71.25
Auditory.and.PPI_BN..65.	Auditory and PPI	BN (65)	Auditory startle reflex reactivity and PPI - P1	log	19.7	14.4	22.1	19.7	22	19.7	34.2	26.9	31.7	21.3	22.6	23.1	25.6	35.7	23.5	17.3	26.2	20.6	14.9	19.8	18.3	16.4	29	23.4	18.7	23.5	20.8	22.2	15.9	26.5	17.8	21.7	25.7	18.8	18.4	19.8	22.3	19.8	26	30.2	19.3	24.6
Auditory.and.PPI_Body.weight..g.	Auditory and PPI	Body weight (g)	Auditory startle reflex reactivity and PPI - P1	normal	18.1	28	22.7	24.4	20.2	21	22.4	20.7	19.9	20.2	24	24.3	20.9	20.6	18.4	19	19.8	18.6	18.5	19.3	26.4	27.6	24.4	20.6	23.6	24.7	19.7	16.7	23	18.4	20.8	24.8	23	23.3	21.9	21.2	19.7	23.4	25.4	19.8	24.2	19.9
Auditory.and.PPI_Glb	Auditory and PPI	Glb	Auditory startle reflex reactivity and PPI - P1	normal	76.37	75.75	78.68	62.3	62.8	48.51	72.01	79.48	62.6	57.31	61.74	50.91	75.27	52.8	58.35	85.04	51.41	45.97	42.55	54.74	50.53	60.59	50.85	42.69	70.22	40.53	76.28	63.86	66.3	50.66	55.21	61.91	59.96	77.52	58.78	46.62	77.69	62.49	49.7	49.27	37.71	52.63
Auditory.and.PPI_P70	Auditory and PPI	P70	Auditory startle reflex reactivity and PPI - P1	log	23.2	30.7	27.8	21.1	26.7	14.9	28.5	24.4	25.5	35.3	19.7	21.7	16.8	35.7	29.2	20.2	27.8	20.6	15.4	25.1	20.3	25	20.6	28.8	30.4	20.2	40.9	21.7	20.7	22.1	16.4	27.4	18.4	19.2	21.1	16.4	31.2	23.6	22.6	32.1	18.9	22.9
Auditory.and.PPI_P75	Auditory and PPI	P75	Auditory startle reflex reactivity and PPI - P1	log	37.8	43.6	54.8	47.3	27.3	29.1	32.7	65.1	35.2	30.3	25	32.3	31.8	33.7	51.2	37.1	41.5	20.6	16.9	43.9	19.3	25.2	21.1	33.3	26.9	21.8	89.6	22.6	47.5	35.2	22.2	29.9	40.9	50.4	60.6	28	47.2	36.2	23.5	33.1	26.1	25.9
Auditory.and.PPI_P85	Auditory and PPI	P85	Auditory startle reflex reactivity and PPI - P1	log	39.4	78.1	37.5	161.5	83.4	79.4	79	69.3	45.4	80.1	47.4	55.6	47	122.1	105.9	71.2	48.3	34	115.2	102.9	39	31.8	117.6	53.2	52.9	50.8	130.8	55.6	232	57.1	76.1	64.6	186.1	57.7	96.1	26.7	101.1	57.2	48.7	67.4	90.1	26.7
Auditory.and.PPI_P90	Auditory and PPI	P90	Auditory startle reflex reactivity and PPI - P1	log	59	172.2	64.9	172.4	205.9	144.1	144.5	93.3	78.1	131.9	68.4	70.7	45.8	180.1	170.3	105.6	86.3	35	215.2	101.5	141.1	28.9	222.7	130.7	78.9	147	131.3	104.4	335	79.6	132.2	254.9	297.3	53.8	255.7	25.9	165	67.5	123.5	75.5	177.4	48.3
Auditory.and.PPI_PP70	Auditory and PPI	PP70	Auditory startle reflex reactivity and PPI - P1	non parametric	145.4	798	293.8	660.6	614.3	538.4	362.8	287	167.3	617.8	1245.6	1258.4	165.1	574.6	278.7	150.8	185.6	433.2	902	94.4	1575.8	773.9	520.9	565.4	454.7	1008.4	83	233.9	555.3	528.5	348.1	724.6	897.5	140.8	358.4	792.6	330.2	529.5	1131.5	529.3	913	551.7
Auditory.and.PPI_PP75	Auditory and PPI	PP75	Auditory startle reflex reactivity and PPI - P1	non parametric	91.3	397.5	147.9	318.5	288	531.2	350.7	140.1	105.8	539	690.1	695.7	109.3	584	186.1	111.9	118.2	269.9	679.3	58	965.8	488.3	493.2	396.5	347.5	923.8	48.4	232.4	345.7	505	248.1	413.5	541.5	161.1	290.1	686.2	193	281.3	655.2	381.8	946.8	353.5
Auditory.and.PPI_PP85	Auditory and PPI	PP85	Auditory startle reflex reactivity and PPI - P1	non parametric	43.4	212.9	78.7	210.8	136.7	317.8	110.3	72.7	48.1	295.3	327.2	409.3	36.1	245.5	232.4	87.5	78.7	214.3	400.5	53.7	483.9	252.9	324.1	307.6	221.6	818	55.8	125	270.9	236.7	193.4	114.4	298.4	45.7	139.6	561	212.3	115.2	440.8	281.8	715.4	337.4
Auditory.and.PPI_PP90	Auditory and PPI	PP90	Auditory startle reflex reactivity and PPI - P1	non parametric	37	96.2	107.9	147.5	87.8	190.4	96.2	94.2	47.7	162.1	195.7	260.8	34.3	135.4	206.1	68.4	73.1	142.1	284.2	56.6	367.7	224.2	272.5	273.4	158.6	430.7	47.4	121.6	181.6	139.6	128.2	66	176.1	47.9	102.4	454.3	113.8	64.4	310	208.1	534.7	222.2
Auditory.and.PPI_ST110	Auditory and PPI	ST110	Auditory startle reflex reactivity and PPI - P1	log	335.5	1551.3	736.8	886.8	757.3	766.1	821.7	723.6	246.6	945.3	1606.3	1336.4	348.6	815.4	542.2	699.3	234.4	490.2	986	145.1	1714.9	1103.2	819.3	673	992.7	1337.1	247.3	493.1	1004	714.3	512.3	865.3	1194.6	439.9	540.1	1168	951.7	660.1	1261.2	690.4	1248.1	773
Body_body.weight.w7..g.	Body	body weight w7 (g)	Body Weight	normal	17.4	24.4	20.2	23.7	18.2	18.7	21.4	18.9	17.4	18.7	23.1	21.7	19.3	18.4	16.8	17	18.4	15.8	16	16.7	22.3	25.3	22.4	18.3	21.7	22.5	18.7	15.5	21.3	18.4	19.2	22.7	21.6	22.2	20.6	19.1	16.9	21	20.6	17.3	21.3	17.7
Clinical.chemistry_ALAT..U.l.	Clinical chemistry	ALAT (U/l)	Clinical chemistry parameters	non parametric	#N/A	51	#N/A	#N/A	24	19	#N/A	#N/A	#N/A	#N/A	44	59	22	18	17	18	20	16	22	#N/A	16	8	39	83	#N/A	78	31	26	20	#N/A	#N/A	20	20	21	58	18	#N/A	#N/A	#N/A	34	22	23
Clinical.chemistry_ALP..U.l.	Clinical chemistry	ALP (U/l)	Clinical chemistry parameters	normal	154	70	89	71	108	86	80	103	102	133	72	72	133	137	112	111	146	114	135	#N/A	78	69	104	91	#N/A	80	115	125	69	105	112	60	91	74	70	88	130	75	63	112	76	104
Clinical.chemistry_ASAT..U.l.	Clinical chemistry	ASAT (U/l)	Clinical chemistry parameters	non parametric	#N/A	78	#N/A	#N/A	170	96	#N/A	#N/A	#N/A	#N/A	116	109	150	111	96	113	138	74	136	#N/A	101	51	229	111	#N/A	82	180	153	143	#N/A	#N/A	100	115	109	152	63	#N/A	#N/A	#N/A	136	69	207
Clinical.chemistry_Albumin..g.l.	Clinical chemistry	Albumin (g/l)	Clinical chemistry parameters	non parametric	30	27	26	29	28	27	29	28	30	33	28	27	29	31	29	28	30	26	25	#N/A	21	24	28	29	#N/A	27	29	29	27	28	28	27	28	27	28	26	28	32	26	28	27	29
Clinical.chemistry_Blood.Urea.Nitrogen.mg.dl..mg.dl.	Clinical chemistry	Blood Urea Nitrogen mg/dl (mg/dl)	Clinical chemistry parameters	log	20.73	26.62	28.3	25.5	20.17	17.09	21.86	21.02	27.74	24.38	17.37	15.97	22.7	22.7	19.89	22.42	26.34	#N/A	#N/A	#N/A	17.37	25.22	21.58	20.17	#N/A	20.45	24.94	21.02	24.94	21.3	20.45	23.82	21.58	23.54	22.14	16.25	22.98	26.34	20.45	22.98	18.77	17.09
Clinical.chemistry_Glucose..mmol.l.	Clinical chemistry	Glucose (mmol/l)	Clinical chemistry parameters	normal	16.1	15.3	12.3	9.4	17.5	15.6	10.2	12.4	16	10.6	14.7	8.1	16.5	16	19.1	17	15.9	#N/A	#N/A	#N/A	14.8	13.1	11.5	8.9	#N/A	13.4	15.9	17.6	12	15.1	14.4	12	15.3	14.7	15.1	8.9	15.2	11.1	9.7	13.2	13.4	8.4
Clinical.chemistry_HDL.Chol...mmol.l.	Clinical chemistry	HDL Chol. (mmol/l)	Clinical chemistry parameters	non parametric	1.31	1.6	1.66	1.57	1.46	1.33	1.87	1.47	1.52	1.49	1.33	1.47	1.42	1.52	1.53	1.46	1.47	#N/A	#N/A	#N/A	1.82	1.52	1.7	1.77	#N/A	1.94	1.26	1.59	1.72	1.47	1.5	1.6	1.82	1.64	1.66	0.91	1.37	1.8	1.26	1.65	1.43	0.93
Clinical.chemistry_Non.HDL.Chol...mmol.l.	Clinical chemistry	Non HDL Chol. (mmol/l)	Clinical chemistry parameters	normal	0.82	0.66	0.93	0.85	0.75	0.83	1.09	0.91	0.91	0.86	0.67	0.73	0.68	0.85	0.79	0.82	0.86	#N/A	#N/A	#N/A	0.69	0.63	0.59	0.78	#N/A	0.74	0.85	0.96	0.75	0.88	1.1	0.61	0.85	0.7	0.85	0.65	0.89	1	0.71	0.96	0.58	0.71
Clinical.chemistry_P..mmol.l.	Clinical chemistry	P (mmol/l)	Clinical chemistry parameters	normal	2.17	1.38	1.44	1.7	2.31	2.81	2.14	2.3	2.42	2.33	1.46	2.38	2.08	2.35	2.12	2.41	2.45	#N/A	#N/A	#N/A	1.38	1.84	1.6	2.13	#N/A	1.24	2.6	2.48	1.62	2.01	2.5	1.3	1.57	1.71	1.79	1.56	2.85	1.82	1.68	3.03	1.6	1.68
Clinical.chemistry_T..Chol...mmol.l.	Clinical chemistry	T. Chol. (mmol/l)	Clinical chemistry parameters	normal	2.13	2.26	2.59	2.42	2.21	2.16	2.96	2.38	2.43	2.35	2	2.2	2.1	2.37	2.32	2.28	2.33	#N/A	1.85	#N/A	2.51	2.15	2.29	2.55	#N/A	2.68	2.11	2.55	2.47	2.35	2.6	2.21	2.67	2.34	2.51	1.56	2.26	2.8	1.97	2.61	2.01	1.64
Clinical.chemistry_T..bilirubin..µmol.l.	Clinical chemistry	T. bilirubin (µmol/l)	Clinical chemistry parameters	non parametric	6.4	4.4	5.8	8	3.3	5.2	10.2	5.8	6.1	7.2	7.2	8.3	3.8	5.2	5	6.1	3.5	#N/A	3.6	#N/A	2.2	3	3	5.8	#N/A	3.8	5.5	5	4.2	6.1	7.8	3.9	5	3.9	5.5	4.7	5.5	8.3	8.9	4.4	4.7	8.6
Clinical.chemistry_TG..mmol.l.	Clinical chemistry	TG (mmol/l)	Clinical chemistry parameters	normal	0.75	1.63	1.83	1.1	1.09	0.87	1.21	0.9	0.85	1	0.82	0.78	0.77	0.51	0.69	0.82	1.7	#N/A	#N/A	#N/A	1.11	1.6	1.25	0.73	#N/A	0.96	1.53	1.03	1.39	1.19	1.24	1.54	1.21	1.27	1.44	0.64	1.17	1.66	0.56	1.22	0.61	0.66
Clinical.chemistry_Urea..mmol.l.	Clinical chemistry	Urea (mmol/l)	Clinical chemistry parameters	log	7.4	9.5	10.1	9.1	7.2	6.1	7.8	7.5	9.9	8.7	6.2	5.7	8.1	8.1	7.1	8	9.4	#N/A	#N/A	#N/A	6.2	9	7.7	7.2	#N/A	7.3	8.9	7.5	8.9	7.6	7.3	8.5	7.7	8.4	7.9	5.8	8.2	9.4	7.3	8.2	6.7	6.1
Dysmorphology_Body.weight..g.	Dysmorphology	Body weight (g)	Dysmorphology IMPC	normal	17.6	26	21.7	24.1	20.1	20.5	21.7	19.8	19.2	20.3	24.5	23.8	20.9	19.6	18.6	18.9	19.3	17.3	17	18.6	24.2	26.5	24	19.7	23	24.1	19.9	16.9	23.6	18.5	20.3	24.1	22.6	22.9	21.3	19.8	18.7	22.8	23.5	19	23.4	18.8
Dysmorphology_Loc..activity	Dysmorphology	Loc. activity	Dysmorphology IMPC	normal	2	20	22	15	19	26	13	18	24	26	20	25	14	15	18	25	18	17	22	32	23	31	14	26	26	31	20	14	17	16	23	2	9	30	19	14	2	19	14	16	10	19
ECG_HR..bpm.	ECG	HR (bpm)	ECG in anaesthetized conditions	normal	395	466	377	396	408	490	345	433	451	472	416	422	446	386	524	403	381	482	406	363	435	399	351	393	354	372	519	516	368	380	439	398	375	376	394	418	408	408	390	383	419	462
ECG_Number.of.signals	ECG	Number of signals	ECG in anaesthetized conditions	non parametric	53	163	74	166	200	156	200	171	200	200	200	200	51	200	88	62	66	125	138	65	200	200	70	140	105	200	200	200	64	64	68	187	105	84	64	200	94	131	198	67	200	117
ECG_PR..ms.	ECG	PR (ms)	ECG in anaesthetized conditions	non parametric	47.7	48.2	46	48.9	48.8	51.7	54.2	47	52.5	47.3	43.1	46.9	50.6	51.5	42.8	54.7	58	48.1	55.2	51.7	49.4	50.5	43.6	48.9	47.1	48.9	52.1	46.7	50.3	51	47.1	46.6	45	45.9	49.5	57.7	53.4	47.5	50.8	50.1	44.5	45.6
ECG_Pdur..ms.	ECG	Pdur (ms)	ECG in anaesthetized conditions	normal	22.1	22.8	21.3	24.3	20.8	25.1	25.1	19.7	18.9	19.7	20	22.1	22.3	19	16.1	22.8	23.2	23.6	23.1	24.1	19.8	21.8	17.1	21.4	20.8	20.4	21.7	17.6	24.4	21.2	22	19.9	21.3	19.9	17.1	24.5	20.2	13.9	22	18	19.5	20
ECG_QRS..ms.	ECG	QRS (ms)	ECG in anaesthetized conditions	inverse	15.4	16.5	15	14.5	14.5	15.7	16.7	18.5	19.1	17	16.3	13.7	17.5	18	22.7	15.2	15.2	15.7	15.8	15.6	20.7	14.8	14.6	17.4	17.3	18.7	12.8	15.4	14.7	16.8	15.3	15.6	17	15.8	14.7	16.6	14.9	13.9	17.7	15.7	15.9	16.4
ECG_QT..ms.	ECG	QT (ms)	ECG in anaesthetized conditions	non parametric	46.45	45.99	49.11	48.14	52.41	46.7	48.85	50.57	56.22	48.19	52.87	46.04	50.35	54.77	52.33	51.77	49.23	40.8	48.92	47.08	52.09	50.46	54.3	40.24	53.58	50.4	33.37	36.38	50.14	48.86	42.64	47.37	50.01	49.14	50.86	49.28	51.16	48.69	49.47	62.06	53.66	42.82
ECG_QT.corrigé..ms.Corr.	ECG	QT corrigé (ms Corr)	ECG in anaesthetized conditions	non parametric	119.26	128.19	123.2	123.74	136.65	133.41	117.19	135.89	154.08	135.16	139.16	122.1	137.32	139.03	154.58	134.15	123.99	115.71	127.2	115.78	140.38	130.12	131.3	103.07	130.25	125.59	98.16	106.67	124.31	122.98	115.33	121.99	125.1	123	130.41	130.04	133.48	127.06	126.17	156.83	141.75	118.78
ECG_RR..ms.	ECG	RR (ms)	ECG in anaesthetized conditions	normal	151.79	128.73	158.99	151.43	147.14	122.55	173.94	138.63	133.15	127.14	144.37	142.19	134.47	155.27	114.58	148.97	157.59	124.39	147.94	165.48	137.92	150.41	171.06	152.48	169.31	161.31	115.59	116.34	162.88	158.06	136.75	150.82	159.86	159.67	152.09	143.63	146.96	146.89	153.81	156.6	143.31	129.98
ECG_Ramp..mv.	ECG	Ramp (mv)	ECG in anaesthetized conditions	non parametric	1.01	0.81	0.85	0.83	1.17	0.62	0.93	0.58	0.21	0.74	0.95	1.09	0.61	0.6	1.07	0.85	1.07	0.77	1.27	0.89	0.74	1.03	0.98	0.83	0.9	1.26	1	0.86	0.98	0.89	0.89	1.19	0.84	0.74	0.66	1.2	0.68	0.65	1.07	1.14	0.53	0.87
ECG_ST..ms.	ECG	ST (ms)	ECG in anaesthetized conditions	log	34.27	32.48	37.23	36.55	41.45	34.91	36.01	36.59	44.08	35.78	39.52	34.83	36.88	41.77	41	40.52	37.36	28.24	37.04	35.69	39.62	39.49	42.4	26.8	40.55	38.44	23.64	24.39	39.2	35.61	30.57	34.48	36.59	37.12	39.33	36.2	39.86	39.07	35.55	49.95	42.15	29.72
ECG_STE..mv.	ECG	STE (mv)	ECG in anaesthetized conditions	non parametric	0.02	0.02	0.02	0.01	0	0.07	0.07	0.03	0.01	0.01	0.1	0.1	0.07	0.03	0.02	0.03	0.09	0.07	0.02	0.01	-0.02	0.07	0.03	-0.03	0.05	-0.07	-0.01	-0.04	0.03	0.03	0.04	-0.02	-0.01	0.05	0.08	0.08	0.04	0.06	-0.02	0.06	0.03	0.1
Echocardiography_Body.mass..g.	Echocardiography	Body mass (g)	Echocardiography using the Vevo light	normal	20.3	28.4	23.6	25.1	22.6	22.1	24.6	24.2	21.8	21.3	26.7	26.6	23.1	21.7	21.5	21.2	22.5	19.9	19.6	20.9	28.3	29.6	25.3	21.7	24.7	26.4	20.7	19.6	25.5	20.1	22.4	28	24.4	24.9	23.2	22.5	21.6	25.8	28	20.8	25.6	21.1
Echocardiography_EF....	Echocardiography	EF (%)	Echocardiography using the Vevo light	normal	68.18	46.79	61.89	47.25	59.14	54.89	47.51	57.18	48.26	51.1	58.73	47.6	53.82	63.2	51.11	60.49	51.67	48.17	49.24	51.41	52.36	53.83	55.65	51.07	46.69	51.37	46.58	52.65	51.67	56.33	60.26	47.32	57.1	58.11	58.51	53.04	55.44	53.67	43.11	59.15	50.99	59.46
Echocardiography_FS....	Echocardiography	FS (%)	Echocardiography using the Vevo light	normal	37.26	23.41	33.06	23.43	31.02	28.01	23.53	29.67	23.81	25.68	31.08	23.83	27.46	33.97	25.73	32.06	26.14	24.18	24.58	25.86	26.63	27.9	28.75	25.61	22.71	25.97	22.92	26.69	26.14	29.1	31.79	23.58	29.32	30.14	30.51	27.3	28.47	26.78	21.37	30.77	26	31.23
Echocardiography_HR..bpm.	Echocardiography	HR (bpm)	Echocardiography using the Vevo light	sqrt	426	440	385	380	430	450	380	445	455	450	423	440	440	430	430	430	360	415	392	390	390	345	320	390	408	360	475	500	410	414	460	420	420	385	430	420	417	390	377	415	380	440
Echocardiography_LV.Mass.AW..Corrected...mg.	Echocardiography	LV Mass AW (Corrected) (mg)	Echocardiography using the Vevo light	log	74.72	104.88	92.37	80.87	80.29	74.89	93.54	82.08	66.37	78.4	119.28	123.17	74.92	76.82	52.16	81.38	82.73	90.57	75.55	72.54	94.3	139.82	91.64	68.52	74.51	86.95	71.69	99.73	82.73	78.49	76.71	87.89	79.9	72.01	71.09	101.99	64.9	55.94	108.66	70.01	92.19	72.19
Echocardiography_LV.Mass.AW..mg.	Echocardiography	LV Mass AW (mg)	Echocardiography using the Vevo light	log	93.41	131.1	115.46	101.09	100.36	93.61	116.92	102.6	82.96	98	149.11	153.97	93.65	96.03	65.2	101.73	103.41	113.21	94.44	90.67	117.87	174.77	114.55	85.66	93.13	108.68	89.61	124.66	103.41	98.11	95.88	109.87	99.87	90.01	88.86	127.49	81.12	69.93	135.83	87.51	115.24	90.24
Echocardiography_LV.Vol_d..uL.	Echocardiography	LV Vol_d (uL)	Echocardiography using the Vevo light	normal	55.02	105.31	84.91	77.91	77.09	65.01	73.13	75.3	60.17	70.62	105.99	98.09	74.51	82.61	73.76	84.5	78.91	97.65	73.53	69.48	83.17	117.01	83.24	66.67	49.18	80.13	68.35	72.94	78.91	74.71	76.49	88.25	56.54	65.01	71.42	106.74	72.36	40.41	124.27	60.17	106.61	75.89
Echocardiography_LV.Vol_s..uL.	Echocardiography	LV Vol_s (uL)	Echocardiography using the Vevo light	normal	17.51	56.03	32.36	41.1	31.5	29.32	38.39	32.25	31.13	34.54	43.75	51.4	34.41	30.4	36.06	33.38	38.14	50.61	37.32	33.76	39.62	54.02	36.92	32.62	26.22	38.97	36.51	34.54	38.14	32.62	30.4	46.49	24.26	27.23	29.63	50.13	32.25	18.72	70.69	24.58	52.25	30.77
Echocardiography_LVAW_d..mm.	Echocardiography	LVAW_d (mm)	Echocardiography using the Vevo light	normal	0.78	0.7	0.78	0.69	0.7	0.67	0.8	0.65	0.66	0.74	0.82	0.87	0.64	0.69	0.5	0.62	0.67	0.71	0.69	0.63	0.73	0.91	0.76	0.67	0.81	0.69	0.71	0.88	0.67	0.67	0.71	0.72	0.88	0.69	0.68	0.65	0.62	0.79	0.64	0.71	0.66	0.66
Echocardiography_LVAW_s..mm.	Echocardiography	LVAW_s (mm)	Echocardiography using the Vevo light	normal	1.25	1.03	1.35	0.99	1.04	1.07	1.01	1.09	0.92	0.99	1.3	1.18	0.99	1.02	0.81	1.13	1.1	1.03	0.96	0.99	1.01	1.33	1.06	0.95	1.11	0.98	1.09	1.13	1.11	1.09	1.02	1.02	1.13	1.14	0.85	1.03	0.96	1.09	0.87	1.03	1.06	0.99
Echocardiography_LVID_d..mm.	Echocardiography	LVID_d (mm)	Echocardiography using the Vevo light	normal	3.62	4.76	4.34	4.18	4.17	3.88	4.07	4.13	3.75	4.01	4.77	4.62	4.11	4.29	4.09	4.33	4.21	4.61	4.08	3.99	4.3	4.98	4.3	3.92	3.45	4.24	3.96	4.07	4.21	4.11	4.15	4.41	3.66	3.88	4.03	4.79	4.06	3.18	5.11	3.75	4.78	4.14
Echocardiography_LVID_s..mm.	Echocardiography	LVID_s (mm)	Echocardiography using the Vevo light	normal	2.27	3.64	2.91	3.2	2.87	2.79	3.12	2.9	2.86	2.98	3.29	3.52	2.98	2.83	3.04	2.94	3.11	3.49	3.08	2.96	3.16	3.59	3.07	2.92	2.67	3.13	3.05	2.98	3.11	2.92	2.83	3.37	2.58	2.71	2.8	3.48	2.9	2.33	4.02	2.6	3.54	2.85
Echocardiography_LVPW_d..mm.	Echocardiography	LVPW_d (mm)	Echocardiography using the Vevo light	log	0.74	0.69	0.65	0.65	0.65	0.73	0.76	0.74	0.67	0.65	0.71	0.77	0.66	0.56	0.48	0.67	0.69	0.58	0.63	0.69	0.73	0.73	0.67	0.62	0.8	0.71	0.6	0.76	0.69	0.67	0.59	0.62	0.7	0.67	0.6	0.7	0.56	0.65	0.66	0.67	0.59	0.59
Echocardiography_LVPW_s..mm.	Echocardiography	LVPW_s (mm)	Echocardiography using the Vevo light	log	1.14	0.89	0.93	0.86	0.91	0.94	0.97	0.99	0.92	0.81	0.94	0.96	0.9	0.94	0.72	1.02	0.84	0.74	0.87	0.84	1.02	1.06	1.03	0.88	1.02	0.91	0.91	0.91	0.96	0.89	0.96	0.85	1.03	0.94	0.91	1	0.88	0.83	0.87	0.88	0.85	0.92
Eye_Body.weight..g.	Eye	Body weight (g)	Eye Morphology	normal	21	30	25.1	26.6	23.4	23.4	25.4	22.4	21.7	22	28.4	28	23.6	22.8	22.5	21.8	22	22	21	21.5	29.5	30.3	26.5	28.2	27.2	25.2	23.2	21.7	26.8	20.6	22.7	28.7	24.8	23.9	23.7	24	22.1	27	26.3	22.5	28.7	22
Eye_Left.inner.plexiform.layer..µm.	Eye	Left inner plexiform layer (µm)	Eye Morphology	normal	#N/A	66	63	65	58	61	64	67	63	62	64	61	63	64	#N/A	#N/A	62	61	62	#N/A	75	68	#N/A	#N/A	#N/A	#N/A	#N/A	#N/A	61	63	65	65	66	65	64	60	62	66	59	67	64	65
Eye_Left.segments..µm.	Eye	Left segments (µm)	Eye Morphology	normal	#N/A	36	42	44	39	40	43	42	40	40	36	39	40	41	#N/A	#N/A	39	38	43	#N/A	38	37	#N/A	#N/A	#N/A	#N/A	#N/A	#N/A	40	35	36	41	41	42	41	38	43	43	34	39	41	39
Eye_Left.vitreous.humor.thickness..µm.	Eye	Left vitreous humor thickness (µm)	Eye Morphology	normal	#N/A	517	525	521	475	510	522	517	515	527	513	519	519	526	#N/A	#N/A	548	584	566	#N/A	533	582	#N/A	#N/A	#N/A	#N/A	#N/A	#N/A	567	555	512	528	531	541	535	517	503	543	522	521	541	505
Eye_OCT.left.anterior.chamber.depth	Eye	OCT left anterior chamber depth	Eye Morphology	normal	#N/A	417	408	415	424	409	417	386	400	391	396	411	405	407	#N/A	#N/A	386	388	393	#N/A	407	387	#N/A	#N/A	#N/A	#N/A	#N/A	#N/A	#N/A	#N/A	391	400	396	396	403	382	435	416	#N/A	407	406	382
Eye_OCT.left.corneal.thickness	Eye	OCT left corneal thickness	Eye Morphology	normal	#N/A	97	99	82	103	80	86	91	83	95	88	72	94	110	#N/A	#N/A	101	77	80	#N/A	87	101	#N/A	#N/A	#N/A	#N/A	#N/A	#N/A	#N/A	#N/A	105	83	91	86	71	84	80	78	#N/A	107	99	109
Eye_OCT.left.inner.nuclear.layer..µm.	Eye	OCT left inner nuclear layer (µm)	Eye Morphology	normal	#N/A	30	31	29	28	31	29	25	30	30	26	27	33	26	#N/A	#N/A	33	34	34	#N/A	32	34	#N/A	#N/A	#N/A	#N/A	#N/A	#N/A	29	29	31	29	31	27	32	26	30	30	26	30	32	30
Eye_OCT.left.outer.nuclear.layer..µm.	Eye	OCT left outer nuclear layer (µm)	Eye Morphology	normal	#N/A	58	58	58	55	54	58	52	58	57	60	58	58	52	#N/A	#N/A	61	57	58	#N/A	60	60	#N/A	#N/A	#N/A	#N/A	#N/A	#N/A	57	57	57	57	58	57	60	56	60	56	53	59	57	54
Eye_OCT.left.total.retinal.thickness..µm.	Eye	OCT left total retinal thickness (µm)	Eye Morphology	normal	#N/A	218	224	228	213	220	229	220	226	223	221	214	225	212	#N/A	#N/A	223	221	228	#N/A	233	228	#N/A	#N/A	#N/A	#N/A	#N/A	#N/A	222	219	224	224	227	218	227	214	227	225	200	225	225	219
Eye_OCT.right.corneal.thickness	Eye	OCT right corneal thickness	Eye Morphology	normal	#N/A	91	91	87	#N/A	82	89	#N/A	90	97	81	70	80	77	#N/A	#N/A	97	70	83	#N/A	82	70	#N/A	#N/A	#N/A	#N/A	#N/A	#N/A	107	87	105	92	102	#N/A	84	84	99	79	91	97	85	102
Eye_OCT.right.inner.nuclear.layer..µm.	Eye	OCT right inner nuclear layer (µm)	Eye Morphology	normal	#N/A	27	30	33	30	36	33	31	31	25	26	29	31	31	#N/A	#N/A	33	30	30	#N/A	33	34	#N/A	#N/A	#N/A	#N/A	#N/A	#N/A	31	31	32	34	29	30	30	31	33	28	28	30	34	30
Eye_OCT.right.outer.nuclear.layer..µm.	Eye	OCT right outer nuclear layer (µm)	Eye Morphology	normal	#N/A	58	61	61	61	66	60	61	59	57	59	58	56	58	#N/A	#N/A	59	61	62	#N/A	64	62	#N/A	#N/A	#N/A	#N/A	#N/A	#N/A	61	57	57	60	57	58	59	60	59	60	54	60	60	57
Eye_OCT.right.total.retinal.thickness..µm.	Eye	OCT right total retinal thickness (µm)	Eye Morphology	normal	#N/A	216	223	225	220	234	223	223	225	217	215	216	221	217	#N/A	#N/A	224	221	230	#N/A	232	226	#N/A	#N/A	#N/A	#N/A	#N/A	#N/A	225	216	223	225	220	227	219	213	223	227	196	222	225	219
Eye_Right.inner.plexiform.layer..µm.	Eye	Right inner plexiform layer (µm)	Eye Morphology	normal	#N/A	69	61	60	60	62	58	54	62	67	63	59	63	59	#N/A	#N/A	60	61	66	#N/A	70	63	#N/A	#N/A	#N/A	#N/A	#N/A	#N/A	58	63	69	62	63	67	60	56	61	63	54	63	62	65
Eye_Right.segments..µm.	Eye	Right segments (µm)	Eye Morphology	normal	#N/A	35	42	41	41	39	41	40	42	41	40	38	42	40	#N/A	#N/A	40	38	42	#N/A	37	37	#N/A	#N/A	#N/A	#N/A	#N/A	#N/A	41	36	38	41	40	41	41	38	42	42	32	39	37	39
Eye_Right.vitreous.humor.thickness..µm.	Eye	Right vitreous humor thickness (µm)	Eye Morphology	normal	#N/A	506	515	524	507	511	520	773	532	531	509	515	532	519	#N/A	#N/A	563	561	538	#N/A	556	588	#N/A	#N/A	#N/A	#N/A	#N/A	#N/A	547	530	512	515	561	548	540	516	523	524	540	500	526	510
Grip.test_Grip.mean..4paws...g.	Grip test	Grip mean (4paws) (g)	Grip test	normal	160.33	289	229.67	192.67	189	164.33	160.33	201.33	140.33	177.33	228	211.67	173.67	178.33	158	165	191.67	183	172	163	251.67	206	144.33	141.33	141.33	205.67	180.33	180.33	156	197.67	148.33	200.67	196	191.33	195.33	183.67	194.67	138.67	213	177	201.33	208.67
Grip.test_Grip.mean..g.	Grip test	Grip mean (g)	Grip test	normal	73.67	125.67	89.33	93.33	95	101	95	81	83.67	93.67	86	128.67	87.67	98.33	104	77.67	85	89	92.67	103.33	166	113	97	111.67	114.33	125	90.33	85.67	90.33	91.33	91	146	103.67	109.33	99.67	111.67	92.33	77.67	102.33	97.33	109.67	103
Grip.test_Grip.mean.ratio..g.g.	Grip test	Grip mean ratio (g/g)	Grip test	normal	4.26	4.62	4.04	3.86	4.68	4.95	4.24	4.03	4.38	4.61	3.6	5.43	4.32	4.99	5.71	4.2	4.38	5.11	5.36	5.53	6.54	4.12	3.94	5.45	4.91	5.06	4.56	5.35	3.88	5.07	4.6	5.96	4.57	4.84	4.66	5.53	4.83	3.3	4.21	5.07	4.48	5.28
Grip.test_Grip.mean.ratio.4paws...g.g.	Grip test	Grip mean ratio(4paws) (g/g)	Grip test	normal	9.27	10.63	10.39	7.96	9.31	8.06	7.16	10.02	7.35	8.74	9.54	8.93	8.56	9.05	8.68	8.92	9.88	10.52	9.94	8.72	9.91	7.52	5.87	6.89	6.07	8.33	9.11	11.27	6.7	10.98	7.49	8.19	8.63	8.47	9.13	9.09	10.19	5.9	8.77	9.22	8.22	10.7
Grip.test_Trial.1..g.	Grip test	Trial 1 (g)	Grip test	normal	70	126	85	88	95	104	90	81	88	90	84	138	93	113	109	74	85	92	88	115	168	112	100	124	121	126	91	90	83	83	90	137	108	112	92	110	97	77	101	96	116	105
Grip.test_Trial.2..g.	Grip test	Trial 2 (g)	Grip test	normal	77	131	87	90	97	100	97	82	80	100	87	135	88	94	94	81	84	84	100	105	163	113	100	101	112	128	86	88	84	84	98	146	102	104	95	113	92	71	99	97	112	96
Grip.test_Trial.3..g.	Grip test	Trial 3 (g)	Grip test	normal	74	120	96	102	93	99	98	80	83	91	87	113	82	88	109	78	86	91	90	90	167	114	91	110	110	121	94	79	104	107	85	155	101	112	112	112	88	85	107	99	101	108
Grip.test_Trial1..4paws...g.	Grip test	Trial1 (4paws) (g)	Grip test	normal	160	289	236	182	192	165	152	203	131	171	239	207	172	186	152	168	195	182	181	152	250	211	139	147	135	226	178	178	154	219	151	200	189	196	207	177	196	144	201	179	192	213
Grip.test_Trial2..4paws...g.	Grip test	Trial2 (4paws) (g)	Grip test	normal	165	300	214	192	190	162	157	196	145	186	202	219	182	181	155	159	181	171	175	159	259	210	146	140	140	204	170	182	156	192	149	210	199	188	196	181	203	128	208	184	200	208
Grip.test_Trial3..4paws...g.	Grip test	Trial3 (4paws) (g)	Grip test	normal	156	278	239	204	185	166	172	205	145	175	243	209	167	168	167	168	199	196	160	178	246	197	148	137	149	187	193	181	158	182	145	192	200	190	183	193	185	144	230	168	212	205
Grip.test_Weight..g.	Grip test	Weight (g)	Grip test	normal	17.3	27.2	22.1	24.2	20.3	20.4	22.4	20.1	19.1	20.3	23.9	23.7	20.3	19.7	18.2	18.5	19.4	17.4	17.3	18.7	25.4	27.4	24.6	20.5	23.3	24.7	19.8	16	23.3	18	19.8	24.5	22.7	22.6	21.4	20.2	19.1	23.5	24.3	19.2	24.5	19.5
Gross_Body.Weight..g.	Gross	Body Weight (g)	Gross Pathology	normal	19.84	28.09	23.48	24.68	22.39	22.29	24.18	21.83	21.16	21.27	29.04	26.49	22.43	20.82	21.39	20.88	21.03	21.5	20.54	20.74	27.89	29.04	25.04	22.34	24.74	26.75	22.05	20.18	25.5	20.14	22.22	26.47	23.54	23.83	22.5	23.02	20.98	25.6	27.67	21.96	26.58	21.79
Haematology_.BASO....	Haematology	%BASO (%)	Haematology - Complete blood count (CBC)on the Advia 120	non parametric	0.1	0.3	0.2	0.2	0.3	0.2	0	0.2	0.1	0	0.2	0.1	#N/A	0	0	0.1	#N/A	#N/A	0.2	#N/A	0.1	0	0.3	0.1	0	0.1	0.3	#N/A	0.1	#N/A	0	0.2	0	0	0	0.1	0.2	0.1	#N/A	#N/A	0.1	0.2
Haematology_.EOSINO....	Haematology	%EOSINO (%)	Haematology - Complete blood count (CBC)on the Advia 120	non parametric	6.4	2.6	0.9	4.8	7.8	6.8	5.7	2	7.9	3.5	2.5	8.6	#N/A	3	2.2	2.2	#N/A	#N/A	10.9	#N/A	2.7	1.8	3.7	1.9	10	8	4.4	#N/A	2.2	#N/A	1.6	2.8	2.6	2.9	2.7	3.6	21.3	2.9	#N/A	#N/A	3.7	7.9
Haematology_.LUC....	Haematology	%LUC (%)	Haematology - Complete blood count (CBC)on the Advia 120	non parametric	0.2	0.4	0.3	0.1	0.1	0.3	0.1	0.1	0.1	0.1	0.5	0.6	#N/A	0.3	0.1	0.4	#N/A	#N/A	0.7	#N/A	0.6	0.6	0	0.2	0.6	1.1	0.2	#N/A	0.5	#N/A	0.1	0.1	0	0.2	0.1	0.4	0	0.1	#N/A	#N/A	0.7	0.6
Haematology_.LYMPHO....	Haematology	%LYMPHO (%)	Haematology - Complete blood count (CBC)on the Advia 120	non parametric	80.2	84.1	91.5	82.9	79.5	76.9	85.6	84.7	79.5	84.9	85.6	79.2	#N/A	81.1	85.8	87.7	#N/A	#N/A	78.7	#N/A	75.8	89.8	89.6	88.8	79.7	79.3	84.6	#N/A	87.4	#N/A	86.2	79.9	84.8	88	84.6	81.1	66.3	79.5	#N/A	#N/A	84.1	81.1
Haematology_.MONO....	Haematology	%MONO (%)	Haematology - Complete blood count (CBC)on the Advia 120	non parametric	1.9	2.3	0.7	2.4	2.5	1.4	1.5	2.3	1.2	0.5	2.7	1.4	#N/A	2.6	1.8	1.8	#N/A	#N/A	2.2	#N/A	6.8	2	1.5	1.1	0.9	1.4	1.6	#N/A	1.6	#N/A	1.1	2.7	2.2	2.2	2.1	1.8	1.5	2.3	#N/A	#N/A	2.2	1.1
Haematology_.NEUTRO....	Haematology	%NEUTRO (%)	Haematology - Complete blood count (CBC)on the Advia 120	non parametric	11.2	10.4	6.3	9.6	9.9	14.4	7.1	10.7	11.2	10.9	8.5	10	#N/A	13	10.1	7.8	#N/A	#N/A	7.4	#N/A	14	5.7	4.8	8	8.8	10	8.9	#N/A	8.2	#N/A	11.1	14.4	10.4	6.8	10.5	13	10.8	15.1	#N/A	#N/A	9.2	9.2
Haematology_CHCM..g.dL.	Haematology	CHCM (g/dL)	Haematology - Complete blood count (CBC)on the Advia 120	non parametric	28.5	28	28.4	28.7	28.4	28.1	29.5	28.5	27.6	29.6	28.9	29.3	#N/A	29.1	29	28.7	#N/A	#N/A	28.5	#N/A	27.1	27.9	28.5	28.9	29.2	28.9	28.3	#N/A	28.8	#N/A	28.5	29	28.7	28.1	28.2	28.8	27.9	28.9	#N/A	#N/A	28.9	29
Haematology_CHDW..g.dL.	Haematology	CHDW (g/dL)	Haematology - Complete blood count (CBC)on the Advia 120	normal	1.97	1.88	1.88	1.97	1.91	1.9	2.05	1.95	1.83	2.01	1.93	1.93	#N/A	2.1	1.97	1.9	#N/A	#N/A	1.92	#N/A	2.02	1.86	1.93	1.91	1.93	1.91	1.89	#N/A	1.91	#N/A	1.91	1.91	1.92	1.82	1.9	1.88	1.92	1.9	#N/A	#N/A	1.92	1.81
Haematology_EOSINO..x10E03.cells.µL.	Haematology	EOSINO (x10E03 cells/µL)	Haematology - Complete blood count (CBC)on the Advia 120	non parametric	0.16	0.14	0.02	0.2	0.3	0.1	0.24	0.04	0.2	0.14	0.16	0.44	#N/A	0.08	0.06	0.12	#N/A	#N/A	0.4	#N/A	0.18	0.1	0.16	0.06	0.46	0.32	0.16	#N/A	0.14	#N/A	0.04	0.14	0.14	0.1	0.12	0.12	0.6	0.14	#N/A	#N/A	0.3	0.36
Haematology_EOSINO.BRUT..x10E03.cells.µL.	Haematology	EOSINO BRUT (x10E03 cells/µL)	Haematology - Complete blood count (CBC)on the Advia 120	non parametric	0.08	0.07	0.01	0.1	0.15	0.05	0.12	0.02	0.1	0.07	0.08	0.22	#N/A	0.04	0.03	0.06	#N/A	#N/A	0.2	#N/A	0.09	0.05	0.08	0.03	0.23	0.16	0.08	#N/A	0.07	#N/A	0.02	0.07	0.07	0.05	0.06	0.06	0.3	0.07	#N/A	#N/A	0.15	0.18
Haematology_HCT....	Haematology	HCT (%)	Haematology - Complete blood count (CBC)on the Advia 120	non parametric	47.6	48.8	47.2	48.2	39.6	40.6	45.6	47	41.6	50.4	45.4	49	#N/A	47.2	47.2	49.4	#N/A	#N/A	46.8	#N/A	47	50.4	49	49.8	48.4	46.8	47.2	#N/A	50.2	#N/A	48.6	49.6	48.8	48.8	51.2	47.6	48.6	49.4	#N/A	#N/A	48	46
Haematology_HGB..g.dL.	Haematology	HGB (g/dL)	Haematology - Complete blood count (CBC)on the Advia 120	non parametric	13.4	13.4	13	13.4	11	11.6	13.4	13	11.6	14.4	12.8	14	#N/A	13.8	13.6	13.8	#N/A	#N/A	13	#N/A	12.4	13.8	13.8	14	13.8	13.4	13	#N/A	14.2	#N/A	13.6	14.2	13.6	13.4	14.4	13.6	13.6	14	#N/A	#N/A	13.2	13
Haematology_HGB.brut..g.dL.	Haematology	HGB brut (g/dL)	Haematology - Complete blood count (CBC)on the Advia 120	non parametric	6.7	6.7	6.5	6.7	5.5	5.8	6.7	6.5	5.8	7.2	6.4	7	#N/A	6.9	6.8	6.9	#N/A	#N/A	6.5	#N/A	6.2	6.9	6.9	7	6.9	6.7	6.5	#N/A	7.1	#N/A	6.8	7.1	6.8	6.7	7.2	6.8	6.8	7	#N/A	#N/A	6.6	6.5
Haematology_Hte.brut....	Haematology	Hte brut (%)	Haematology - Complete blood count (CBC)on the Advia 120	non parametric	23.8	24.4	23.6	24.1	19.8	20.3	22.8	23.5	20.8	25.2	22.7	24.5	#N/A	23.6	23.6	24.7	#N/A	#N/A	23.4	#N/A	23.5	25.2	24.5	24.9	24.2	23.4	23.6	#N/A	25.1	#N/A	24.3	24.8	24.4	24.4	25.6	23.8	24.3	24.7	#N/A	#N/A	24	23
Haematology_LUC..x10E03.cells.µL.	Haematology	LUC (x10E03 cells/µL)	Haematology - Complete blood count (CBC)on the Advia 120	non parametric	0	0.02	0	0	0	0	0	0	0	0	0.04	0.04	#N/A	0	0	0.02	#N/A	#N/A	0.02	#N/A	0.04	0.04	0	0	0.02	0.04	0	#N/A	0.04	#N/A	0	0	0	0	0	0.02	0	0	#N/A	#N/A	0.06	0.02
Haematology_LUC.BRUT..x10E03.cells.µL.	Haematology	LUC BRUT (x10E03 cells/µL)	Haematology - Complete blood count (CBC)on the Advia 120	non parametric	0	0.01	0	0	0	0	0	0	0	0	0.02	0.02	#N/A	0	0	0.01	#N/A	#N/A	0.01	#N/A	0.02	0.02	0	0	0.01	0.02	0	#N/A	0.02	#N/A	0	0	0	0	0	0.01	0	0	#N/A	#N/A	0.03	0.01
Haematology_LYMPHO..x10E03.cells.µL.	Haematology	LYMPHO (x10E03 cells/µL)	Haematology - Complete blood count (CBC)on the Advia 120	non parametric	2.08	4.44	2.38	3.42	3.14	1.14	3.5	1.86	1.92	3.22	5.36	4.04	#N/A	1.98	2.02	4.4	#N/A	#N/A	2.82	#N/A	4.96	5.22	4.06	3.22	3.64	3.2	3.2	#N/A	5.74	#N/A	1.94	3.84	4.68	3.34	3.94	2.74	1.84	3.74	#N/A	#N/A	6.82	3.76
Haematology_LYMPHO.BRUT..x10E03.cells.µL.	Haematology	LYMPHO BRUT (x10E03 cells/µL)	Haematology - Complete blood count (CBC)on the Advia 120	non parametric	1.04	2.22	1.19	1.71	1.57	0.57	1.75	0.93	0.96	1.61	2.68	2.02	#N/A	0.99	1.01	2.2	#N/A	#N/A	1.41	#N/A	2.48	2.61	2.03	1.61	1.82	1.6	1.6	#N/A	2.87	#N/A	0.97	1.92	2.34	1.67	1.97	1.37	0.92	1.87	#N/A	#N/A	3.41	1.88
Haematology_MCH..pg.	Haematology	MCH (pg)	Haematology - Complete blood count (CBC)on the Advia 120	non parametric	14	13.7	13.6	13.4	13.7	14.4	13.8	13.8	14.2	13.5	14.3	14.4	#N/A	14.1	14.2	13.7	#N/A	#N/A	13.9	#N/A	13.7	13.6	14	13.6	13.5	13.8	13.8	#N/A	13.7	#N/A	13.8	13.7	13.5	13.5	13.9	14.9	14.2	13.6	#N/A	#N/A	14	14.6
Haematology_MCHC..g.dL.	Haematology	MCHC (g/dL)	Haematology - Complete blood count (CBC)on the Advia 120	non parametric	28.4	27.6	27.4	27.8	27.6	28.6	29.2	27.8	28	28.5	28.2	28.7	#N/A	29	28.9	27.8	#N/A	#N/A	28	#N/A	26.4	27.4	28.3	28.2	28.5	28.5	27.7	#N/A	28.2	#N/A	28	28.4	27.9	27.7	28.1	28.6	28	28.2	#N/A	#N/A	27.7	28.4
Haematology_MCV..fL.	Haematology	MCV (fL)	Haematology - Complete blood count (CBC)on the Advia 120	non parametric	49.4	49.7	49.8	48.2	49.7	50.4	47.2	49.5	50.8	47.5	50.9	50.1	#N/A	48.6	49.3	49.3	#N/A	#N/A	49.6	#N/A	51.8	49.8	49.3	48.2	47.4	48.5	49.8	#N/A	48.5	#N/A	49.5	48.3	48.5	48.8	49.5	52	50.6	48.1	#N/A	#N/A	50.6	51.4
Haematology_MONO..x10E03.cells.µL.	Haematology	MONO (x10E03 cells/µL)	Haematology - Complete blood count (CBC)on the Advia 120	non parametric	0.04	0.12	0.02	0.1	0.1	0.02	0.06	0.06	0.02	0.02	0.18	0.08	#N/A	0.06	0.04	0.08	#N/A	#N/A	0.08	#N/A	0.44	0.12	0.06	0.04	0.04	0.06	0.06	#N/A	0.1	#N/A	0.02	0.14	0.12	0.08	0.1	0.06	0.04	0.1	#N/A	#N/A	0.18	0.04
Haematology_MONO.BRUT..x10E03.cells.µL.	Haematology	MONO BRUT (x10E03 cells/µL)	Haematology - Complete blood count (CBC)on the Advia 120	non parametric	0.02	0.06	0.01	0.05	0.05	0.01	0.03	0.03	0.01	0.01	0.09	0.04	#N/A	0.03	0.02	0.04	#N/A	#N/A	0.04	#N/A	0.22	0.06	0.03	0.02	0.02	0.03	0.03	#N/A	0.05	#N/A	0.01	0.07	0.06	0.04	0.05	0.03	0.02	0.05	#N/A	#N/A	0.09	0.02
Haematology_MPV..fL.	Haematology	MPV (fL)	Haematology - Complete blood count (CBC)on the Advia 120	non parametric	4.6	4.4	4.3	4.3	4.4	4.6	4.3	4.4	#N/A	4.1	4.3	4.3	#N/A	4.9	4.2	4	#N/A	#N/A	4.4	#N/A	4.1	4.1	4.2	4.1	4.4	4.4	4.3	#N/A	4.1	#N/A	4.2	4.2	4.2	4.2	4.4	4.2	4.4	4.2	#N/A	#N/A	4	4.4
Haematology_NEUTRO..x10E03.cells.µL.	Haematology	NEUTRO (x10E03 cells/µL)	Haematology - Complete blood count (CBC)on the Advia 120	non parametric	0.3	0.54	0.16	0.4	0.4	0.22	0.3	0.24	0.28	0.42	0.52	0.52	#N/A	0.32	0.24	0.4	#N/A	#N/A	0.26	#N/A	0.92	0.34	0.22	0.28	0.4	0.4	0.34	#N/A	0.54	#N/A	0.24	0.68	0.58	0.26	0.48	0.44	0.3	0.7	#N/A	#N/A	0.74	0.42
Haematology_NEUTRO.BRUT..x10E03.cells.µL.	Haematology	NEUTRO BRUT (x10E03 cells/µL)	Haematology - Complete blood count (CBC)on the Advia 120	non parametric	0.15	0.27	0.08	0.2	0.2	0.11	0.15	0.12	0.14	0.21	0.26	0.26	#N/A	0.16	0.12	0.2	#N/A	#N/A	0.13	#N/A	0.46	0.17	0.11	0.14	0.2	0.2	0.17	#N/A	0.27	#N/A	0.12	0.34	0.29	0.13	0.24	0.22	0.15	0.35	#N/A	#N/A	0.37	0.21
Haematology_PLT..x10E03.cells.µL.	Haematology	PLT (x10E03 cells/µL)	Haematology - Complete blood count (CBC)on the Advia 120	non parametric	790	1160	1614	902	776	758	812	946	#N/A	988	884	788	#N/A	954	916	950	#N/A	#N/A	596	#N/A	1374	1094	1100	1200	1050	1126	918	#N/A	1172	#N/A	974	1128	1146	1160	1056	700	834	1006	#N/A	#N/A	838	628
Haematology_PLT.brut..x10E03.cells.µL.	Haematology	PLT brut (x10E03 cells/µL)	Haematology - Complete blood count (CBC)on the Advia 120	non parametric	395	580	807	451	388	379	406	473	#N/A	494	442	394	#N/A	477	458	475	#N/A	#N/A	298	#N/A	687	547	550	600	525	563	459	#N/A	586	#N/A	487	564	573	580	528	350	417	503	#N/A	#N/A	419	314
Haematology_RBC..x10E06.cells.µL.	Haematology	RBC (x10E06 cells/µL)	Haematology - Complete blood count (CBC)on the Advia 120	non parametric	9.62	9.82	9.48	9.98	7.96	8.06	9.66	9.48	8.18	10.62	8.92	9.78	#N/A	9.72	9.58	10.02	#N/A	#N/A	9.42	#N/A	9.08	10.12	9.92	10.32	10.2	9.66	9.48	#N/A	10.34	#N/A	9.8	10.26	10.06	9.98	10.32	9.16	9.6	10.26	#N/A	#N/A	9.48	8.96
Haematology_RBC.brut..x10E06.cells.µL.	Haematology	RBC brut (x10E06 cells/µL)	Haematology - Complete blood count (CBC)on the Advia 120	non parametric	4.81	4.91	4.74	4.99	3.98	4.03	4.83	4.74	4.09	5.31	4.46	4.89	#N/A	4.86	4.79	5.01	#N/A	#N/A	4.71	#N/A	4.54	5.06	4.96	5.16	5.1	4.83	4.74	#N/A	5.17	#N/A	4.9	5.13	5.03	4.99	5.16	4.58	4.8	5.13	#N/A	#N/A	4.74	4.48
Haematology_RDW....	Haematology	RDW (%)	Haematology - Complete blood count (CBC)on the Advia 120	non parametric	13.3	12.9	12.5	12.9	13.2	12.7	13.2	12.8	12.6	13.1	13.8	13.7	#N/A	13.4	13.1	12.8	#N/A	#N/A	13.5	#N/A	15.2	12.6	13.1	12.8	12.6	12.6	12.8	#N/A	12.5	#N/A	12.9	12.5	12.7	12.7	12.7	13.5	12.7	12.5	#N/A	#N/A	13.2	13.2
Haematology_WBC..x10E03.cells.µL.	Haematology	WBC (x10E03 cells/µL)	Haematology - Complete blood count (CBC)on the Advia 120	normal	2.7	5.22	2.48	4.14	4.42	1.66	4.1	2.38	2.48	3.58	6.3	5.18	#N/A	2.42	2.04	5.12	#N/A	#N/A	3.48	#N/A	6.48	5.72	4.44	3.56	4.92	4.34	3.82	#N/A	6.14	#N/A	2.18	4.5	5.36	3.96	4.7	3.26	3.3	4.94	#N/A	#N/A	8.3	4.94
Haematology_WBC.brut..x10E03.cells.µL.	Haematology	WBC brut (x10E03 cells/µL)	Haematology - Complete blood count (CBC)on the Advia 120	normal	1.35	2.61	1.24	2.07	2.21	0.83	2.05	1.19	1.24	1.79	3.15	2.59	#N/A	1.21	1.02	2.56	#N/A	#N/A	1.74	#N/A	3.24	2.86	2.22	1.78	2.46	2.17	1.91	#N/A	3.07	#N/A	1.09	2.25	2.68	1.98	2.35	1.63	1.65	2.47	#N/A	#N/A	4.15	2.47
Hot.plate_Body.weight..g.	Hot plate	Body weight (g)	Hot plate test	normal	21	30	25.1	26.6	23.4	23.4	25.4	22.4	21.7	22	28.4	28	23.6	22.8	22.5	21.8	22	22	21	21.5	29.5	30.3	26.5	28.2	27.2	25.2	23.2	21.7	26.8	20.6	22.7	28.7	24.8	23.9	23.7	24	22.1	27	26.3	22.5	28.7	22
Hot.plate_Hot.plate.1..s.	Hot plate	Hot plate 1 (s)	Hot plate test	normal	13.17	18.67	14.44	14.86	14.12	9.48	20.01	19.64	8.94	11.03	13.57	14.6	10.77	20.15	15.48	16.92	11.58	10.94	12.07	19.85	11.01	14.47	13.3	14.38	15.23	13.62	18.31	14.02	16.79	16.04	14.64	18.37	15.48	15.57	15.65	14.69	12.71	19.02	5.84	15.13	22.12	19.07
Open.field_..Time.Spent.in.the.Center.I1..cm.	Open field	% Time Spent in the Center I1 (cm)	Open field test	log	4.4	21.2	25.6	8.5	13.1	10.5	10.7	6.1	13.4	9.1	16.4	14.8	4.9	9.2	10.7	12.2	8.9	8.8	14.1	12.2	14.1	14.1	14.3	12.6	20.3	14.6	16.1	8.7	10.3	8.9	12.1	17.7	6	21.4	4.7	11.1	9.1	6.9	12.1	9.8	8	9.7
Open.field_..Time.Spent.in.the.Center.I2..cm.	Open field	% Time Spent in the Center I2 (cm)	Open field test	log	11.8	10.9	12.9	11.1	8	6.5	15.2	3.2	16.4	4.5	9.5	12.8	11.6	10.8	8.5	16.5	8.4	9.9	18.7	16.5	12.1	18.3	6.9	12.9	18.4	11.7	16.7	13	10.2	13.3	12.1	7.6	6.4	14.4	11.5	10.3	10.7	6.9	8.6	17.9	15.7	10.3
Open.field_..Time.Spent.in.the.Center.I3..cm.	Open field	% Time Spent in the Center I3 (cm)	Open field test	log	16.9	9.2	15.9	25.6	18	4.8	28.2	13.8	15.5	8.3	16.7	7.1	10.7	14.8	13.5	16.3	9.1	8.8	13.6	12.5	5	22.5	20.1	10.1	6.4	16.1	19.7	6.3	16.8	10.5	11.9	15.7	3.4	13.6	8.9	16.4	10.2	3.5	7.5	18	9.3	20.1
Open.field_..Time.Spent.in.the.Center.I4..cm.	Open field	% Time Spent in the Center I4 (cm)	Open field test	log	21.1	10.6	8.4	21.2	9.9	6.3	29.1	5.7	35.3	3.3	14.3	9.2	13.1	17.9	9.5	11.9	16.6	12.6	16	18.1	9.9	11.7	14.5	5.8	21.7	9.7	11.9	5.5	4.1	11.5	10	12.4	11.1	14.5	7.2	7.3	11.7	13.5	4.6	9.2	14	11.4
Open.field_..distance.in.the.Center.I1..cm.	Open field	% distance in the Center I1 (cm)	Open field test	log	6.5	25.4	33.2	14	19.1	17.9	13.6	10.6	20.5	14	19.8	20.1	10.5	15.3	16.9	18.7	14.1	13.3	18.3	17.6	17.5	18.2	20.2	21	24.4	19	19.7	13.8	16	10.6	14.3	19.5	9.5	27.6	8.3	15.4	14.1	11.4	18.2	14.5	11.9	16.5
Open.field_..distance.in.the.Center.I2..cm.	Open field	% distance in the Center I2 (cm)	Open field test	log	22.9	15.7	19.4	17.5	14.1	15.1	22.9	7.7	26	8.7	11.8	19.6	18.2	16.7	14.5	26.2	17.6	12.8	21.7	21.9	17.9	30	12.3	19.2	27.2	17.6	23.7	22.2	17	18.4	18.7	11.7	9.9	21.1	17.6	16.3	16.7	12.5	15.9	26.2	24.1	15.2
Open.field_..distance.in.the.Center.I3..cm.	Open field	% distance in the Center I3 (cm)	Open field test	log	24.9	14.8	21.7	35.6	23.6	15.7	35.3	21	21.9	16.5	21.1	9.7	19.6	24.7	20.6	24.5	16.3	11.2	21.6	13.2	9.7	33.5	23.7	12	11.2	18.9	26.3	12.4	20.5	14	20.5	19.8	4.5	16.4	18.4	22.6	15.1	6.4	14.6	26.4	15.3	21.1
Open.field_..distance.in.the.Center.I4..cm.	Open field	% distance in the Center I4 (cm)	Open field test	log	25.5	16.7	16.5	30.5	14.9	15.7	35.3	11	20.7	8.2	18.3	14.3	18.3	25.5	16.3	18.5	26.3	16.1	22.2	21.4	14	16.8	17.3	10.6	28.8	14.3	16.3	6.2	7.1	15.3	14.3	15	13.6	17.9	12.3	12	22	15.2	8.1	15.8	15.4	13.8
Open.field_..distance.in.the.Center.glob...cm.	Open field	% distance in the Center glob. (cm)	Open field test	log	19.1	18.7	24.1	23.7	17.9	16.5	26.5	12.6	22.2	12.1	17.8	16.3	16.4	19.8	17.1	21.9	18.3	13.3	20.7	18.9	15.3	24.5	18.5	16	23.5	17.6	21.3	14.1	15.5	14.4	16.5	16.8	9.6	21.4	13.5	16.7	16.6	11.5	14.4	20.6	16.4	16.6
Open.field_.Time.Spent.in.the.Center.glob	Open field	%Time Spent in the Center glob	Open field test	log	13.6	13	15.7	16.6	12.3	7	20.8	7.2	20.1	6.3	14.2	11	10.1	13.2	10.5	14.2	10.7	10	15.6	14.8	10.3	16.6	13.9	10.3	16.7	13	16.1	8.4	10.3	11.1	11.5	13.3	6.7	16	8.1	11.3	10.4	7.7	8.2	13.7	11.8	12.8
Open.field_Dist.I1..cm.	Open field	Dist I1 (cm)	Open field test	normal	2512.8	2648.6	3108.2	2408.9	3410.2	3089.6	2524.5	2787.6	2945.4	2765.3	3134.2	3303.8	2131.1	2959.4	2536.3	2554.4	2607.5	3053.7	2718.9	2679.4	2312.9	3090.6	2795.9	2008.1	2839.2	3049.7	3196.2	2422	2774.2	2363.1	3294.9	2800.9	1965.2	3360.4	2499.9	2876.8	2817.1	2793.5	2402.9	2950.7	2847.9	3031
Open.field_Dist.I2..cm.	Open field	Dist I2 (cm)	Open field test	normal	1834.1	2175.7	2339	1933.8	2659.3	1776.3	2227.1	2036.1	2314.8	1687.8	2665	2574.3	1782.5	2227	1993	1983.7	1951.1	2375.8	2101.2	2615.2	1947	2340.3	2300.2	1928.6	2312.6	2052.4	2346.3	1898.5	2304	2086.1	1990.4	2037.7	1693.4	2454.3	1972.7	2375.3	2246.2	2236.9	2166.9	2519.8	2281	2723.5
Open.field_Dist.I3..cm.	Open field	Dist I3 (cm)	Open field test	normal	1833.6	1895.8	2046	1955.6	2542.6	1299.7	2305.6	2201.5	2506.2	1663.2	2481.5	2393.2	1768	1913.5	2164	1933.6	1710.4	2454	1801.2	2029.6	1451.2	2211.5	2261.6	2124.6	1869	2268.2	2393	1513.2	2237.7	1952.8	1946.6	1934.8	1207.7	2477.4	1421	2417.6	1954.2	1876.6	2003.1	2507.1	2314.6	2660.5
Open.field_Dist.I4..cm.	Open field	Dist I4 (cm)	Open field test	normal	2230.5	1831.3	1614.4	1800.4	2762.8	1428.4	2316.7	1908.9	1964.5	1718.8	2826	2264.2	1874.9	1936.4	1757.2	1660.1	1899.1	2288.2	2167.8	2711.8	1524.2	1685.3	2087	1452.5	2135.5	2112.4	2393.9	1587.1	1924.2	1797.2	2132	1718	1465.1	2148.2	1626	2086.7	1727.9	1988.4	2015.7	2108.3	1945.7	2721.6
Open.field_Dist.global..cm.	Open field	Dist global (cm)	Open field test	normal	8411	8551.4	9107.6	8098.6	11375	7594.1	9373.9	8934	9730.9	7835	11106.6	10535.5	7556.4	9036.2	8450.5	8131.8	8168	10171.7	8789	10036.1	7235.4	9327.8	9444.7	7513.8	9156.3	9482.6	10329.3	7420.8	9240.1	8199.2	9364	8491.5	6331.3	10440.3	7519.6	9756.4	8745.4	8895.5	8588.5	10085.9	9389.3	11136.6
Open.field_Distance.center..cm.	Open field	Distance center (cm)	Open field test	normal	1608.8	1602.7	2197.7	1921.2	2036.7	1249.8	2483.1	1125.3	2161.9	950.5	1976.6	1721.9	1240.2	1790.1	1449.1	1780.7	1491.7	1355.3	1823.6	1892	1106.1	2287.1	1744.4	1200.9	2150.2	1672.7	2204.8	1043.1	1434	1181.2	1548.3	1424.9	606.6	2236.3	1016.1	1628.9	1449.3	1020.7	1238.6	2082.5	1541.9	1853.1
Open.field_Distance.periphery..cm.	Open field	Distance periphery (cm)	Open field test	normal	6802.2	6948.7	6909.9	6177.3	9338.3	6344.3	6890.8	7808.8	7568.9	6884.5	9130.1	8813.7	6316.3	7246.2	7001.5	6351.1	6676.4	8816.4	6965.4	8144	6129.3	7040.7	7700.3	6312.8	7006.1	7810	8124.5	6377.7	7806.1	7017.9	7815.6	7066.5	5724.8	8204.1	6503.4	8127.5	7296	7874.7	7349.9	8003.3	7847.4	9283.4
Open.field_Distance.whole.arena..cm.	Open field	Distance whole arena (cm)	Open field test	normal	8411	8551.4	9107.6	8098.6	11375	7594.1	9373.9	8934	9730.9	7835	11106.6	10535.5	7556.4	9036.2	8450.5	8131.8	8168	10171.7	8789	10036.1	7235.4	9327.8	9444.7	7513.8	9156.3	9482.6	10329.3	7420.8	9240.1	8199.2	9364	8491.5	6331.3	10440.3	7519.6	9756.4	8745.4	8895.5	8588.5	10085.9	9389.3	11136.6
Open.field_Latency.center..s.	Open field	Latency center (s)	Open field test	log	43	8.6	7.6	10.6	5.4	7.6	18.8	4.4	4.6	2.2	10.4	9.2	6	21	6.6	30	10.4	4.8	22.4	23.6	37.4	13.6	9	11.4	8.4	5.4	17	72	7	59.4	22.4	8.2	47.2	10.2	39.8	30.2	22.2	40.8	39.8	13	2.4	3
Open.field_NEntries.center	Open field	NEntries center	Open field test	sqrt	80	74	93	95	132	67	103	67	123	57	91	106	70	80	82	99	89	81	80	94	53	112	80	76	99	78	96	68	66	80	97	73	36	104	58	79	83	64	79	99	79	112
Open.field_Number.of.Rearings.I1	Open field	Number of Rearings I1	Open field test	normal	38	26	45	36	32	61	41	37	25	27	58	62	31	36	25	29	31	45	26	46	14	59	36	31	32	45	35	35	37	39	42	24	22	30	29	32	31	30	55	33	38	34
Open.field_Number.of.Rearings.I2	Open field	Number of Rearings I2	Open field test	normal	24	53	33	57	32	40	54	45	38	31	66	68	31	31	24	30	35	45	36	55	30	55	75	36	30	57	44	46	48	48	41	40	22	35	47	32	28	43	46	34	50	48
Open.field_Number.of.Rearings.I3	Open field	Number of Rearings I3	Open field test	normal	26	39	33	49	39	14	55	40	36	14	45	55	39	17	26	18	34	44	27	37	24	75	52	38	26	61	35	32	40	62	53	30	22	43	22	33	30	35	40	35	45	34
Open.field_Number.of.Rearings.I4	Open field	Number of Rearings I4	Open field test	normal	25	50	27	53	33	21	56	45	25	30	43	55	30	15	14	22	28	39	25	31	20	49	43	33	21	44	38	32	30	46	43	24	26	48	36	34	11	45	40	41	28	41
Open.field_Number.of.Rearings.global	Open field	Number of Rearings global	Open field test	normal	113	168	138	195	136	136	206	167	124	102	212	240	131	99	89	99	128	173	114	169	88	238	206	138	109	207	152	145	155	195	179	118	92	156	134	131	100	153	181	143	161	157
Open.field_Permanence.Time.center..s.	Open field	Permanence Time center (s)	Open field test	normal	162.8	156	188.2	199.2	147	84.6	249.6	86.2	241.6	75.4	170.8	131.6	120.8	158.2	126.4	170.4	128.8	120.2	187.4	178.2	123.4	199.8	167.4	124.2	200.4	156.4	193.6	100.4	124.2	132.6	138.2	160	80.4	191.6	96.8	135.2	125.2	92.6	98.4	164.8	141	154.2
Open.field_Permanence.Time.periphery..s.	Open field	Permanence Time periphery (s)	Open field test	normal	1037.2	1044	1011.8	1000.8	1053	1115.4	950.4	1113.8	958.4	1124.6	1029.2	1068.4	1079.2	1041.8	1073.6	1029.6	1071.2	1079.8	1012.6	1021.8	1076.6	1000.2	1032.6	1075.8	999.6	1043.6	1006.4	1099.6	1075.8	1067.4	1061.8	1040	1119.6	1008.4	1103.2	1064.8	1074.8	1107.4	1101.6	1035.2	1059	1045.8
Open.field_Resting.Time.center..s.	Open field	Resting Time center (s)	Open field test	normal	10.4	8	8.2	11.4	3.2	0.2	12.4	4.4	63.6	1	7.6	1.8	7.6	7.6	3.6	16.8	5.2	4.8	12.6	12.8	8.8	22.2	11.4	9	7.6	3.2	2.4	6.6	5.4	12	2	14.8	8.8	8	1.6	2.4	0.4	10.2	0.8	1.2	18	4.6
Open.field_Resting.Time.periphery..s.	Open field	Resting Time periphery (s)	Open field test	normal	292	237	265.8	296.2	133.2	438.8	166.8	293.2	210	344.6	153.8	190	334	254	313	338.4	367.6	224.8	275	195.2	335.2	241	208.4	355	220	202.8	193.2	329.6	264.4	233.6	260	233.2	398	146.6	353.2	248.8	298.4	194.6	304	202	226.8	156.8
Open.field_Resting.Time.whole.arena..s.	Open field	Resting Time whole arena (s)	Open field test	normal	302.4	245	274	307.6	136.2	439	179	297.6	273.6	345.6	161.4	191.8	341.6	261.6	316.6	355.2	372.8	229.4	287.6	208	344	263.2	219.8	364	227.4	206.2	195.6	336.2	269.8	245.8	262	248	406.8	154.6	354.8	251.2	298.8	204.8	304.8	203.2	244.8	161.4
Open.field_av..speed.center..cm.s.	Open field	av. speed center (cm/s)	Open field test	normal	10.56	10.83	12.21	10.23	14.16	14.81	10.47	13.76	12.15	12.78	12.11	13.27	10.96	11.89	11.8	11.59	12.07	11.74	10.43	11.44	9.65	12.88	11.18	10.42	11.15	10.92	11.53	11.12	12.07	9.79	11.37	9.81	8.47	12.18	10.67	12.27	11.61	12.39	12.69	12.73	12.54	12.39
Open.field_av..speed.periphery..cm.s.	Open field	av. speed periphery (cm/s)	Open field test	normal	9.13	8.61	9.26	8.77	10.15	9.38	8.79	9.52	10.11	8.83	10.43	10.03	8.48	9.2	9.21	9.19	9.49	10.31	9.44	9.85	8.27	9.27	9.34	8.76	8.99	9.29	9.99	8.28	9.62	8.42	9.75	8.76	7.93	9.52	8.67	9.96	9.4	8.63	9.22	9.61	9.43	10.44
Open.field_av..speed.whole.arena..cm.s.	Open field	av. speed whole arena (cm/s)	Open field test	normal	9.37	8.95	9.84	9.08	10.69	9.98	9.18	9.9	10.5	9.17	10.69	10.45	8.8	9.63	9.57	9.63	9.87	10.48	9.63	10.12	8.45	9.96	9.64	8.99	9.41	9.54	10.28	8.59	9.93	8.59	9.98	8.92	7.98	9.99	8.9	10.28	9.7	8.94	9.59	10.12	9.83	10.72
Pavlovian.fear.cond._Freezing.....Con.1	Pavlovian fear cond.	Freezing (%) Con-1	Pavlovian fear conditioning	non parametric	41.67	11.67	21.67	35	36.67	36.67	8.33	5	6.67	50	13.33	8.33	21.67	6.67	16.67	36.67	70	20	3.33	15	38.33	21.67	43.33	80	8.33	73.33	40	70	11.67	18.33	8.33	36.67	63.33	6.67	20	11.67	16.67	35	11.67	31.67	30	50
Pavlovian.fear.cond._Freezing.....Con.2	Pavlovian fear cond.	Freezing (%) Con-2	Pavlovian fear conditioning	non parametric	33.33	5	21.67	36.67	23.33	51.67	5	20	30	43.33	10	16.67	30	10	65	28.33	21.67	41.67	10	18.33	21.67	3.33	31.67	65	5	15	13.33	100	18.33	38.33	13.33	41.67	56.67	6.67	13.33	26.67	23.33	25	5	40	26.67	41.67
Pavlovian.fear.cond._Freezing.....Con.3	Pavlovian fear cond.	Freezing (%) Con-3	Pavlovian fear conditioning	non parametric	61.67	5	36.67	56.67	61.67	35	8.33	16.67	23.33	86.67	21.67	10	23.33	41.67	53.33	66.67	73.33	43.33	23.33	25	18.33	1.67	10	50	6.67	20	31.67	61.67	8.33	35	26.67	38.33	73.33	28.33	13.33	20	43.33	5	8.33	33.33	50	76.67
Pavlovian.fear.cond._Freezing.....Cue.1	Pavlovian fear cond.	Freezing (%) Cue-1	Pavlovian fear conditioning	non parametric	71.67	23.33	45	25	71.67	68.33	20	38.33	53.33	96.67	35	6.67	60	60	65	43.33	56.67	78.33	35	48.33	73.33	1.67	23.33	66.67	1.67	28.33	35	95	15	46.67	60	68.33	85	11.67	36.67	61.67	80	16.67	45	65	56.67	58.33
Pavlovian.fear.cond._Freezing.....Cue.2	Pavlovian fear cond.	Freezing (%) Cue-2	Pavlovian fear conditioning	non parametric	96.67	56.67	56.67	43.33	71.67	86.67	20	33.33	76.67	93.33	55	1.67	78.33	70	75	91.67	78.33	90	60	76.67	80	15	25	80	20	15	86.67	93.33	20	98.33	71.67	61.67	95	40	56.67	91.67	95	13.33	26.67	71.67	68.33	70
Pavlovian.fear.cond._Freezing.....total	Pavlovian fear cond.	Freezing (%) total	Pavlovian fear conditioning	non parametric	45.56	7.22	26.67	42.78	40.56	41.11	7.22	13.89	20	60	15	11.67	25	19.44	45	43.89	55	35	12.22	19.44	26.11	8.89	28.33	65	6.67	36.11	28.33	77.22	12.78	30.56	16.11	38.89	64.44	13.89	15.56	19.44	27.78	21.67	8.33	35	35.56	56.11
Pavlovian.fear.cond._Freezing.Cue.1	Pavlovian fear cond.	Freezing Cue 1	Pavlovian fear conditioning	non parametric	86	28	54	30	86	82	24	46	64	116	42	8	72	72	78	52	68	94	42	58	88	2	28	80	2	34	42	114	18	56	72	82	102	14	44	74	96	20	54	78	68	70
Pavlovian.fear.cond._Freezing.Cue.2	Pavlovian fear cond.	Freezing Cue 2	Pavlovian fear conditioning	non parametric	116	68	68	52	86	104	24	40	92	112	66	2	94	84	90	110	94	108	72	92	96	18	30	96	24	18	104	112	24	118	86	74	114	48	68	110	114	16	32	86	82	84
Pavlovian.fear.cond._Freezing.Pre.cue.1	Pavlovian fear cond.	Freezing Pre-cue 1	Pavlovian fear conditioning	non parametric	14	0	4	30	14	12	4	6	2	26	10	6	2	8	0	2	10	8	2	0	4	4	12	50	4	4	26	50	6	20	4	6	12	4	8	2	16	4	16	10	8	34
Pavlovian.fear.cond._Freezing.Pre.cue.2	Pavlovian fear cond.	Freezing Pre-cue 2	Pavlovian fear conditioning	non parametric	58	16	10	6	20	42	16	14	12	30	6	6	4	46	26	22	22	32	6	6	22	0	26	38	6	2	28	72	2	36	10	30	54	6	22	22	44	8	18	22	32	32
Pavlovian.fear.cond._Freezing.conditioning.Hab.1	Pavlovian fear cond.	Freezing conditioning Hab-1	Pavlovian fear conditioning	non parametric	10	4	0	4	12	2	6	0	2	12	16	4	2	0	2	0	4	2	2	0	8	0	6	10	4	6	4	20	2	10	2	4	18	6	4	4	18	2	8	10	14	6
Pavlovian.fear.cond._Freezing.conditioning.Hab.2	Pavlovian fear cond.	Freezing conditioning Hab-2	Pavlovian fear conditioning	non parametric	28	6	6	14	18	4	0	2	12	26	14	2	8	2	6	2	10	26	6	2	8	4	18	16	10	6	12	22	6	16	0	4	18	22	4	2	12	0	6	12	30	4
Pavlovian.fear.cond._Freezing.conditioning.post.us1	Pavlovian fear cond.	Freezing conditioning post-us1	Pavlovian fear conditioning	non parametric	58	62	4	4	18	52	8	28	12	58	24	20	28	24	92	32	18	44	26	4	36	8	12	62	8	10	34	94	8	34	14	24	42	6	12	16	26	6	8	60	12	32
Pavlovian.fear.cond._context.freezing.con.1	Pavlovian fear cond.	context freezing con-1	Pavlovian fear conditioning	non parametric	50	14	26	42	44	44	10	6	8	60	16	10	26	8	20	44	84	24	4	18	46	26	52	96	10	88	48	84	14	22	10	44	76	8	24	14	20	42	14	38	36	60
Pavlovian.fear.cond._context.freezing.con.2	Pavlovian fear cond.	context freezing con-2	Pavlovian fear conditioning	non parametric	40	6	26	44	28	62	6	24	36	52	12	20	36	12	78	34	26	50	12	22	26	4	38	78	6	18	16	120	22	46	16	50	68	8	16	32	28	30	6	48	32	50
Pavlovian.fear.cond._context.freezing.con.3	Pavlovian fear cond.	context freezing con-3	Pavlovian fear conditioning	non parametric	74	6	44	68	74	42	10	20	28	104	26	12	28	50	64	80	88	52	28	30	22	2	12	60	8	24	38	74	10	42	32	46	88	34	16	24	52	6	10	40	60	92
Pavlovian.fear.cond._freezing.total.context	Pavlovian fear cond.	freezing total context	Pavlovian fear conditioning	non parametric	164	26	96	154	146	148	26	50	72	216	54	42	90	70	162	158	198	126	44	70	94	32	102	234	24	130	102	278	46	110	58	140	232	50	56	70	100	78	30	126	128	202
Rotarod_Body.weight..g.	Rotarod	Body weight (g)	Rotarod test	normal	17.3	27.2	22.1	24.2	20.3	20.4	22.4	20.1	19.1	20.3	23.9	23.7	20.3	19.7	18.2	18.5	19.4	17.4	17.3	18.7	25.4	27.4	24.6	20.5	23.3	24.7	19.8	16	23.3	18	19.8	24.5	22.7	22.6	21.4	20.2	19.1	23.5	24.3	19.2	24.5	19.5
Rotarod_Mean.latency	Rotarod	Mean latency	Rotarod test	normal	104	126.33	136.67	107.33	138.33	163.33	117.33	197	173.67	152.33	210	168.67	107.33	230	137	146.33	135.67	300	186.67	255.67	118	151.33	150	178.33	160.33	86.67	207.67	150	82	163	197.33	154	113	154.33	142	233	198	100	204	201	210.33	242.67
Rotarod_Trial.1..s.	Rotarod	Trial 1 (s)	Rotarod test	normal	68	70	115	110	92	96	78	138	96	110	82	72	86	138	114	125	91	300	137	290	103	119	117	87	62	77	121	67	64	101	130	181	109	87	70	227	183	92	127	126	157	169
Rotarod_Trial.2..s.	Rotarod	Trial 2 (s)	Rotarod test	normal	153	172	153	111	143	138	101	230	213	172	250	190	110	272	128	173	120	300	201	272	128	177	132	214	176	104	245	198	101	183	219	116	115	191	187	277	236	118	244	194	283	259
Rotarod_Trial.3..s.	Rotarod	Trial 3 (s)	Rotarod test	normal	91	137	142	101	180	256	173	223	212	175	298	244	126	280	169	141	196	300	222	205	123	158	201	234	243	79	257	185	81	205	243	165	115	185	169	195	175	90	241	283	191	300
Shock.threshold_Vocalization	Shock threshold	Vocalization	Shock threshold test	non parametric	0.15	0.25	0.25	0.35	0.1	0.2	0.1	0.15	0.15	0.15	0.2	0.25	0.2	0.25	0.1	0.15	0.15	0.25	0.2	0.2	0.25	0.08	0.2	0.25	0.15	0.15	0.2	0.2	0.15	0.25	0.15	0.25	0.3	0.15	0.2	0.15	0.25	0.1	0.2	0.25	0.15	0.2
Glucose.tolerance.test_Body.weight..g.	Glucose tolerance test	Body weight (g)	Test de Tolérance au Glucose (GTT)	normal	16.5	25.6	20.8	21.9	18.7	20.2	21	19	18.8	17.9	23.4	23.4	19.3	18.3	18.6	17.8	18.8	17.3	16.3	18.4	24.3	#N/A	22.5	19.1	22.3	23.6	17.6	16.3	22.2	17.9	19.8	24.8	21	21.8	20.4	19.7	18	22.9	25.5	18.3	22.4	18
Glucose.tolerance.test_Glucose.T0..mmol.l.	Glucose tolerance test	Glucose T0 (mmol/l)	Test de Tolérance au Glucose (GTT)	normal	4.7	5.5	5.4	4.8	4.6	4.1	5	5.2	3.9	5	6.2	5	5.7	5	6	5	5.6	6.4	5.2	5.1	5.6	#N/A	3.9	4.3	5.4	3.7	5.9	5.6	5.5	4.9	4.4	4.6	4.6	5.7	5.6	5.6	4.8	5	6.7	4.9	5.4	5.3
Glucose.tolerance.test_Glucose.T120..mmol.l.	Glucose tolerance test	Glucose T120 (mmol/l)	Test de Tolérance au Glucose (GTT)	normal	4	9.5	6.5	6.7	5.8	4.3	5.9	4.5	5	4.4	7	6.2	4.2	4.3	5.9	5.8	5.3	5.1	4.8	4.8	7	#N/A	6.4	5.3	5.3	6.8	4.7	5.2	6.7	5.4	4.9	6.7	4.9	7.3	6.3	5	5.4	7.1	6.9	5.6	6.7	5.5
Glucose.tolerance.test_Glucose.T15..mmol.l.	Glucose tolerance test	Glucose T15 (mmol/l)	Test de Tolérance au Glucose (GTT)	normal	21.2	20.8	18.1	15.9	13.8	13.7	20.5	16.9	18.8	21.6	21.4	18.6	19.4	17.3	17	21	21	22	18.5	16.9	17.5	#N/A	17.8	21.2	15.5	20.5	19.3	18.1	16.3	17.3	20.1	17.3	16.2	17.9	20.6	15.6	17.4	17.6	22.8	17.4	21	19.8
Glucose.tolerance.test_Glucose.T30..mmol.l.	Glucose tolerance test	Glucose T30 (mmol/l)	Test de Tolérance au Glucose (GTT)	normal	18.9	21.1	18.3	15.7	10.1	13.3	17.9	15	16.3	14.6	19.1	19.9	15	17.4	12.4	13	18.5	15.5	19.2	15	19.2	#N/A	18.1	18	14.8	17.6	18.4	22.2	16.6	14	14.1	17.3	14.8	20.8	18.3	14.7	16.4	19.7	22.4	13.9	21.6	17.1
Glucose.tolerance.test_Glucose.T60..mmol.l.	Glucose tolerance test	Glucose T60 (mmol/l)	Test de Tolérance au Glucose (GTT)	normal	8.7	15.7	11.9	11.4	8.3	8.4	10.2	9.5	10.7	9.5	12.6	13.4	10.5	8.3	9	9.3	10.8	9.6	11.2	9.2	14	#N/A	14.3	12.2	11.1	13.5	13.6	12.6	11.5	8.9	8.9	11.8	10	12	13.1	7.1	9.9	12.5	13.5	8.5	11.7	7.5
Glucose.tolerance.test_Glucose.auc.positive..0.120...min.mmol.l.	Glucose tolerance test	Glucose auc positive (0-120) (min*mmol/l)	Test de Tolérance au Glucose (GTT)	normal	628	1162	803	764	461	552	789	458	837	534	835	954	485	515	351	646	599	484	606	464	901	#N/A	1071	947	447	1100	596	667	718	587	673	861	651	853	867	377	702	926	909	573	917	582
Glucose.tolerance.test_Glucose.auc.0.120...min.mmol.l.	Glucose tolerance test	Glucose auc(0-120) (min*mmol/l)	Test de Tolérance au Glucose (GTT)	normal	730	1162	803	764	461	552	789	564	837	655	835	954	584	596	435	646	746	539	774	581	901	#N/A	1071	947	610	1100	787	865	718	587	673	861	651	853	867	402	702	926	909	573	917	582
Body.composition_BMC..g.	Body composition	BMC (g)	Ultrafocus - Densitométrie osseuse et composition corporelle	log	0.43	0.61	0.46	0.5	0.48	0.51	0.46	0.53	0.5	0.52	0.52	0.5	0.5	0.51	0.51	0.5	0.52	0.43	0.5	0.5	0.55	0.6	0.53	0.46	0.49	0.52	0.51	0.46	0.48	0.46	0.49	0.75	0.48	0.5	0.47	0.5	0.46	0.49	0.57	0.47	0.47	0.48
Body.composition_BMD..g.cm2.	Body composition	BMD (g/cm2)	Ultrafocus - Densitométrie osseuse et composition corporelle	normal	0.0544	0.0666	0.0559	0.0586	0.0611	0.0582	0.0565	0.0627	0.0598	0.0615	0.059	0.0608	0.0579	0.0616	0.0611	0.061	0.0607	0.0549	0.0605	0.0609	0.064	0.0683	0.0595	0.0557	0.0558	0.0589	0.0615	0.0584	0.0577	0.0586	0.0574	0.0706	0.0578	0.0586	0.0585	0.0617	0.0597	0.0578	0.0642	0.0568	0.0552	0.0567
Body.composition_Body.length..cm.	Body composition	Body length (cm)	Ultrafocus - Densitométrie osseuse et composition corporelle	normal	9.6	10.5	10	10	9.8	9.9	10	10.2	10	10	10.4	10.4	10.1	10.1	9.9	9.9	10	9.9	9.5	9.8	10.2	10.5	10	9.5	10	10	10.1	10	10	10	10.1	10.2	10	10.1	10.1	10.1	9.9	10.1	10.4	9.9	10.1	10
Body.composition_body.weight..g.	Body composition	body weight (g)	Ultrafocus - Densitométrie osseuse et composition corporelle	normal	21.3	29.1	25.1	25.6	23.8	23.8	25.8	22.9	22.1	22.8	27.5	28	23.5	22.9	22.8	22	22.7	22.4	21.4	22.6	29.1	30.5	26.7	22.9	25.8	27.3	22.5	21.1	27.1	21.2	22.6	28.6	25.2	25.2	23.5	24.7	22.6	26.6	29.3	22	27.5	21.8
Body.composition_bone.area..cm2.	Body composition	bone area (cm2)	Ultrafocus - Densitométrie osseuse et composition corporelle	normal	7.89	9.14	8.29	8.6	7.78	8.72	8.2	8.49	8.43	8.38	8.74	8.2	8.63	8.31	8.37	8.19	8.63	7.88	8.22	8.18	8.59	8.74	8.89	8.31	8.79	8.86	8.31	7.92	8.36	7.77	8.58	10.62	8.32	8.52	8.02	8.06	7.76	8.52	8.81	8.19	8.49	8.4
Body.composition_fat.percent....	Body composition	fat percent (%)	Ultrafocus - Densitométrie osseuse et composition corporelle	normal	8.85	17.34	17.06	18.66	10.87	12.45	21.69	14.04	12.95	15.97	18.45	18.46	12.93	13.89	11.3	11.33	11.72	13.91	12.54	15.65	9.63	12.33	18	17.55	16.07	23.56	13.87	11.73	19.64	11.62	10.33	23.62	19.08	20.21	18.59	14.22	12.29	18.99	18.18	9.25	17.45	13.58
Body.composition_fat.weight..g.	Body composition	fat weight (g)	Ultrafocus - Densitométrie osseuse et composition corporelle	normal	1.66	4.65	3.9	4.36	2.35	2.63	5.03	2.88	2.55	3.26	4.69	4.76	2.71	2.88	2.3	2.21	2.39	2.8	2.4	3.15	2.64	3.49	4.36	3.59	3.69	5.8	2.8	2.21	4.87	2.18	2.08	6.82	4.34	4.57	3.93	3.18	2.49	4.59	4.97	1.8	4.43	2.61
Body.composition_lean.percent....	Body composition	lean percent (%)	Ultrafocus - Densitométrie osseuse et composition corporelle	normal	91.15	82.66	82.94	81.33	89.13	87.55	78.31	85.96	87.05	84.03	81.55	81.54	87.07	86.11	88.7	88.67	88.28	86.09	87.46	84.35	90.36	87.67	82.01	82.45	83.93	76.44	86.13	88.27	80.36	88.38	89.67	76.38	80.92	79.79	81.41	85.78	87.71	81.01	81.82	90.75	82.55	86.42
Body.composition_lean.weight..g.	Body composition	lean weight (g)	Ultrafocus - Densitométrie osseuse et composition corporelle	normal	17.07	22.16	18.97	19	19.28	18.49	18.15	17.63	17.13	17.15	20.74	21.04	18.22	17.82	18.06	17.29	18.01	17.33	16.77	16.98	24.76	24.79	19.87	16.85	19.28	18.8	17.39	16.61	19.9	16.56	18.04	22.04	18.42	18.03	17.2	19.17	17.8	19.59	22.36	17.62	20.96	16.58
Body.composition_sample.area..cm2.	Body composition	sample area (cm2)	Ultrafocus - Densitométrie osseuse et composition corporelle	normal	24.92	30.47	27.41	28.58	27.23	26.85	27.74	26.89	26.76	27.03	29.41	30.12	27.58	26.77	26.09	26.25	27.17	26.15	25.89	26.25	28.64	30.78	29.69	26.61	28.62	29.82	26.88	25.36	29.1	25.21	26.84	32.7	27.94	28.07	27.01	27.77	26.24	29.61	30.25	26.06	29.25	26.04
Body.composition_soft.weight..g.	Body composition	soft weight (g)	Ultrafocus - Densitométrie osseuse et composition corporelle	normal	18.73	26.81	22.87	23.37	21.63	21.12	23.17	20.51	19.68	20.41	25.44	25.8	20.93	20.7	20.36	19.5	20.4	20.13	19.17	20.13	27.4	28.28	24.23	20.44	22.97	24.6	20.19	18.82	24.77	18.74	20.12	28.86	22.76	22.6	21.12	22.35	20.29	24.18	27.33	19.42	25.39	19.19
Body.composition_total.weight..g.	Body composition	total weight (g)	Ultrafocus - Densitométrie osseuse et composition corporelle	normal	19.16	27.42	23.33	23.87	22.11	21.63	23.64	21.04	20.18	20.92	25.95	26.3	21.43	21.21	20.87	20	20.92	20.56	19.67	20.62	27.95	28.87	24.75	20.9	23.46	25.12	20.7	19.28	25.25	19.2	20.61	29.61	23.24	23.09	21.59	22.85	20.76	24.67	27.89	19.88	25.86	19.66

## Sheet: proteo_liver
	accession	description	uniprot_id	X501f	X502m	X503m	X506m	X508f	X509f	X513m	X517f	X518f	X521f	X527m	X528m	X529f	X531f	W616f	W617f	W620f	W621f	W622f	W623f	W625m	W627m	W628m	W629m	W630m	W631m	W632f	W633f	W634m	L818f	L819f	L824m	L825m	L826m	L827m	L836f	L841f	L848m	L849m	L854f	L859m	L862f
Q8C196_Carbamoyl-phosphate synt.	sp|Q8C196|CPSM_MOUSE	Carbamoyl-phosphate synthase [ammonia], mitochondrial OS=Mus musculus (Mouse) GN=Cps1 PE=1 SV=2	Q8C196	32.322	32.6006	32.5137	32.6101	32.8855	32.1088	32.3685	31.2169	32.6502	32.6303	32.4358	32.2991	31.9538	32.2014	31.9715	32.4353	32.0388	31.921	32.0462	32.0479	32.1106	32.157	32.6866	32.9032	32.4593	32.2664	32.4697	32.3988	32.3092	32.4676	32.2998	32.7187	31.9215	32.9082	32.4411	32.7552	32.6283	32.6532	32.5513	32.8094	32.8325	32.6408
P19096_Fatty acid synthase	sp|P19096|FAS_MOUSE	Fatty acid synthase OS=Mus musculus (Mouse) GN=Fasn PE=1 SV=2	P19096	29.5569	29.4821	30.2164	29.7044	30.4419	29.7528	29.7653	28.4895	30.1737	29.5359	29.0903	28.8819	29.347	29.4259	29.3119	29.4676	29.533	28.5358	29.495	29.7729	29.6002	29.2549	29.5164	29.7609	30.0127	30.0401	29.6561	29.6994	29.8866	30.1993	29.8555	29.1486	29.1769	29.3909	29.9133	29.4236	29.6235	30.2109	30.3181	30.5278	30.4454	28.7151
Q8R0Y6_Cytosolic 10-formyltetra.	sp|Q8R0Y6|AL1L1_MOUSE	Cytosolic 10-formyltetrahydrofolate dehydrogenase OS=Mus musculus (Mouse) GN=Aldh1l1 PE=1 SV=1	Q8R0Y6	30.3825	30.7395	30.7761	30.8008	30.7151	30.594	30.9558	30.0193	30.6396	30.6424	30.9117	30.8639	30.4024	30.5337	30.1701	30.257	30.4339	30.2605	30.4139	30.2934	30.4011	30.3671	30.5134	30.6724	30.5221	30.5299	30.5968	30.1254	30.6641	30.7205	30.6531	30.8765	30.3684	31.0111	30.4238	30.8415	30.5846	30.7032	30.6613	30.7957	30.8057	30.8339
P63038_60 kDa heat shock protei.	sp|P63038|CH60_MOUSE	60 kDa heat shock protein, mitochondrial OS=Mus musculus (Mouse) GN=Hspd1 PE=1 SV=1	P63038	30.1527	30.1499	29.8985	30.0916	30.177	30.2166	29.9698	30.1515	30.1104	30.1598	30.0452	30.0341	30.0486	30.2889	30.1668	30.175	30.124	30.218	30.1343	30.0475	29.9712	30.2106	30.0953	30.0657	29.9362	29.9786	30.1634	30.3182	30.0891	30.1129	30.1233	29.9223	30.014	30.0363	30.1997	30.126	30.2422	30.0383	30.0475	30.0923	30.0017	30.3347
P56480_ATP synthase subunit bet.	sp|P56480|ATPB_MOUSE	ATP synthase subunit beta, mitochondrial OS=Mus musculus (Mouse) GN=Atp5f1b PE=1 SV=2	P56480	30.8161	30.6117	30.5808	30.8936	30.7937	30.9607	30.7505	30.9577	30.7633	30.8277	30.7329	30.754	30.782	30.9697	30.7988	30.744	30.8206	30.942	30.881	30.8588	30.5789	30.9032	30.7725	30.8084	30.6903	30.6876	30.7538	30.5461	30.7333	30.656	30.7753	30.6017	30.7495	30.7191	30.8368	30.7976	30.8503	30.7874	30.7437	30.6428	30.668	30.9984
P07724_Serum albumin	sp|P07724|ALBU_MOUSE	Serum albumin OS=Mus musculus (Mouse) GN=Alb PE=1 SV=3	P07724	31.3573	31.6345	31.5104	31.7561	31.4695	31.5904	31.4517	31.2705	31.5272	31.79	32.0796	31.7408	31.5903	31.4172	31.7717	31.5734	31.868	31.5799	31.4978	31.3989	31.1993	31.4304	31.5994	31.5044	31.3032	31.4992	31.7612	31.167	31.3858	31.5433	31.5192	31.7142	31.7803	31.3876	31.4576	31.8604	31.3287	31.3709	31.3567	31.5184	31.3987	31.7003
Q05920_Pyruvate carboxylase, mi.	sp|Q05920|PYC_MOUSE	Pyruvate carboxylase, mitochondrial OS=Mus musculus (Mouse) GN=Pc PE=1 SV=1	Q05920	29.0776	29.2339	29.1135	29.1773	29.1513	28.798	29.2694	27.9917	29.1865	29.3586	28.7295	28.907	28.9248	29.0938	28.7798	29.0049	28.7979	28.0516	28.9715	28.7375	28.7391	28.5482	29.0618	29.1759	28.9652	28.9499	29.266	29.3566	28.9831	29.172	28.9582	28.9682	28.5918	29.1211	28.9346	29.0488	29.357	29.1656	29.1421	29.2771	29.4477	28.7694
Q9R0H0_Peroxisomal acyl-coenzym.	sp|Q9R0H0|ACOX1_MOUSE	Peroxisomal acyl-coenzyme A oxidase 1 OS=Mus musculus (Mouse) GN=Acox1 PE=1 SV=5	Q9R0H0	29.6895	29.9541	30.1457	30.0842	29.6039	29.5823	30.0043	29.6109	29.6093	29.4757	29.8777	29.8742	29.6138	29.5527	29.4099	29.5987	29.4751	29.3459	29.6252	29.6563	29.7323	29.7945	29.9228	29.7488	29.8796	29.8943	29.5813	29.3261	30.1922	29.799	29.6823	29.9808	30.1088	29.9956	29.9613	29.3328	29.6428	29.8755	30.0662	29.6106	29.9665	29.5424
Q9DBT9_Dimethylglycine dehydrog.	sp|Q9DBT9|M2GD_MOUSE	Dimethylglycine dehydrogenase, mitochondrial OS=Mus musculus (Mouse) GN=Dmgdh PE=1 SV=1	Q9DBT9	28.4451	28.649	28.6549	28.7089	28.531	28.5434	28.7566	27.9972	28.5812	28.7983	28.4296	28.4387	28.4502	28.5856	28.3044	28.2106	28.344	27.8667	28.4787	28.0343	27.9721	28.357	28.4176	28.5968	28.3902	28.3615	28.4563	28.2219	28.4577	28.6312	28.5982	28.4017	28.4651	28.5922	28.2715	28.507	28.6833	28.5188	28.5375	28.6674	28.5995	28.6207
Q91V92_ATP-citrate synthase	sp|Q91V92|ACLY_MOUSE	ATP-citrate synthase OS=Mus musculus (Mouse) GN=Acly PE=1 SV=1	Q91V92	27.6995	27.8285	28.6293	28.1175	28.4549	28.1261	28.4342	27.3934	28.3367	27.8692	28.3769	28.5	27.7999	28.0491	27.8627	27.7343	28.0396	27.7396	27.8961	28.0563	28.281	27.8467	27.8863	28.1114	28.3206	28.2899	28.1025	28.0102	28.3829	28.5118	28.2489	28.2538	27.582	28.2257	28.4857	28.3986	28.0133	28.5851	28.7048	28.7269	28.6017	28.1066
P58252_Elongation factor 2	sp|P58252|EF2_MOUSE	Elongation factor 2 OS=Mus musculus (Mouse) GN=Eef2 PE=1 SV=2	P58252	28.7499	29.246	29.1266	29.0739	28.9257	28.6796	28.9525	28.3787	28.8618	28.9088	28.9596	29.1076	28.7875	28.7062	28.7069	28.709	28.79	28.4287	28.7501	28.4977	28.9744	28.9967	28.9259	29.0243	28.9105	28.9256	28.8626	28.8055	28.9509	29.0372	28.9593	28.9656	28.7441	28.9465	28.8346	29.0161	29.0305	28.9393	28.8836	28.9893	28.9842	28.8101
Q8BWT1_3-ketoacyl-CoA thiolase,.	sp|Q8BWT1|THIM_MOUSE	3-ketoacyl-CoA thiolase, mitochondrial OS=Mus musculus (Mouse) GN=Acaa2 PE=1 SV=3	Q8BWT1	30.9886	30.9432	30.6857	31.0703	30.9142	30.93	30.914	30.9608	30.8466	30.9502	30.7622	30.7364	30.9026	31.049	30.923	31.011	30.8696	30.9785	31.0169	31.0485	30.6796	30.9597	31.0171	30.9245	30.8469	30.9591	31.0013	30.9298	30.9616	30.8342	30.8333	30.6771	30.8883	30.7183	31.0318	30.8499	30.9458	30.9156	30.8747	30.8362	30.9163	30.9695
P11679_Keratin, type II cytoske.	sp|P11679|K2C8_MOUSE	Keratin, type II cytoskeletal 8 OS=Mus musculus (Mouse) GN=Krt8 PE=1 SV=4	P11679	29.3211	29.4662	29.1754	29.2654	29.4163	29.3022	29.2175	29.6648	29.4974	29.1917	29.5553	29.383	29.4487	29.2007	29.3698	29.2918	29.4674	29.5391	29.4895	29.397	29.4784	29.4312	29.2125	29.2095	29.3727	29.1398	29.1805	29.2492	29.3025	29.2505	29.2704	29.5347	29.255	29.3848	29.1605	29.5938	29.3652	29.225	29.1418	29.29	29.1936	29.4621
P50247_Adenosylhomocysteinase	sp|P50247|SAHH_MOUSE	Adenosylhomocysteinase OS=Mus musculus (Mouse) GN=Ahcy PE=1 SV=3	P50247	31.3443	31.3849	31.275	31.4765	31.3657	31.2985	31.4597	31.3754	31.2398	31.1854	31.2462	31.3022	31.2393	31.3074	31.1529	31.2288	31.2084	31.2294	31.2599	31.3772	31.1371	31.3328	31.3073	31.1888	31.2633	31.2956	31.163	31.1047	31.356	31.2443	31.2701	31.2693	31.4166	31.2506	31.4177	31.1358	31.1738	31.3333	31.2926	31.1473	31.2896	31.2286
Q8VC30_Triokinase/FMN cyclase	sp|Q8VC30|TKFC_MOUSE	Triokinase/FMN cyclase OS=Mus musculus (Mouse) GN=Tkfc PE=1 SV=1	Q8VC30	29.3971	29.2479	29.4895	29.6577	29.4152	29.3702	29.7532	29.2012	29.3991	29.1006	29.1646	29.0903	29.3275	29.3372	29.3495	29.0255	29.2219	28.7733	29.1555	29.0729	29.6335	29.583	29.523	29.4147	29.6019	29.751	28.9686	29.1006	29.6179	29.5505	29.5551	28.6827	29.503	28.8559	29.647	29.0547	29.3426	29.5567	29.7043	29.5222	29.5313	28.9254
Q9ET01_Glycogen phosphorylase, .	sp|Q9ET01|PYGL_MOUSE	Glycogen phosphorylase, liver form OS=Mus musculus (Mouse) GN=Pygl PE=1 SV=4	Q9ET01	29.0296	29.0648	29.0443	29.1212	29.2098	28.9518	29.4693	28.504	29.1091	29.0889	29.0452	29.074	28.9435	29.1041	28.9364	28.8383	28.9524	28.4041	29.1129	28.728	28.949	29.1129	29.2472	29.1329	29.2708	29.1888	29.0976	28.8979	29.1199	29.3307	29.1999	29.0447	28.8112	29.1568	28.7907	29.0318	29.2927	29.2425	29.2576	29.3146	29.2081	28.8557
P17563_Methanethiol oxidase	sp|P17563|SBP1_MOUSE	Methanethiol oxidase OS=Mus musculus (Mouse) GN=Selenbp1 PE=1 SV=2	P17563	25.856	25.2791	25.605	25.5903	25.7562	25.7348	25.8049	25.9034	25.9593	25.6033	25.8336	25.6099	25.5831	25.8256	25.7908	25.6836	25.6248	25.7721	25.5224	25.8338	25.5892	25.509	25.7942	25.4891	25.6755	25.4371	25.6206	25.6941	25.7702	25.7582	25.7808	25.6327	25.605	25.73	25.7451	25.6121	25.5101	25.6047	25.6649	25.8835	25.9073	25.7126
Q63836_Selenium-binding protein.	sp|Q63836|SBP2_MOUSE	Selenium-binding protein 2 OS=Mus musculus (Mouse) GN=Selenbp2 PE=1 SV=2	Q63836	22.366	26.7296	26.2307	26.4035	20.8694	17.2146	25.3368	21.9068	19.297	21.308	25.9927	26.2431	22.3894	20.9029	21.676	23.062	22.0704	22.2095	21.1528	19.8911	26.4216	27.2524	26.7832	26.321	25.8808	25.862	19.9313	20.4968	26.0024	22.1184	20.4362	26.2664	26.0257	26.0739	25.7661	21.919	22.1541	24.9864	26.2193	22.1786	25.4752	23.764
P34914_Bifunctional epoxide hyd.	sp|P34914|HYES_MOUSE	Bifunctional epoxide hydrolase 2 OS=Mus musculus (Mouse) GN=Ephx2 PE=1 SV=2	P34914	28.7364	29.41	29.4667	29.5248	28.5044	28.8013	29.5708	28.76	28.8241	28.5814	29.1685	29.3177	28.7859	28.7931	28.5073	28.6308	28.6831	28.2723	28.767	28.5135	29.2309	29.6239	29.4598	29.2705	29.4138	29.3149	28.5541	28.1626	29.521	28.873	28.8289	29.2295	29.4675	29.1127	29.5041	28.3159	28.894	29.357	29.3743	28.6561	29.3266	28.3327
Q68FD5_Clathrin heavy chain 1	sp|Q68FD5|CLH1_MOUSE	Clathrin heavy chain 1 OS=Mus musculus (Mouse) GN=Cltc PE=1 SV=3	Q68FD5	26.4968	26.8078	26.863	26.6039	26.9005	26.3468	26.3768	25.4006	26.7965	26.5606	26.4748	26.4181	26.3095	26.2821	26.3397	26.5506	26.4205	26.0796	26.4489	26.3872	26.5413	26.6934	26.8563	27.0236	26.7028	26.7269	26.5929	26.657	26.5135	26.6581	26.5193	26.5824	26.2496	26.8279	26.4393	26.8241	26.8645	26.7274	26.9127	26.9791	26.9408	26.4026
P32020_Non-specific lipid-trans.	sp|P32020|NLTP_MOUSE	Non-specific lipid-transfer protein OS=Mus musculus (Mouse) GN=Scp2 PE=1 SV=3	P32020	27.6839	30.5362	30.3867	30.4546	27.6952	27.6702	30.2398	28.163	27.9611	27.7942	30.3787	30.6767	27.9653	28.2688	28.1564	27.9671	27.949	27.9895	28.0467	27.8497	30.7708	30.553	30.2299	30.1465	30.277	30.1868	27.363	27.7123	30.4871	28.4445	28.3608	30.5655	30.2386	30.2881	30.2421	28.2699	28.8145	30.0464	30.2593	27.9244	30.3044	28.0547
P57780_Alpha-actinin-4	sp|P57780|ACTN4_MOUSE	Alpha-actinin-4 OS=Mus musculus (Mouse) GN=Actn4 PE=1 SV=1	P57780	26.1327	26.6177	26.6114	26.5398	26.3143	26.172	26.5978	25.7007	26.4659	26.5424	26.8676	26.8442	26.505	26.5054	26.262	26.0161	26.3602	26.0971	26.5046	25.9659	26.129	26.4581	26.4813	26.3328	26.3956	26.3491	26.4752	26.0594	26.429	26.675	26.5215	26.694	26.1002	26.893	25.9559	26.9986	26.7477	26.3489	26.1984	26.5762	26.2696	26.6214
Q9DBM2_Peroxisomal bifunctional.	sp|Q9DBM2|ECHP_MOUSE	Peroxisomal bifunctional enzyme OS=Mus musculus (Mouse) GN=Ehhadh PE=1 SV=4	Q9DBM2	28.8436	29.1813	29.519	29.3753	28.9371	28.9559	29.2582	28.7159	29.2833	28.9801	29.0692	29.1105	28.8464	29.031	28.7225	28.9051	28.9673	28.6876	29.1118	28.4747	28.4535	29.0085	28.7677	28.9354	29.1066	29.1763	28.9192	28.6141	29.4851	29.2244	29.1793	29.1613	28.9791	29.011	29.5283	29.164	29.2066	29.277	29.3852	29.1832	29.3417	29.0043
Q91YI0_Argininosuccinate lyase	sp|Q91YI0|ARLY_MOUSE	Argininosuccinate lyase OS=Mus musculus (Mouse) GN=Asl PE=1 SV=1	Q91YI0	30.0238	29.9212	29.9093	30.0846	30.1158	30.127	30.0595	30.0822	30.0193	29.9853	30.1068	30.1196	29.8294	30.065	29.767	29.8637	29.8289	30.1432	29.7816	29.9127	29.7649	29.7539	29.7692	29.7586	29.7783	29.8266	29.7234	29.7121	29.904	29.9737	30.0338	29.9644	29.9262	30.0629	30.0159	30.1532	29.7944	29.8981	29.9544	29.8957	29.8919	30.1906
P06801_NADP-dependent malic enz.	sp|P06801|MAOX_MOUSE	NADP-dependent malic enzyme OS=Mus musculus (Mouse) GN=Me1 PE=1 SV=2	P06801	28.6282	28.3755	28.8687	28.4717	28.5668	28.6864	29.0147	28.6288	28.7249	28.3112	28.2492	28.0604	28.5623	28.5208	28.7355	28.3203	28.5824	27.4868	28.3103	28.5482	28.7491	28.8697	28.5961	28.5339	29.1303	29.3312	28.3553	28.5664	28.9324	28.8403	28.7146	28.0765	28.6638	28.0427	28.7794	27.6526	28.4169	28.9263	29.0293	28.7904	29.0239	27.3676
Q8BMS1_Trifunctional enzyme sub.	sp|Q8BMS1|ECHA_MOUSE	Trifunctional enzyme subunit alpha, mitochondrial OS=Mus musculus (Mouse) GN=Hadha PE=1 SV=1	Q8BMS1	28.8759	29.3092	29.1037	29.2472	28.8511	28.9126	29.178	28.537	28.9652	29.1593	28.8962	28.9889	29.0305	29.0514	28.9246	28.7942	28.9883	28.6363	29.207	28.6106	28.7271	29.1606	29.0908	29.2033	29.0405	29.1285	29.0207	28.8954	29.1856	29.1011	29.0007	28.8513	29.0269	28.8641	29.0361	29.0099	29.2123	29.1419	29.1055	29.0348	29.0875	28.9952
Q03265_ATP synthase subunit alp.	sp|Q03265|ATPA_MOUSE	ATP synthase subunit alpha, mitochondrial OS=Mus musculus (Mouse) GN=Atp5f1a PE=1 SV=1	Q03265	31.0428	30.9347	30.7359	31.0706	31.0328	31.0504	30.8805	31.0774	30.9395	31.0503	30.9187	30.7918	30.8809	31.1344	30.959	31.0467	30.9991	31.1481	31.0045	31.0557	30.7629	31.0743	31.0449	30.9697	30.8622	30.9555	31.033	31.0445	30.9267	30.8691	30.9086	30.7957	30.9378	30.9209	31.0851	30.9379	31.0355	30.9931	31.0248	30.8802	30.8916	31.133
Q99LB7_Sarcosine dehydrogenase,.	sp|Q99LB7|SARDH_MOUSE	Sarcosine dehydrogenase, mitochondrial OS=Mus musculus (Mouse) GN=Sardh PE=1 SV=1	Q99LB7	29.0206	28.9845	28.906	29.0345	29.1353	28.9888	29.1178	28.3354	29.2027	29.3168	28.8013	28.9814	28.9593	29.0611	28.7562	28.9909	28.8326	28.5316	28.8756	28.8089	28.276	28.4893	28.8408	28.9199	28.6679	28.6486	29.2217	28.9869	28.8107	29.0651	28.9543	28.8779	28.6601	29.107	28.6174	29.1632	29.2412	28.7959	28.7665	29.2769	28.8804	29.3399
P41216_Long-chain-fatty-acid--C.	sp|P41216|ACSL1_MOUSE	Long-chain-fatty-acid--CoA ligase 1 OS=Mus musculus (Mouse) GN=Acsl1 PE=1 SV=2	P41216	29.0002	29.738	29.631	29.6253	29.0719	28.9731	29.479	28.8224	29.0185	29.1497	29.3757	29.5146	29.0525	29.2336	29.0121	29.1008	29.197	28.8478	29.3096	28.8027	29.2716	29.7993	29.6167	29.5284	29.5377	29.6136	29.1879	29.0622	29.6676	29.1871	29.2034	29.3095	29.6121	29.2419	29.5459	28.9986	29.4404	29.5522	29.6197	29.0566	29.5578	29.0424
Q91XD4_Formimidoyltransferase-c.	sp|Q91XD4|FTCD_MOUSE	Formimidoyltransferase-cyclodeaminase OS=Mus musculus (Mouse) GN=Ftcd PE=1 SV=1	Q91XD4	28.2668	28.4349	28.3384	28.5766	28.2739	28.4545	28.7075	28.1379	28.2291	28.1043	28.5929	28.5685	28.1906	28.2904	28.0904	28.1639	28.1143	28.4478	28.0651	28.1137	28.2706	28.4417	28.4692	28.397	28.4403	28.3419	28.0335	27.9992	28.4517	28.2207	28.241	28.4873	28.3725	28.5222	28.5226	28.4429	28.0915	28.4427	28.5282	28.2346	28.4927	28.3841
P05784_Keratin, type I cytoskel.	sp|P05784|K1C18_MOUSE	Keratin, type I cytoskeletal 18 OS=Mus musculus (Mouse) GN=Krt18 PE=1 SV=5	P05784	28.8808	29.0276	28.789	28.7927	28.9036	28.8088	28.7825	29.2904	29.0534	28.72	29.0394	28.884	29.0275	28.7858	28.8796	28.7578	28.9274	28.9855	28.8913	28.8688	29.067	28.9025	28.7424	28.7176	28.8384	28.6769	28.712	28.872	28.8034	28.8185	28.7382	29.1052	28.7177	28.8769	28.7453	29.1587	28.9334	28.7244	28.7735	28.7907	28.7038	28.9728
P11499_Heat shock protein HSP 9.	sp|P11499|HS90B_MOUSE	Heat shock protein HSP 90-beta OS=Mus musculus (Mouse) GN=Hsp90ab1 PE=1 SV=3	P11499	28.6136	28.7771	28.8387	28.6699	28.8082	28.5842	28.67	28.2633	28.5977	28.8165	28.8597	28.9439	28.6668	28.7836	28.6078	28.5909	28.7156	28.4345	28.8889	28.3092	28.6419	28.7021	28.6155	28.5442	28.5114	28.5635	28.9032	28.6881	28.5571	28.9064	28.874	28.6493	28.4404	28.6716	28.312	28.9855	28.9251	28.4509	28.5774	28.7776	28.4762	28.8089
Q9QXX4_Calcium-binding mitochon.	sp|Q9QXX4|CMC2_MOUSE	Calcium-binding mitochondrial carrier protein Aralar2 OS=Mus musculus (Mouse) GN=Slc25a13 PE=1 SV=1	Q9QXX4	27.9817	27.9852	28.0143	28.2028	27.897	28.1018	28.1339	27.7991	27.9914	28.0365	27.9208	27.8689	28.0026	28.0289	27.3381	27.9374	27.4186	27.7333	27.9137	27.77	27.28	28.0561	28.0079	27.4973	27.8655	27.9711	27.8892	27.8226	27.9362	27.9598	27.9083	27.8466	28.0616	27.906	28.1618	27.849	28.069	28.0238	28.0329	27.8959	27.9224	28.079
P24270_Catalase	sp|P24270|CATA_MOUSE	Catalase OS=Mus musculus (Mouse) GN=Cat PE=1 SV=4	P24270	30.2444	30.5515	30.3879	30.444	30.2706	30.2133	30.379	30.1803	30.2117	30.1335	30.3992	30.3626	30.2762	30.1247	30.1736	30.3074	30.1897	30.0058	30.3172	30.2459	30.1445	30.3904	30.281	30.2306	30.2678	30.321	30.2683	30.3745	30.3847	30.3628	30.2061	30.4116	30.3824	30.3739	30.3803	30.0703	30.1016	30.3163	30.3089	30.2843	30.2632	30.1504
P26443_Glutamate dehydrogenase .	sp|P26443|DHE3_MOUSE	Glutamate dehydrogenase 1, mitochondrial OS=Mus musculus (Mouse) GN=Glud1 PE=1 SV=1	P26443	30.798	30.684	30.4315	30.587	30.7966	30.6404	30.4285	30.8225	30.733	30.8308	30.261	30.2789	30.7727	30.7833	30.7744	30.9079	30.7408	30.5537	30.6785	30.8223	30.589	30.697	30.5704	30.5644	30.4696	30.5334	30.7058	30.7106	30.492	30.6347	30.7334	30.2573	30.532	30.2137	30.5376	30.437	30.8076	30.4384	30.4076	30.6681	30.4934	30.5716
P63017_Heat shock cognate 71 kD.	sp|P63017|HSP7C_MOUSE	Heat shock cognate 71 kDa protein OS=Mus musculus (Mouse) GN=Hspa8 PE=1 SV=1	P63017	29.097	29.2855	29.14	29.2045	29.156	29.1619	29.1016	28.9255	29.0529	29.1846	29.0475	29.176	29.1781	29.1501	29.0487	29.0897	29.1818	28.9509	29.3292	28.8597	29.0332	29.1503	29.1004	29.019	29.0286	28.9694	29.233	29.0832	29.014	29.2442	29.2344	28.9737	29.0388	28.9529	28.9977	29.2132	29.237	29.0389	29.126	29.0411	28.9435	29.187
Q921I1_Serotransferrin	sp|Q921I1|TRFE_MOUSE	Serotransferrin OS=Mus musculus (Mouse) GN=Tf PE=1 SV=1	Q921I1	28.5366	29.02	28.8255	28.8395	28.807	28.6327	28.4441	28.6033	28.7937	29.1616	29.0558	28.955	28.8624	28.6026	28.9006	28.7781	29.0386	28.5985	28.7048	28.4886	28.7542	28.6608	28.6652	28.6205	28.3183	28.6001	29.011	28.6867	28.4977	28.928	28.9845	28.9281	28.7132	28.5994	28.448	29.0056	28.7147	28.385	28.5202	28.9034	28.4447	28.7927
P16858_Glyceraldehyde-3-phospha.	sp|P16858|G3P_MOUSE	Glyceraldehyde-3-phosphate dehydrogenase OS=Mus musculus (Mouse) GN=Gapdh PE=1 SV=2	P16858	30.1836	30.0113	30.3671	30.5512	30.0521	30.2636	30.4144	30.2933	30.1257	30.0956	30.3007	30.2611	30.1429	30.3448	30.0297	29.7956	29.9757	30.1429	30.1425	30.0751	30.241	30.4533	30.1381	30.1414	30.0901	30.2127	29.861	30.022	30.2008	30.1741	30.1663	29.9941	30.0837	29.9825	30.3906	30.0787	30.2212	30.1877	30.5628	30.0127	30.1757	30.2375
P08113_Endoplasmin	sp|P08113|ENPL_MOUSE	Endoplasmin OS=Mus musculus (Mouse) GN=Hsp90b1 PE=1 SV=2	P08113	28.5597	28.9601	28.7758	28.7843	28.7357	28.4441	28.6236	28.2196	28.6137	28.7702	28.9609	29.118	28.6562	28.6939	28.548	28.4762	28.6651	28.4566	28.764	28.2333	28.8152	28.8063	28.6166	28.686	28.4579	28.4448	28.7443	28.518	28.4522	28.8957	28.8134	28.8246	28.3528	28.8948	28.2322	29.1324	29.0596	28.4167	28.5386	28.7028	28.4225	28.9545
P16460_Argininosuccinate syntha.	sp|P16460|ASSY_MOUSE	Argininosuccinate synthase OS=Mus musculus (Mouse) GN=Ass1 PE=1 SV=1	P16460	31.6854	31.5767	31.6805	31.8844	32.0751	32.1384	32.0009	32.0518	31.7724	31.866	32.4281	32.1843	31.7756	32.2075	31.7245	31.7373	31.6485	32.4501	31.5444	31.9308	31.6767	31.6886	31.5252	31.7503	31.5411	31.4946	31.7165	31.5919	31.891	31.8531	31.966	32.2896	31.6875	32.3288	31.7898	32.4965	31.78	31.7099	31.8385	31.8339	31.6045	32.7032
P50544_Very long-chain specific.	sp|P50544|ACADV_MOUSE	Very long-chain specific acyl-CoA dehydrogenase, mitochondrial OS=Mus musculus (Mouse) GN=Acadvl PE=1 SV=3	P50544	28.1444	28.2159	28.1231	28.1761	27.9895	28.0547	28.0453	27.8534	28.1395	28.1205	27.9007	28.0005	28.133	28.1357	28.1021	28.06	28.1545	27.9952	28.1902	27.866	27.8628	28.1582	27.9491	28.0098	27.9725	28.0635	28.1021	28.0899	28.0558	28.0868	28.0355	27.8398	28.072	27.8015	28.1609	28.0545	28.1259	28.0811	28.0288	28.0252	28.0642	28.037
P38647_Stress-70 protein, mitoc.	sp|P38647|GRP75_MOUSE	Stress-70 protein, mitochondrial OS=Mus musculus (Mouse) GN=Hspa9 PE=1 SV=3	P38647	28.6891	29.0003	28.8628	28.943	28.7624	28.7034	28.832	28.5366	28.7225	28.9254	29.0589	29.0956	28.7165	28.9741	28.62	28.7233	28.6687	28.7857	28.8522	28.5104	28.7572	28.8458	28.8255	28.8333	28.6474	28.6512	28.836	28.8064	28.8922	28.8985	28.7766	28.9956	28.7362	29.05	28.8025	29.0159	28.913	28.8329	28.8491	28.8376	28.8133	29.0764
Q91WU0_Carboxylesterase 1F	sp|Q91WU0|CES1F_MOUSE	Carboxylesterase 1F OS=Mus musculus (Mouse) GN=Ces1f PE=1 SV=1	Q91WU0	27.5307	27.9464	27.8724	27.7946	27.6526	27.6392	27.7943	27.7018	27.687	27.7	28.2826	28.3064	27.8189	27.6615	27.6513	27.5768	27.7182	27.6764	27.8293	27.5115	27.843	28.0696	27.9784	28.0418	27.9421	27.8809	27.6785	27.3831	27.8566	27.7315	27.7077	28.1303	27.8893	27.9192	27.7305	27.8371	27.6778	27.8224	27.8433	27.7341	27.7968	27.7004
P20029_Endoplasmic reticulum ch.	sp|P20029|BIP_MOUSE	Endoplasmic reticulum chaperone BiP OS=Mus musculus (Mouse) GN=Hspa5 PE=1 SV=3	P20029	29.0458	29.4254	29.1536	29.201	29.0841	28.9255	29.025	28.975	28.9469	29.1524	29.3806	29.4762	29.0369	29.1295	29.0733	28.9778	29.059	29.0541	29.1835	28.6549	29.4697	29.4028	29.2136	29.1789	29.03	29.0459	29.2075	29.0619	28.996	29.1735	29.2138	29.2605	28.9907	29.2033	28.8184	29.3793	29.328	28.9877	29.1436	28.9987	28.9383	29.2452
Q9EQ20_Methylmalonate-semialdeh.	sp|Q9EQ20|MMSA_MOUSE	Methylmalonate-semialdehyde dehydrogenase [acylating], mitochondrial OS=Mus musculus (Mouse) GN=Aldh6a1 PE=1 SV=1	Q9EQ20	28.9945	28.8359	28.7912	28.9077	28.866	28.9842	28.8771	28.9865	28.9234	29.0035	28.9231	28.8798	28.976	28.9653	28.9451	28.967	28.9331	28.9931	28.9537	28.971	28.6427	28.7919	28.8331	28.7669	28.8205	28.7668	28.9248	28.8917	28.8221	28.784	28.8422	28.8704	28.9573	28.9006	28.8971	28.9409	28.9507	28.776	28.7444	28.8633	28.8125	29.0579
P11725_Ornithine carbamoyltrans.	sp|P11725|OTC_MOUSE	Ornithine carbamoyltransferase, mitochondrial OS=Mus musculus (Mouse) GN=Otc PE=1 SV=1	P11725	29.8447	29.6865	29.7058	29.7806	29.7206	29.921	29.8114	29.8356	29.7914	29.8609	29.8413	29.7634	29.8323	30.0006	29.8655	29.7609	29.6616	29.8777	29.6709	29.9084	29.5522	29.9252	29.9198	29.8915	29.7623	29.7017	29.802	29.6383	29.729	29.6992	29.7851	29.8571	29.7202	29.8842	29.8312	29.8199	29.7761	29.6402	29.8439	29.7438	29.6256	30.0132
Q99K67_Alpha-aminoadipic semial.	sp|Q99K67|AASS_MOUSE	Alpha-aminoadipic semialdehyde synthase, mitochondrial OS=Mus musculus (Mouse) GN=Aass PE=1 SV=1	Q99K67	26.8944	27.3821	27.5277	27.6348	26.9873	27.0216	27.6039	26.7297	27.409	27.1836	27.3113	27.3081	26.7172	27.2045	26.4583	26.6463	26.7399	26.6652	26.7831	26.5821	26.8306	26.7151	27.0398	27.2034	26.8581	26.7514	26.6535	26.41	27.174	26.8745	26.9773	27.3876	26.8491	27.445	27.6567	27.2415	27.2943	27.5039	27.2595	27.0532	27.5718	27.2585
Q3UQ44_Ras GTPase-activating-li.	sp|Q3UQ44|IQGA2_MOUSE	Ras GTPase-activating-like protein IQGAP2 OS=Mus musculus (Mouse) GN=Iqgap2 PE=1 SV=2	Q3UQ44	25.8841	26.1335	26.1195	25.8113	26.1416	25.5595	25.8717	24.695	26.0572	26.1146	25.573	25.5037	25.8979	25.7592	25.6651	25.9642	25.8346	24.9371	25.8173	25.6608	25.5945	25.7439	26.0558	26.0566	25.9154	25.8032	26.006	25.9946	25.867	26.1792	25.7532	26.0772	25.378	26.0075	25.6952	25.9167	26.1771	25.977	25.9549	26.0827	26.1123	25.6628
P47738_Aldehyde dehydrogenase, .	sp|P47738|ALDH2_MOUSE	Aldehyde dehydrogenase, mitochondrial OS=Mus musculus (Mouse) GN=Aldh2 PE=1 SV=1	P47738	30.7504	30.4213	30.6225	30.7415	30.7488	30.7422	30.7343	30.8172	30.7782	30.6942	30.5466	30.5976	30.7578	30.8407	30.7932	30.8045	30.7782	30.6487	30.7289	30.77	30.4329	30.7023	30.7011	30.7477	30.6342	30.6407	30.6559	30.5684	30.6835	30.6858	30.7679	30.5298	30.5939	30.704	30.8141	30.6441	30.8568	30.7649	30.6369	30.7617	30.773	30.7837
O35490_Betaine--homocysteine S-.	sp|O35490|BHMT1_MOUSE	Betaine--homocysteine S-methyltransferase 1 OS=Mus musculus (Mouse) GN=Bhmt PE=1 SV=1	O35490	31.0245	31.2429	31.3323	31.5886	31.1232	31.1268	31.2233	31.2385	31.1495	31.011	30.9965	31.0731	30.9726	31.0807	30.8023	30.8522	30.6574	30.6093	30.9204	30.9354	30.987	31.042	31.0048	31.0018	31.0186	31.127	30.6868	30.5387	31.2123	30.9661	30.9662	30.6796	31.5447	30.9548	31.0245	30.4635	30.9833	31.0317	31.2815	30.7908	31.1833	30.7414
P24549_Retinal dehydrogenase 1	sp|P24549|AL1A1_MOUSE	Retinal dehydrogenase 1 OS=Mus musculus (Mouse) GN=Aldh1a1 PE=1 SV=5	P24549	29.6859	29.9341	30.1832	30.1937	29.6336	29.4336	30.0815	29.748	29.6611	29.5453	29.3325	29.4624	29.7028	29.682	29.1595	29.4453	29.3166	28.6136	29.669	29.4222	29.5396	29.8264	29.9178	29.8614	29.7691	30.0296	29.449	29.1817	29.8677	29.7778	29.5156	28.9968	30.4005	29.2289	30.1407	28.4827	29.921	29.9956	30.068	29.4727	30.0447	28.8179
Q9CPY7_Cytosol aminopeptidase	sp|Q9CPY7|AMPL_MOUSE	Cytosol aminopeptidase OS=Mus musculus (Mouse) GN=Lap3 PE=1 SV=3	Q9CPY7	27.8196	28.2558	28.087	28.0828	27.837	27.9029	28.143	27.8407	27.8052	27.8743	28.0977	28.2445	27.8444	27.8076	27.7937	27.6924	27.7375	27.8231	27.8343	27.7328	28.0351	27.9802	27.9437	27.9907	28.0133	28.0093	27.7604	27.5931	27.9647	27.8027	27.8414	28.0647	28.0636	27.9357	27.9522	27.9217	27.83	27.9533	27.8691	27.865	28.0017	27.9238
Q8VC12_Urocanate hydratase	sp|Q8VC12|HUTU_MOUSE	Urocanate hydratase OS=Mus musculus (Mouse) GN=Uroc1 PE=1 SV=2	Q8VC12	28.6132	28.6108	28.4004	28.5128	28.7565	28.9125	28.76	28.2819	28.7531	28.8492	28.9407	28.9303	28.7005	28.7425	28.5497	28.4667	28.6305	28.7737	28.69	28.5321	28.373	28.4377	28.5241	28.5775	28.5382	28.4516	28.7239	28.5457	28.637	28.6832	28.7434	28.8684	28.3576	28.8779	28.4499	29.1757	28.5957	28.5799	28.5177	28.7941	28.5132	29.041
P07901_Heat shock protein HSP 9.	sp|P07901|HS90A_MOUSE	Heat shock protein HSP 90-alpha OS=Mus musculus (Mouse) GN=Hsp90aa1 PE=1 SV=4	P07901	27.1528	27.5509	27.2758	27.3405	27.3513	27.2361	27.2271	26.8712	27.1813	27.4857	27.4195	27.5286	27.3374	27.4088	27.2392	27.2845	27.3947	26.9904	27.5662	26.9303	27.293	27.4691	27.3154	27.2036	27.1517	27.1266	27.583	27.3005	27.1494	27.5754	27.4292	27.2528	27.0727	27.1371	26.9885	27.4567	27.6551	27.1599	27.2629	27.3726	27.0646	27.3691
O08601_Microsomal triglyceride .	sp|O08601|MTP_MOUSE	Microsomal triglyceride transfer protein large subunit OS=Mus musculus (Mouse) GN=Mttp PE=1 SV=2	O08601	27.4473	27.707	27.7322	27.6891	27.5581	27.3149	27.7678	26.8371	27.5837	27.7392	27.6758	27.6824	27.3881	27.5441	27.3249	27.2871	27.409	26.9245	27.5161	26.9832	27.7205	27.8372	27.6872	27.6503	27.6565	27.6636	27.5865	27.4877	27.7239	27.7688	27.7172	27.6387	27.3525	27.7149	27.3523	27.745	27.8429	27.6347	27.8084	27.6958	27.7238	27.5504
Q78PY7_Staphylococcal nuclease .	sp|Q78PY7|SND1_MOUSE	Staphylococcal nuclease domain-containing protein 1 OS=Mus musculus (Mouse) GN=Snd1 PE=1 SV=1	Q78PY7	26.9537	27.3237	27.2141	27.1376	26.9614	26.7859	27.1142	26.3938	26.9252	26.9853	26.9969	27.1285	26.8664	26.8476	26.7193	26.9563	26.8462	26.3491	26.6398	26.5856	27.2549	27.0606	27.1116	27.1575	27.0413	27.0655	26.8923	27.016	27.0988	27.0188	26.8877	27.0093	26.901	27.0302	26.9871	27.0233	27.0306	26.921	27.0784	26.867	27.0837	26.8223
Q01853_Transitional endoplasmic.	sp|Q01853|TERA_MOUSE	Transitional endoplasmic reticulum ATPase OS=Mus musculus (Mouse) GN=Vcp PE=1 SV=4	Q01853	26.974	27.6826	27.7897	27.5999	27.2031	27.1413	27.7677	26.5335	27.2877	27.4827	27.7778	27.8586	27.2524	27.4526	27.0742	26.716	27.1846	26.6642	27.3892	26.4843	27.3138	27.4667	27.5288	27.6014	27.4876	27.493	27.3207	26.9164	27.4935	27.623	27.5655	27.8678	27.2025	27.9282	26.9643	27.7255	27.8151	27.3698	27.4753	27.6124	27.3216	27.5303
P54869_Hydroxymethylglutaryl-Co.	sp|P54869|HMCS2_MOUSE	Hydroxymethylglutaryl-CoA synthase, mitochondrial OS=Mus musculus (Mouse) GN=Hmgcs2 PE=1 SV=2	P54869	30.7609	30.6988	30.7233	30.9105	30.3864	30.4884	30.7314	30.6011	30.65	30.4907	29.9574	30.123	30.6704	30.633	30.5322	30.4282	30.5241	30.0378	30.7574	30.4952	30.313	30.6879	30.5593	30.5726	30.6	30.6952	30.3727	30.377	30.7702	30.5846	30.4699	29.8762	30.8768	29.9639	30.8633	29.9286	30.6192	30.7303	30.7701	30.3913	30.7842	29.9444
Q99KI0_Aconitate hydratase, mit.	sp|Q99KI0|ACON_MOUSE	Aconitate hydratase, mitochondrial OS=Mus musculus (Mouse) GN=Aco2 PE=1 SV=1	Q99KI0	27.8691	28.178	28.0519	28.1182	27.8392	27.8726	28.2186	27.5759	27.9658	28.102	28.0893	28.0637	27.9149	28.0511	27.8211	27.7254	27.9312	27.6077	28.09	27.565	27.6736	27.9248	27.8443	27.9516	27.9576	27.9048	28.0529	27.7538	28.0113	28.1277	28.0329	28.0314	27.7682	28.0416	27.8091	28.1279	28.1677	27.9959	27.9084	28.0985	27.9313	28.1468
P01027_Complement C3	sp|P01027|CO3_MOUSE	Complement C3 OS=Mus musculus (Mouse) GN=C3 PE=1 SV=3	P01027	26.8706	26.7018	26.3838	26.519	26.8605	26.549	26.0332	26.29	26.94	27.2026	26.5237	26.4618	26.9169	26.3558	26.665	26.8252	26.8392	26.4499	26.8669	26.5083	26.2463	25.9272	26.2167	26.3643	25.8556	26.0655	27.0808	26.823	26.1921	26.7292	26.588	26.6167	26.348	26.4708	26.2355	27.008	26.7429	26.0884	26.2097	26.8743	26.1967	26.7802
Q9QXD6_Fructose-1,6-bisphosphat.	sp|Q9QXD6|F16P1_MOUSE	Fructose-1,6-bisphosphatase 1 OS=Mus musculus (Mouse) GN=Fbp1 PE=1 SV=3	Q9QXD6	29.9963	29.4696	29.6638	29.8471	30.0419	29.9774	29.8778	29.9213	29.871	29.8344	29.8402	29.7794	29.8381	29.9787	29.9066	29.9031	29.8218	30.0698	29.95	30.1702	29.8939	29.7199	29.7047	29.7218	29.67	29.6481	29.9127	29.8659	29.8599	29.8705	29.882	29.6514	29.7087	29.7369	29.7898	29.9634	29.7983	29.7747	29.9137	29.9515	29.7469	30.0894
Q922D8_C-1-tetrahydrofolate syn.	sp|Q922D8|C1TC_MOUSE	C-1-tetrahydrofolate synthase, cytoplasmic OS=Mus musculus (Mouse) GN=Mthfd1 PE=1 SV=4	Q922D8	27.5497	27.8712	27.758	27.5944	27.7253	27.5873	27.8563	26.7397	27.7102	27.8971	27.6935	27.8499	27.6139	27.6394	27.456	27.673	27.6453	27.2285	27.8107	27.4009	27.3617	27.4898	27.8016	27.7995	27.7558	27.627	27.8877	27.7708	27.6279	27.914	27.6543	27.7194	27.3305	27.8701	27.4444	27.8566	27.9162	27.7364	27.7243	27.9205	27.759	27.7364
O88844_Isocitrate dehydrogenase.	sp|O88844|IDHC_MOUSE	Isocitrate dehydrogenase [NADP] cytoplasmic OS=Mus musculus (Mouse) GN=Idh1 PE=1 SV=2	O88844	29.4573	29.1039	29.3351	29.2951	29.4127	29.4227	29.4155	29.5503	29.4398	29.2968	29.4802	29.3477	29.398	29.4171	29.4589	29.4042	29.413	29.4831	29.3554	29.5956	29.4063	29.4683	29.3911	29.2952	29.4202	29.4951	29.423	29.3145	29.4583	29.4605	29.3919	29.2582	29.4127	29.3212	29.4005	29.3061	29.3234	29.4093	29.3268	29.3902	29.4517	29.308
Q91VA0_Acyl-coenzyme A syntheta.	sp|Q91VA0|ACSM1_MOUSE	Acyl-coenzyme A synthetase ACSM1, mitochondrial OS=Mus musculus (Mouse) GN=Acsm1 PE=1 SV=1	Q91VA0	28.4955	28.4232	28.5667	28.5372	28.4997	28.6014	28.5389	28.431	28.52	28.6349	28.5723	28.5343	28.5878	28.6079	28.5695	28.4002	28.5692	28.2605	28.5149	28.2165	28.4352	28.5645	28.4308	28.5893	28.3902	28.3644	28.5083	28.4375	28.4173	28.5816	28.5384	28.3537	28.2997	28.4133	28.4208	28.5252	28.6778	28.3412	28.381	28.5057	28.4572	28.6007
P17182_Alpha-enolase	sp|P17182|ENOA_MOUSE	Alpha-enolase OS=Mus musculus (Mouse) GN=Eno1 PE=1 SV=3	P17182	29.9175	29.8432	29.6857	29.8761	29.8881	29.8817	29.9125	29.8822	29.7962	29.7327	29.6476	29.6	29.8167	29.8655	29.8413	29.7662	29.8809	29.7492	29.8736	29.9099	29.8142	29.8952	29.8068	29.742	29.841	29.7798	29.6709	29.6421	29.8896	29.8115	29.7817	29.5677	29.7458	29.6066	29.9337	29.624	29.7074	29.8607	29.8602	29.7973	29.8389	29.6651
P35492_Histidine ammonia-lyase	sp|P35492|HUTH_MOUSE	Histidine ammonia-lyase OS=Mus musculus (Mouse) GN=Hal PE=1 SV=1	P35492	27.9316	27.9332	27.7344	27.9947	28.0507	28.3835	28.1343	27.7217	28.2022	28.2349	28.6411	28.4548	27.9173	28.0302	27.7616	27.7923	27.8476	28.5026	27.7415	27.9759	27.5533	27.674	27.7804	27.8579	27.7475	27.7926	28.1512	27.9241	27.8439	27.9988	28.0475	28.4419	27.6672	28.5339	27.9208	28.6138	27.9271	27.9215	28.061	28.3025	27.9314	28.814
Q8VCW8_Acyl-CoA synthetase fami.	sp|Q8VCW8|ACSF2_MOUSE	Acyl-CoA synthetase family member 2, mitochondrial OS=Mus musculus (Mouse) GN=Acsf2 PE=1 SV=1	Q8VCW8	27.9669	28.5025	28.2977	28.3675	27.8195	27.9083	28.2724	27.9301	27.8834	28.0936	27.8577	27.8744	28.0671	27.9034	27.9984	27.958	27.9513	27.5093	27.9883	27.7964	28.1443	28.2988	28.2801	28.3029	28.1443	28.2636	28.0421	27.9845	28.2856	27.9757	27.9179	27.8663	28.2829	27.9792	28.2721	27.4461	28.1337	28.173	28.2043	27.9213	28.2164	27.563
P35505_Fumarylacetoacetase	sp|P35505|FAAA_MOUSE	Fumarylacetoacetase OS=Mus musculus (Mouse) GN=Fah PE=1 SV=2	P35505	29.2891	29.0284	29.1822	29.2921	29.2328	29.3857	29.2477	29.369	29.2656	29.1049	29.2524	29.3598	29.3104	29.314	29.2413	29.2083	29.1559	29.2761	29.0954	29.2724	29.1921	29.171	29.1854	29.174	29.2558	29.1485	29.1533	28.9765	29.2235	29.2013	29.1868	29.2179	29.2078	29.1468	29.1655	29.3245	29.162	29.0924	29.1252	29.2041	29.1331	29.3577
P09103_Protein disulfide-isomer.	sp|P09103|PDIA1_MOUSE	Protein disulfide-isomerase OS=Mus musculus (Mouse) GN=P4hb PE=1 SV=2	P09103	30.2896	30.48	30.3159	30.2732	30.2868	30.2778	30.073	30.368	30.278	30.2628	30.2826	30.218	30.2657	30.2462	30.2147	30.2499	30.1782	30.2579	30.14	30.1118	30.4021	30.2676	30.1379	30.1583	30.0708	30.1328	30.1608	30.3484	30.1025	30.2458	30.3051	30.128	30.2907	30.0838	30.211	30.2947	30.3006	30.0992	30.2138	30.0849	30.1647	30.2014
P63260_Actin, cytoplasmic 2	sp|P63260|ACTG_MOUSE	Actin, cytoplasmic 2 OS=Mus musculus (Mouse) GN=Actg1 PE=1 SV=1	P63260	22.6462	21.4686	19.373	18.61	19.3388	22.8366	18.9908	22.7992	22.0875	19.0356	22.2479	21.7708	19.9753	19.89	19.2172	18.7115	19.427	22.7502	22.2651	19.185	20.8068	20.9374	18.6119	18.4326	18.9856	18.6233	19.1448	22.1627	19.0077	19.3732	19.6658	19.2016	19.5104	18.2761	18.757	19.6429	22.2674	18.7575	18.7359	21.8551	21.4584	22.6158
P28271_Cytoplasmic aconitate hy.	sp|P28271|ACOC_MOUSE	Cytoplasmic aconitate hydratase OS=Mus musculus (Mouse) GN=Aco1 PE=1 SV=3	P28271	27.7552	27.8956	27.9917	27.9056	27.8782	27.7687	28.1273	27.2089	27.98	27.9473	27.8273	27.9605	27.7697	27.8237	27.674	27.7284	27.7533	27.273	27.8453	27.5374	27.5254	27.6719	27.9833	27.981	27.9022	27.862	27.9533	27.6264	27.912	28.0098	27.9179	27.9984	27.6475	28.0171	27.7352	27.9938	28.0855	27.9064	27.9742	28.0511	27.9421	27.7721
Q64442_Sorbitol dehydrogenase	sp|Q64442|DHSO_MOUSE	Sorbitol dehydrogenase OS=Mus musculus (Mouse) GN=Sord PE=1 SV=3	Q64442	30.512	30.538	30.3445	30.435	30.3339	30.4001	30.3695	30.4972	30.4582	30.3794	30.2322	30.299	30.4472	30.3305	30.4495	30.384	30.4619	30.2544	30.4735	30.5715	30.3304	30.4494	30.4524	30.4468	30.5068	30.4633	30.3691	30.3628	30.4631	30.4005	30.3841	30.1938	30.5366	30.1713	30.4436	30.1395	30.4444	30.4345	30.2065	30.3258	30.4809	30.1709
P51660_Peroxisomal multifunctio.	sp|P51660|DHB4_MOUSE	Peroxisomal multifunctional enzyme type 2 OS=Mus musculus (Mouse) GN=Hsd17b4 PE=1 SV=3	P51660	27.9904	28.7889	28.6576	28.4855	28.0357	27.9243	28.4893	27.8719	28.1053	28.0372	28.3722	28.4853	28.0909	27.9993	27.9108	27.9846	28.0328	27.7511	28.126	27.8348	28.3463	28.495	28.31	28.287	28.3914	28.5123	28.099	28.0211	28.5305	28.2369	28.1722	28.4907	28.5533	28.3531	28.281	28.0899	28.2158	28.3772	28.5288	28.1353	28.4162	27.8828
P70694_Estradiol 17 beta-dehydr.	sp|P70694|DHB5_MOUSE	Estradiol 17 beta-dehydrogenase 5 OS=Mus musculus (Mouse) GN=Akr1c6 PE=1 SV=1	P70694	29.7687	29.804	29.895	29.7449	29.6404	29.6055	29.9127	29.9048	29.8143	29.669	29.6137	29.7433	29.8354	29.8349	29.8162	29.6215	29.6856	29.4843	29.7329	29.8005	29.7729	29.7423	29.7649	29.8275	29.8979	29.7299	29.5672	29.4803	29.8542	29.8126	29.7845	29.552	29.909	29.491	29.7158	29.4092	29.7149	29.7997	29.5167	29.7471	29.777	29.4909
P60710_Actin, cytoplasmic 1	sp|P60710|ACTB_MOUSE	Actin, cytoplasmic 1 OS=Mus musculus (Mouse) GN=Actb PE=1 SV=1	P60710	23.6759	22.7795	22.9453	19.1296	20.7715	23.8119	23.2008	23.9004	20.9472	23.1238	23.3873	23.5538	24.0261	24.1449	23.5619	23.1467	20.5505	23.8046	23.7695	23.3847	22.9849	18.8457	22.7724	18.7045	19.2706	22.4179	23.1308	22.8955	22.8351	23.3078	21.1913	22.9482	22.9884	23.076	19.6212	23.7875	20.6826	22.6952	19.7405	20.7136	22.4471	24.0017
O35488_Very long-chain acyl-CoA.	sp|O35488|S27A2_MOUSE	Very long-chain acyl-CoA synthetase OS=Mus musculus (Mouse) GN=Slc27a2 PE=1 SV=2	O35488	27.9941	28.2496	28.0098	28.0386	27.8259	27.8543	28.1001	27.5975	27.8618	28.1159	27.9407	27.9784	28.0481	27.9066	27.7886	27.8825	27.9136	27.724	27.9335	27.5735	27.8824	28.046	27.8953	27.9353	27.8573	27.9276	28.1042	28.0301	27.999	28.0634	27.9228	27.9343	28.0655	27.9167	27.9081	28.001	28.0826	27.9374	28.0911	27.8387	27.9785	27.8707
P99024_Tubulin beta-5 chain	sp|P99024|TBB5_MOUSE	Tubulin beta-5 chain OS=Mus musculus (Mouse) GN=Tubb5 PE=1 SV=1	P99024	22.5319	22.3167	22.6309	22.4619	22.6984	22.5346	22.5495	22.8349	22.539	22.5616	22.6512	22.8178	22.4429	22.1803	22.7711	22.783	22.7298	23.0624	22.7942	22.573	22.6467	22.5952	22.4425	22.7496	22.5343	22.3322	22.2692	22.623	22.3693	22.5	22.4901	22.4347	22.484	22.7585	22.5685	22.5991	22.6563	22.5843	22.6271	22.3834	22.6483	22.7993
P49429_4-hydroxyphenylpyruvate .	sp|P49429|HPPD_MOUSE	4-hydroxyphenylpyruvate dioxygenase OS=Mus musculus (Mouse) GN=Hpd PE=1 SV=3	P49429	30.1336	29.7957	30.1454	30.1431	30.2291	30.2116	30.086	30.2268	30.2497	30.1436	30.0864	29.9617	30.1284	30.0906	29.9937	29.942	29.9962	30.4696	30.0942	30.2578	29.7219	29.6312	29.7225	29.7026	29.649	29.8381	30.1195	29.7244	29.9593	30.2038	30.1349	29.8465	29.9974	29.9538	29.9189	30.1162	30.0138	29.8536	29.8693	30.0061	29.8482	30.2419
Q9QXE0_2-hydroxyacyl-CoA lyase 1	sp|Q9QXE0|HACL1_MOUSE	2-hydroxyacyl-CoA lyase 1 OS=Mus musculus (Mouse) GN=Hacl1 PE=1 SV=2	Q9QXE0	28.3691	28.065	28.0421	27.8136	28.3113	28.4401	27.908	28.3225	28.5388	28.2795	28.0255	28.0396	28.3237	28.2409	28.3411	28.2091	28.3711	28.0862	28.3469	28.1793	27.6537	27.7313	27.638	27.604	27.7532	27.8857	28.1626	28.2428	27.8071	28.3886	28.4764	27.9332	27.8274	27.7523	27.984	28.2606	28.1755	27.7531	27.9006	28.4419	27.7947	28.0137
Q8VCH0_3-ketoacyl-CoA thiolase .	sp|Q8VCH0|THIKB_MOUSE	3-ketoacyl-CoA thiolase B, peroxisomal OS=Mus musculus (Mouse) GN=Acaa1b PE=1 SV=1	Q8VCH0	26.7147	27.4577	27.9224	27.6752	26.5438	26.8592	27.6173	26.7934	27.1975	26.6552	27.2166	27.3748	26.9402	26.6065	26.6633	26.8429	26.9515	26.7718	27.2367	27.171	26.7644	27.1413	27.2713	27.2444	27.6243	27.4798	26.8501	26.4192	28.0384	26.9484	26.9589	27.6602	27.7752	27.5471	27.6812	26.5566	26.8122	27.4915	27.6595	27.1253	27.6025	26.4526
Q8VCT4_Carboxylesterase 1D	sp|Q8VCT4|CES1D_MOUSE	Carboxylesterase 1D OS=Mus musculus (Mouse) GN=Ces1d PE=1 SV=1	Q8VCT4	28.5855	28.5349	28.6538	28.4875	28.4078	28.6274	28.5136	28.6257	28.8198	28.5807	28.6568	28.7606	28.8438	28.3981	28.7706	28.4598	28.6421	28.4794	28.7528	28.6357	28.2323	28.6531	28.675	28.602	28.6511	28.7419	28.4898	28.2508	28.5001	28.6774	28.6501	28.4649	28.6655	28.3091	28.4314	28.6465	28.5047	28.4617	28.3491	28.7662	28.4048	28.643
P68372_Tubulin beta-4B chain	sp|P68372|TBB4B_MOUSE	Tubulin beta-4B chain OS=Mus musculus (Mouse) GN=Tubb4b PE=1 SV=1	P68372	23.8701	24.0623	23.5212	23.6598	23.8277	24.0738	23.6427	24.2156	23.6391	23.9611	23.8837	23.9192	24.0258	23.8025	24.045	24.0697	24.1525	23.9505	24.2543	24.0792	23.9156	24.2392	23.9518	23.9134	23.9148	24.1801	23.8472	24.4383	23.9402	23.9173	23.823	23.8253	24.2335	23.8462	23.8952	23.8233	23.9862	23.9821	24.2469	23.8106	23.9297	23.8214
Q921H8_3-ketoacyl-CoA thiolase .	sp|Q921H8|THIKA_MOUSE	3-ketoacyl-CoA thiolase A, peroxisomal OS=Mus musculus (Mouse) GN=Acaa1a PE=1 SV=1	Q921H8	24.9182	25.6483	25.6599	25.4341	25.059	25.0042	25.4954	25.3658	25.176	24.9365	25.2694	25.3442	25.022	25.1816	24.9695	24.8654	25.0058	25.185	25.1895	25.176	25.2334	25.3937	25.1223	25.1344	25.4102	25.6405	25.0477	24.5715	25.6218	24.9437	25.2689	25.5943	25.893	25.3736	25.4459	25.0032	25.1412	25.2795	25.5102	24.8977	25.3819	24.9508
Q64458_Cytochrome P450 2C29	sp|Q64458|CP2CT_MOUSE	Cytochrome P450 2C29 OS=Mus musculus (Mouse) GN=Cyp2c29 PE=1 SV=2	Q64458	27.7131	28.1494	28.617	28.1756	27.3161	27.3477	28.237	27.5752	27.562	27.2251	28.0383	27.9996	27.4152	27.084	26.94	26.7923	26.9736	26.8532	27.1936	26.9378	27.6566	27.8089	27.9195	27.8191	27.9259	27.8923	26.7529	26.2066	28.1216	27.7373	27.6087	27.7417	28.2192	27.7602	27.8928	27.0508	27.5077	27.891	28.281	26.9992	27.8635	27.2587
Q91X83_S-adenosylmethionine syn.	sp|Q91X83|METK1_MOUSE	S-adenosylmethionine synthase isoform type-1 OS=Mus musculus (Mouse) GN=Mat1a PE=1 SV=1	Q91X83	29.6291	29.0627	29.2909	29.1732	29.7776	29.5255	29.0796	29.8231	29.864	29.485	29.1574	29.0575	29.3762	29.6832	29.3776	29.2973	29.4456	29.6918	29.5624	29.4604	28.9845	28.6301	28.3962	28.5915	28.7598	28.7409	29.1369	29.0356	29.0638	29.5958	29.7683	28.9573	29.068	28.9932	29.0059	29.4684	29.5045	29.0602	28.964	29.5019	29.0253	29.7149
P55096_ATP-binding cassette sub.	sp|P55096|ABCD3_MOUSE	ATP-binding cassette sub-family D member 3 OS=Mus musculus (Mouse) GN=Abcd3 PE=1 SV=2	P55096	27.6146	28.0931	28.3744	28.196	27.7284	27.6366	28.1658	27.5884	27.8157	27.5641	27.9044	28.0073	27.6727	27.6348	27.5395	27.6357	27.6791	27.2545	27.6003	27.4076	28.0165	28.2706	27.9423	27.9457	28.0452	28.1899	27.6906	27.6653	28.2545	27.9823	27.8598	27.9121	28.1998	27.8509	27.9862	27.421	27.7698	28.0593	28.2433	27.7727	28.123	27.3851
Q91ZJ5_UTP--glucose-1-phosphate.	sp|Q91ZJ5|UGPA_MOUSE	UTP--glucose-1-phosphate uridylyltransferase OS=Mus musculus (Mouse) GN=Ugp2 PE=1 SV=3	Q91ZJ5	28.4611	28.4035	28.3005	28.4161	28.2491	28.3792	28.5958	28.1971	28.3605	28.1757	27.982	28.0078	28.2266	28.1725	28.187	28.1631	28.1644	28.2486	28.3875	28.4031	28.1604	28.3335	28.4565	28.4551	28.4965	28.5239	28.1213	27.9974	28.6334	28.2079	28.2285	27.9868	28.4468	28.0516	28.5965	27.9224	28.1464	28.5826	28.5532	28.3045	28.5181	27.9205
P61922_4-aminobutyrate aminotra.	sp|P61922|GABT_MOUSE	4-aminobutyrate aminotransferase, mitochondrial OS=Mus musculus (Mouse) GN=Abat PE=1 SV=1	P61922	27.5355	27.7108	27.601	27.7067	27.5367	27.6257	27.7582	27.5866	27.5993	27.5629	27.6869	27.7075	27.4549	27.5584	27.3769	27.4731	27.328	27.5231	27.2272	27.4127	27.3071	27.4164	27.5084	27.397	27.4109	27.4225	27.4037	27.1518	27.5913	27.4761	27.4189	27.7215	27.7299	27.7569	27.6274	27.5006	27.4574	27.5407	27.5315	27.353	27.519	27.7611
O35945_Aldehyde dehydrogenase, .	sp|O35945|AL1A7_MOUSE	Aldehyde dehydrogenase, cytosolic 1 OS=Mus musculus (Mouse) GN=Aldh1a7 PE=1 SV=1	O35945	26.7252	26.958	27.1053	27.053	26.8695	26.9015	27.1108	27.024	26.7735	26.7742	26.9637	27.0288	26.723	26.8641	26.6753	26.5735	26.5845	26.6489	26.6481	26.6614	26.784	26.7693	26.7822	26.9082	26.916	27.0124	26.3858	26.4673	26.8478	26.7843	26.9361	26.6825	27.0699	26.858	27.0238	26.3176	26.8482	26.9599	26.9858	26.8096	26.9556	26.6521
P53657_Pyruvate kinase PKLR	sp|P53657|KPYR_MOUSE	Pyruvate kinase PKLR OS=Mus musculus (Mouse) GN=Pklr PE=1 SV=1	P53657	28.6576	28.3763	28.5881	28.7794	28.6593	28.6697	29.0264	28.431	28.703	28.2762	28.134	27.9408	28.5993	28.5795	28.7284	28.3969	28.5113	27.8518	28.4592	28.6818	28.8107	28.7224	28.8378	28.6885	29.0249	29.1058	28.3353	28.5325	28.8418	28.7357	28.6382	27.6229	28.5261	27.9391	28.9091	27.8352	28.3364	28.9477	28.9294	28.9004	28.9383	27.6608
P16331_Phenylalanine-4-hydroxyl.	sp|P16331|PH4H_MOUSE	Phenylalanine-4-hydroxylase OS=Mus musculus (Mouse) GN=Pah PE=1 SV=4	P16331	29.0708	29.3507	29.2173	29.3002	29.2652	28.9836	29.4346	29.0874	29.1875	29.1482	29.4163	29.5014	29.1637	28.9918	28.9553	28.986	28.9366	29.2685	28.9316	29.0818	29.1362	28.9865	29.0649	29.1356	28.9991	28.9133	28.9914	28.7304	29.2109	29.2082	29.1608	29.6053	29.208	29.5254	28.9905	29.2242	29.0046	29.0042	29.0107	29.0834	29.1614	29.5013
Q8K2B3_Succinate dehydrogenase .	sp|Q8K2B3|SDHA_MOUSE	Succinate dehydrogenase [ubiquinone] flavoprotein subunit, mitochondrial OS=Mus musculus (Mouse) GN=Sdha PE=1 SV=1	Q8K2B3	28.4677	28.7459	28.3915	28.5615	28.4156	28.5205	28.5924	28.2636	28.5214	28.6046	28.5982	28.5938	28.4455	28.4822	28.3125	28.3259	28.4035	28.3698	28.5111	28.1954	28.3416	28.5442	28.5499	28.5092	28.5014	28.5009	28.5647	28.5585	28.5383	28.5545	28.4591	28.6318	28.4343	28.6191	28.4394	28.5988	28.5391	28.4902	28.4924	28.5059	28.5106	28.6882
Q91ZA3_Propionyl-CoA carboxylas.	sp|Q91ZA3|PCCA_MOUSE	Propionyl-CoA carboxylase alpha chain, mitochondrial OS=Mus musculus (Mouse) GN=Pcca PE=1 SV=2	Q91ZA3	26.9496	27.2579	27.0687	27.1529	26.9726	26.9936	27.2117	26.6809	26.9917	27.1322	26.9243	27.0049	26.9592	27.0592	26.8783	26.8602	26.9419	26.5565	26.9619	26.6093	26.9262	27.0719	27.141	27.081	27.044	27.0951	27.0756	26.9224	27.1211	26.9422	26.9837	27.0964	26.9867	27.0083	26.9735	26.8429	26.9957	27.0559	27.1	26.973	27.1608	26.9166
Q9D0F9_Phosphoglucomutase-1	sp|Q9D0F9|PGM1_MOUSE	Phosphoglucomutase-1 OS=Mus musculus (Mouse) GN=Pgm1 PE=1 SV=4	Q9D0F9	28.2984	28.5387	28.4814	28.4831	28.3761	28.3819	28.5752	28.3023	28.3487	28.3	28.5599	28.4795	28.3682	28.3342	28.2907	28.1755	28.3659	28.2299	28.3033	28.2164	28.3671	28.3171	28.424	28.3767	28.4297	28.526	28.2537	28.281	28.4353	28.3749	28.3364	28.4217	28.5251	28.4791	28.3391	28.4071	28.3556	28.4038	28.3276	28.3208	28.4879	28.3218
P10126_Elongation factor 1-alph.	sp|P10126|EF1A1_MOUSE	Elongation factor 1-alpha 1 OS=Mus musculus (Mouse) GN=Eef1a1 PE=1 SV=3	P10126	31.2416	31.2735	31.2672	31.3993	31.2909	31.1645	31.2011	31.3741	31.1266	31.1502	31.3009	31.3213	31.1308	31.2392	31.1581	31.1841	31.188	31.2583	31.1099	31.1993	31.3993	31.4162	31.204	31.1406	31.1351	31.2744	31.1075	31.233	31.2445	31.1963	31.2759	31.0956	31.1871	30.9899	31.2665	31.2055	31.2138	31.116	31.117	31.1586	31.1544	31.2232
Q64374_Regucalcin	sp|Q64374|RGN_MOUSE	Regucalcin OS=Mus musculus (Mouse) GN=Rgn PE=1 SV=1	Q64374	30.8852	30.3032	30.299	30.1789	30.8644	30.6077	30.4145	30.8694	30.9284	30.6721	30.2243	30.1328	30.7372	30.8177	30.8597	30.8394	30.7587	30.6095	30.669	30.9571	30.318	30.2766	30.4802	30.4061	30.4578	30.6013	30.68	30.8289	30.2987	30.7056	30.9264	30.2514	30.4089	30.1655	30.3664	30.496	30.6342	30.3684	30.2787	30.7687	30.4962	30.4814
P05202_Aspartate aminotransfera.	sp|P05202|AATM_MOUSE	Aspartate aminotransferase, mitochondrial OS=Mus musculus (Mouse) GN=Got2 PE=1 SV=1	P05202	30.0008	29.9141	29.9761	30.0727	29.867	30.0356	30.0643	30.0169	30.0162	30.0086	30.0245	30.05	30.0871	30.1432	30.0132	30.0131	29.9492	30.0618	29.8985	30.0642	29.9148	30.0122	30.1078	30.0413	29.9474	30.0181	30.0286	29.906	30.044	29.8835	29.8863	29.9733	30.0185	30.0463	30.1348	30.0855	30.0213	30.008	30.0742	29.8749	30.038	30.1546
P40142_Transketolase	sp|P40142|TKT_MOUSE	Transketolase OS=Mus musculus (Mouse) GN=Tkt PE=1 SV=1	P40142	28.6929	28.5392	28.4051	28.489	28.592	28.6298	28.6252	28.5272	28.6478	28.5717	28.4051	28.2368	28.6683	28.5553	28.7295	28.6094	28.7406	28.3409	28.6357	28.5879	28.494	28.6389	28.7425	28.5218	28.6094	28.6564	28.5979	28.7227	28.5947	28.6061	28.5196	28.2467	28.3983	28.0959	28.5556	28.3548	28.5332	28.5198	28.5436	28.6747	28.5477	28.3456
P09411_Phosphoglycerate kinase 1	sp|P09411|PGK1_MOUSE	Phosphoglycerate kinase 1 OS=Mus musculus (Mouse) GN=Pgk1 PE=1 SV=4	P09411	29.407	29.4764	29.2751	29.3976	29.2768	29.4066	29.3855	29.4019	29.3224	29.3013	29.3384	29.3476	29.3391	29.3281	29.3849	29.374	29.3985	29.4131	29.3693	29.4826	29.3861	29.3625	29.3043	29.2187	29.4063	29.3801	29.2945	29.2607	29.4425	29.3149	29.2746	29.3437	29.3987	29.3663	29.353	29.3314	29.2729	29.3782	29.2357	29.2535	29.3832	29.2309
P08003_Protein disulfide-isomer.	sp|P08003|PDIA4_MOUSE	Protein disulfide-isomerase A4 OS=Mus musculus (Mouse) GN=Pdia4 PE=1 SV=3	P08003	27.1923	27.5617	27.3242	27.3062	27.3459	27.0715	27.1194	26.9749	27.1196	27.4186	27.5565	27.7086	27.3751	27.2313	27.2017	27.1529	27.3724	27.1308	27.448	26.8478	27.4992	27.4063	27.2359	27.2797	27.1281	27.1619	27.4301	27.5017	27.055	27.3956	27.2843	27.366	27.1922	27.2987	26.9224	27.5436	27.5849	27.0565	27.0919	27.1836	27.0548	27.4153
O09173_Homogentisate 1,2-dioxyg.	sp|O09173|HGD_MOUSE	Homogentisate 1,2-dioxygenase OS=Mus musculus (Mouse) GN=Hgd PE=1 SV=2	O09173	28.8602	28.6684	28.876	28.9503	28.9071	28.8438	29.0501	28.8215	28.8437	28.6146	28.949	29.0061	28.7248	28.8422	28.7325	28.7557	28.6972	28.8961	28.6091	28.801	28.7431	28.6431	28.6893	28.6637	28.6509	28.6718	28.732	28.6395	28.809	28.85	28.8276	28.9447	28.7717	28.984	28.7085	28.8598	28.7377	28.7081	28.7691	28.8396	28.7418	28.9993
P97807_Fumarate hydratase, mito.	sp|P97807|FUMH_MOUSE	Fumarate hydratase, mitochondrial OS=Mus musculus (Mouse) GN=Fh PE=1 SV=3	P97807	27.8774	28.0831	28.0413	28.2094	27.8132	27.9573	28.1366	28.0993	27.889	27.839	28.0746	28.229	27.8184	28.0165	27.6615	27.7806	27.7825	27.9457	27.8317	27.7799	28.0811	27.9146	27.9306	27.9849	27.8529	27.8764	27.6723	27.5842	28.0628	27.8404	27.774	28.1233	28.0654	28.1467	28.1473	27.8763	27.9104	27.9889	28.0187	27.6894	27.8899	28.0949
Q8BH00_Aldehyde dehydrogenase f.	sp|Q8BH00|AL8A1_MOUSE	Aldehyde dehydrogenase family 8 member A1 OS=Mus musculus (Mouse) GN=Aldh8a1 PE=1 SV=1	Q8BH00	27.8959	27.6409	27.8054	27.7686	27.863	27.9567	27.9846	27.9191	27.8874	27.8174	27.9441	27.8547	27.8855	27.8816	27.8907	27.8572	27.9496	27.9771	27.8711	27.916	27.8257	27.8397	27.796	27.811	27.892	27.7607	27.773	27.8169	27.8927	27.8121	27.8704	27.8727	27.8124	27.8687	27.8484	27.9859	27.8102	27.8231	27.7569	27.8768	27.786	27.9911
Q91X77_Cytochrome P450 2C50	sp|Q91X77|CY250_MOUSE	Cytochrome P450 2C50 OS=Mus musculus (Mouse) GN=Cyp2c50 PE=1 SV=2	Q91X77	25.1473	25.0065	25.4911	25.1842	24.6506	24.993	25.2609	25.3063	25.1498	24.7997	24.4144	24.7739	25.1404	25.0055	24.9047	24.4159	24.8159	23.4269	24.8545	24.3364	23.9418	21.8366	24.6332	25.0793	24.6226	24.5495	24.5072	24.0767	25.0982	25.2361	25.0147	24.2447	25.3325	24.1744	24.8637	23.084	25.4379	24.7963	24.8996	24.7464	24.7239	24.1442
P00186_Cytochrome P450 1A2	sp|P00186|CP1A2_MOUSE	Cytochrome P450 1A2 OS=Mus musculus (Mouse) GN=Cyp1a2 PE=1 SV=1	P00186	27.3332	27.7702	27.7784	27.4969	27.1495	27.0682	27.4146	27.2808	27.3345	27.4151	26.7396	27.1119	27.392	26.9924	27.2213	27.2706	27.6317	26.676	27.7167	27.3891	27.1963	27.5935	27.5915	27.6698	27.5599	27.4965	27.4963	27.2018	27.4911	27.2689	27.4285	27.0113	27.6917	26.8909	27.7079	26.3411	27.4728	27.5564	27.7008	27.2157	27.5774	26.6191
Q61176_Arginase-1	sp|Q61176|ARGI1_MOUSE	Arginase-1 OS=Mus musculus (Mouse) GN=Arg1 PE=1 SV=1	Q61176	30.6218	30.5154	30.631	30.7379	30.7214	30.7282	30.7642	30.7827	30.6534	30.5875	31.0095	31.1341	30.545	30.8229	30.6313	30.5392	30.5308	30.8596	30.452	30.5756	30.7132	30.6412	30.6295	30.6295	30.5879	30.5721	30.5126	30.4356	30.7403	30.6182	30.6369	30.9869	30.5999	30.952	30.6999	31.009	30.6326	30.6683	30.7101	30.6323	30.6049	30.9818
P10649_Glutathione S-transferas.	sp|P10649|GSTM1_MOUSE	Glutathione S-transferase Mu 1 OS=Mus musculus (Mouse) GN=Gstm1 PE=1 SV=2	P10649	29.5735	29.6703	29.4903	29.3367	29.5392	29.6921	29.4085	29.7339	29.6599	29.8368	30.0774	29.9162	29.7417	29.7373	29.5877	29.4876	29.6516	29.7711	29.7744	29.8002	29.477	29.5519	29.6647	29.6797	29.6949	29.6294	29.4367	29.2274	29.4319	29.6237	29.7207	30.1518	29.5326	30.0086	29.5082	30.1516	29.6776	29.6756	29.4364	29.7171	29.6322	30.0121
P33267_Cytochrome P450 2F2	sp|P33267|CP2F2_MOUSE	Cytochrome P450 2F2 OS=Mus musculus (Mouse) GN=Cyp2f2 PE=1 SV=1	P33267	27.4751	28.4423	28.3053	28.4577	27.4931	27.703	28.5027	27.6188	27.2421	27.6682	28.6019	28.7888	27.5612	27.7273	27.4992	27.4259	27.2214	27.4668	27.1824	27.3498	28.5567	28.7257	28.5352	28.4373	28.4137	28.3572	27.6724	27.6446	28.4921	27.7688	27.6207	28.7014	28.2878	28.7285	28.5385	27.397	27.6331	28.2836	28.577	27.6532	28.3268	27.5559
P14824_Annexin A6	sp|P14824|ANXA6_MOUSE	Annexin A6 OS=Mus musculus (Mouse) GN=Anxa6 PE=1 SV=3	P14824	27.6878	27.6539	27.4571	27.5361	27.8597	27.8363	27.5713	27.5261	27.7572	27.7546	27.7436	27.6186	27.6692	27.6682	27.588	27.5923	27.6864	27.7426	27.6542	27.6694	27.5105	27.5694	27.5014	27.4753	27.5737	27.5249	27.7072	27.6838	27.5852	27.6822	27.7132	27.6784	27.4935	27.6498	27.5054	27.8016	27.683	27.6311	27.5797	27.7776	27.6403	27.8512
Q02053_Ubiquitin-like modifier-.	sp|Q02053|UBA1_MOUSE	Ubiquitin-like modifier-activating enzyme 1 OS=Mus musculus (Mouse) GN=Uba1 PE=1 SV=1	Q02053	25.9657	26.1585	26.277	26.2546	26.0976	25.9481	26.2464	25.3414	26.0697	26.2139	26.1904	26.3831	26.0924	25.9972	25.9234	25.9924	26.0563	25.5458	26.1656	25.774	25.929	26.0556	26.1862	26.2763	26.152	26.0726	26.2386	26.0864	26.1652	26.3226	26.1537	26.2887	25.7412	26.3589	25.865	26.4824	26.3008	26.1689	26.2201	26.2813	26.2629	26.1542
Q91Y97_Fructose-bisphosphate al.	sp|Q91Y97|ALDOB_MOUSE	Fructose-bisphosphate aldolase B OS=Mus musculus (Mouse) GN=Aldob PE=1 SV=3	Q91Y97	31.2821	31.3547	31.2395	31.5276	31.3005	31.2649	31.3962	31.3316	31.2241	31.1058	31.2936	31.1411	31.0534	31.3417	31.0221	31.0438	31.1289	31.214	31.0904	31.298	31.2563	31.2037	31.2844	31.1495	31.3448	31.4087	30.8426	30.8349	31.3965	31.169	31.267	31.0413	31.3228	31.1284	31.5147	31.1693	31.1699	31.4066	31.5274	31.1289	31.4163	31.1489
Q8VDJ3_Vigilin	sp|Q8VDJ3|VIGLN_MOUSE	Vigilin OS=Mus musculus (Mouse) GN=Hdlbp PE=1 SV=1	Q8VDJ3	26.5323	26.7576	26.5832	26.5379	26.6191	26.3969	26.5225	25.8053	26.5148	26.5649	26.2922	26.3462	26.4874	26.4584	26.1837	26.5998	26.3496	25.5033	26.0903	25.965	26.5651	26.4042	26.4529	26.4409	26.5254	26.4367	26.4734	26.6539	26.4047	26.5604	26.3653	26.54	26.1176	26.5092	26.2713	26.4361	26.5865	26.3915	26.1535	26.3423	26.4876	26.4899
P56593_Cytochrome P450 2A12	sp|P56593|CP2AC_MOUSE	Cytochrome P450 2A12 OS=Mus musculus (Mouse) GN=Cyp2a12 PE=1 SV=2	P56593	27.3282	27.1061	26.9452	27.0145	27.274	27.1318	26.9429	27.0673	27.1462	27.0196	26.6729	27.0466	27.2595	26.9668	27.0474	27.0323	26.9134	26.6095	26.8779	26.8197	26.5582	26.9308	26.971	26.7371	26.6861	26.7491	26.9313	26.9607	26.9054	27.2388	27.18	26.535	27.1871	26.7767	26.9998	26.5692	27.1019	26.7317	27.0026	26.8547	26.5895	26.6194
P37040_NADPH--cytochrome P450 r.	sp|P37040|NCPR_MOUSE	NADPH--cytochrome P450 reductase OS=Mus musculus (Mouse) GN=Por PE=1 SV=2	P37040	27.6755	27.6129	27.6023	27.4054	27.6156	27.5104	27.2513	27.3668	27.6957	27.9282	27.5658	27.5821	27.6734	27.5961	27.4799	27.476	27.5958	27.3403	27.7682	27.2492	27.2619	27.3008	27.2045	27.1237	27.1575	27.2687	27.7925	27.6773	27.3292	27.705	27.7727	27.549	27.3926	27.4745	27.1274	27.7825	27.8245	27.4227	27.2516	27.6321	27.2665	27.7084
P06151_L-lactate dehydrogenase .	sp|P06151|LDHA_MOUSE	L-lactate dehydrogenase A chain OS=Mus musculus (Mouse) GN=Ldha PE=1 SV=3	P06151	29.63	29.7512	29.6872	29.614	29.4803	29.6171	29.7744	29.7532	29.6025	29.593	29.7724	29.8005	29.7585	29.6904	29.5526	29.5349	29.4931	29.6236	29.4598	29.668	30.0538	29.715	29.6564	29.7095	29.7382	29.6021	29.4123	29.4282	29.6008	29.6071	29.5668	29.5673	29.763	29.4983	29.6862	29.6603	29.6821	29.5381	29.4857	29.5035	29.7102	29.583
Q9JLJ2_4-trimethylaminobutyrald.	sp|Q9JLJ2|AL9A1_MOUSE	4-trimethylaminobutyraldehyde dehydrogenase OS=Mus musculus (Mouse) GN=Aldh9a1 PE=1 SV=1	Q9JLJ2	28.6368	28.3601	28.3163	28.4278	28.6218	28.7143	28.3325	28.6043	28.5843	28.5661	28.2776	28.3129	28.5891	28.6307	28.5875	28.5973	28.6134	28.4551	28.6222	28.7052	28.0354	28.3029	28.2783	28.329	28.3909	28.4445	28.5765	28.5637	28.3392	28.487	28.5105	28.1185	28.3842	28.172	28.5502	28.2754	28.4834	28.455	28.4805	28.4886	28.4082	28.3406
Q99J08_SEC14-like protein 2	sp|Q99J08|S14L2_MOUSE	SEC14-like protein 2 OS=Mus musculus (Mouse) GN=Sec14l2 PE=1 SV=1	Q99J08	27.7011	27.7065	27.8608	27.673	27.618	27.7762	27.8715	27.7877	27.7668	27.5578	27.6303	27.6733	27.7389	27.6175	27.8163	27.6856	27.682	27.4833	27.6262	27.6908	27.659	27.7148	27.5982	27.6559	27.8648	27.8089	27.6357	27.5049	27.7476	27.7872	27.7675	27.5096	27.7319	27.4591	27.6877	27.5029	27.5941	27.6832	27.632	27.7363	27.6909	27.4942
Q4LDG0_Bile acyl-CoA synthetase	sp|Q4LDG0|S27A5_MOUSE	Bile acyl-CoA synthetase OS=Mus musculus (Mouse) GN=Slc27a5 PE=1 SV=2	Q4LDG0	27.0726	27.0909	26.9243	26.9182	27.0967	27.2788	27.1321	26.9958	27.3534	27.3026	27.2521	27.2281	27.2293	27.1021	27.076	27.0662	27.1161	27.1304	27.1205	27.0645	26.9367	26.9348	26.9442	26.9596	26.8739	26.8367	27.094	26.7916	26.969	27.2778	27.2485	27.189	26.9026	27.2974	26.9529	27.3512	27.1596	26.9938	26.8999	27.2681	26.8735	27.4174
Q8VCN5_Cystathionine gamma-lyase	sp|Q8VCN5|CGL_MOUSE	Cystathionine gamma-lyase OS=Mus musculus (Mouse) GN=Cth PE=1 SV=1	Q8VCN5	28.2044	28.2362	28.4441	28.5665	28.3924	28.4573	28.4446	28.3395	28.3083	28.2569	28.6251	28.6766	28.0755	28.3677	27.8633	28.1553	27.9622	28.5008	27.846	28.1668	27.9037	27.821	27.9035	28.1062	27.7129	27.9327	28.0136	27.8223	28.3316	28.1424	28.2172	28.5909	28.379	28.7074	28.3454	28.4608	28.0753	28.1076	28.0644	28.2409	27.9922	28.8005
P52825_Carnitine O-palmitoyltra.	sp|P52825|CPT2_MOUSE	Carnitine O-palmitoyltransferase 2, mitochondrial OS=Mus musculus (Mouse) GN=Cpt2 PE=1 SV=2	P52825	27.3252	27.7407	27.5959	27.662	27.1994	27.3456	27.611	27.0637	27.3533	27.479	27.1923	27.2561	27.4121	27.2922	27.2202	27.2655	27.2221	27.1583	27.3107	27.056	27.0649	27.4135	27.36	27.4864	27.392	27.4764	27.3263	27.3104	27.5146	27.3322	27.2495	27.2621	27.5979	27.2472	27.5613	27.2249	27.408	27.4959	27.5183	27.2706	27.5303	27.2831
Q7TMM9_Tubulin beta-2A chain	sp|Q7TMM9|TBB2A_MOUSE	Tubulin beta-2A chain OS=Mus musculus (Mouse) GN=Tubb2a PE=1 SV=1	Q7TMM9	24.4309	23.909	24.2579	24.1467	24.3284	24.5008	24.2241	24.3564	24.4219	24.1425	24.351	24.3993	24.5247	24.479	24.4586	24.2498	24.3875	24.5937	24.3278	24.4177	24.223	24.001	23.8904	24.2164	24.3252	24.3069	24.3986	24.0453	24.1348	24.3785	24.5498	24.0321	24.237	24.2005	24.211	24.3473	24.3253	24.3013	24.2223	24.5096	24.1222	24.5672
Q91VI7_Ribonuclease inhibitor	sp|Q91VI7|RINI_MOUSE	Ribonuclease inhibitor OS=Mus musculus (Mouse) GN=Rnh1 PE=1 SV=1	Q91VI7	25.7978	26.1684	26.0875	25.9046	25.7341	25.9015	26.0382	26.0021	25.9086	25.7645	25.8787	25.9075	26.0017	25.891	25.9644	25.8946	26.0076	25.9305	25.8875	25.9516	26.1608	26.074	25.8718	25.929	26.0238	26.0027	25.7275	25.8523	25.9471	25.8371	25.8644	25.8397	26.0225	25.7764	25.9014	25.8322	25.8995	25.8612	25.891	25.9252	25.8665	25.7191
P68369_Tubulin alpha-1A chain	sp|P68369|TBA1A_MOUSE	Tubulin alpha-1A chain OS=Mus musculus (Mouse) GN=Tuba1a PE=1 SV=1	P68369	24.554	24.355	22.9584	24.5257	25.0051	24.5275	24.4841	24.786	24.7689	24.5074	24.9751	24.4995	24.4068	24.7801	24.6092	25.0405	24.7628	25.1601	25.0251	24.7841	24.5371	24.6503	24.9035	24.4605	24.6593	24.5551	24.6571	25.6362	24.4562	24.7418	24.5387	24.5862	24.3287	24.6361	24.4773	24.8199	24.592	24.7425	24.9508	24.6758	24.144	24.9767
P27773_Protein disulfide-isomer.	sp|P27773|PDIA3_MOUSE	Protein disulfide-isomerase A3 OS=Mus musculus (Mouse) GN=Pdia3 PE=1 SV=2	P27773	28.6873	28.6146	28.6677	28.6021	28.6034	28.589	28.5013	28.8097	28.5219	28.5594	28.8911	28.8942	28.7293	28.6274	28.7903	28.8198	28.7327	28.8154	28.7114	28.5312	28.9189	28.7824	28.6953	28.6223	28.6285	28.513	28.7157	28.7328	28.478	28.6679	28.7145	28.7083	28.6455	28.6614	28.56	28.8754	28.8418	28.4117	28.6025	28.5474	28.4222	28.8197
P55264_Adenosine kinase	sp|P55264|ADK_MOUSE	Adenosine kinase OS=Mus musculus (Mouse) GN=Adk PE=1 SV=2	P55264	29.0278	29.1585	28.9712	29.0464	28.991	29.0574	29.1044	29.1669	28.9885	28.9364	29.0571	29.1135	29.1843	29.0594	29.0814	28.9373	28.9234	28.9632	28.8696	29.1046	29.1161	28.9948	29.0197	28.8894	28.9879	29.0838	28.881	28.923	29.0113	29.1885	28.9315	29.0256	29.0816	28.9134	28.9756	29.1004	29.0076	28.8987	28.9529	28.954	29.0249	28.9757
Q99PL5_Ribosome-binding protein.	sp|Q99PL5|RRBP1_MOUSE	Ribosome-binding protein 1 OS=Mus musculus (Mouse) GN=Rrbp1 PE=1 SV=2	Q99PL5	25.6833	26.2163	26.0088	25.8448	25.7865	25.6986	25.899	25.6202	25.8427	25.9232	26.1403	26.3796	25.9381	25.8988	26.061	25.9377	25.8632	25.4777	25.9724	25.6286	26.1923	25.9416	25.802	26.1026	26.118	25.9781	25.8785	26.2497	25.7064	26.0156	25.9609	26.0058	25.6118	26.0273	25.5389	26.1555	26.1921	25.6475	25.6517	25.8958	25.8066	25.7905
P50431_Serine hydroxymethyltran.	sp|P50431|GLYC_MOUSE	Serine hydroxymethyltransferase, cytosolic OS=Mus musculus (Mouse) GN=Shmt1 PE=1 SV=3	P50431	28.2169	27.6773	27.7772	27.8813	28.043	28.206	27.9631	28.0812	28.1795	27.9645	27.5912	27.6905	28.1114	28.0062	28.091	28.1063	28.1871	27.9654	28.0414	28.1473	27.7082	27.7702	27.7259	27.6505	27.9802	27.9622	28.0518	27.9471	27.7651	28.0795	28.0584	27.4569	27.7785	27.4721	27.752	27.8003	27.8755	27.8772	27.8121	28.0179	27.7447	27.8362
Q8CHT0_Delta-1-pyrroline-5-carb.	sp|Q8CHT0|AL4A1_MOUSE	Delta-1-pyrroline-5-carboxylate dehydrogenase, mitochondrial OS=Mus musculus (Mouse) GN=Aldh4a1 PE=1 SV=3	Q8CHT0	28.6497	28.487	28.4642	28.5616	28.6607	28.7113	28.6242	28.5046	28.7241	28.6279	28.6136	28.5788	28.6039	28.6073	28.6073	28.5903	28.5468	28.6957	28.5844	28.4897	28.2454	28.2955	28.4229	28.4878	28.4501	28.4768	28.645	28.6963	28.5377	28.5659	28.5613	28.5783	28.5662	28.6985	28.3883	28.6192	28.5581	28.4403	28.3501	28.5352	28.4446	28.8529
Q9DBF1_Alpha-aminoadipic semial.	sp|Q9DBF1|AL7A1_MOUSE	Alpha-aminoadipic semialdehyde dehydrogenase OS=Mus musculus (Mouse) GN=Aldh7a1 PE=1 SV=4	Q9DBF1	28.3988	28.6598	28.4627	28.7214	28.4887	28.5087	28.7108	28.461	28.3454	28.3939	28.6575	28.5523	28.4099	28.4664	28.2793	28.477	28.288	28.3585	28.3484	28.4224	28.4302	28.5778	28.6341	28.598	28.5035	28.4998	28.3271	28.2089	28.5454	28.3849	28.4083	28.5533	28.6667	28.6552	28.6714	28.4144	28.5647	28.5746	28.5326	28.3707	28.5851	28.6163
P13707_Glycerol-3-phosphate deh.	sp|P13707|GPDA_MOUSE	Glycerol-3-phosphate dehydrogenase [NAD(+)], cytoplasmic OS=Mus musculus (Mouse) GN=Gpd1 PE=1 SV=3	P13707	28.3789	28.7874	28.7019	28.7637	28.191	28.0777	28.7048	28.2789	28.2841	28.1347	28.2883	28.2834	28.2397	28.1618	28.3512	28.292	28.249	28.1739	28.2589	28.2603	28.7042	28.7718	28.7046	28.5642	28.7144	28.9141	28.2136	28.4463	28.8727	28.2821	28.2291	28.3505	28.916	28.2982	28.6314	27.902	28.2115	28.5379	28.7	28.1968	28.6989	27.7691
Q91VS7_Microsomal glutathione S.	sp|Q91VS7|MGST1_MOUSE	Microsomal glutathione S-transferase 1 OS=Mus musculus (Mouse) GN=Mgst1 PE=1 SV=3	Q91VS7	28.9028	28.7938	29.2478	29.195	29.1388	28.9019	29.2511	29.0752	28.9969	28.8221	29.0738	29.0028	29.1403	29.3905	28.8563	28.8202	28.9399	28.699	28.8983	28.937	29.5202	29.7081	29.5868	29.4443	29.1952	29.4094	28.8569	28.7977	29.2432	29.3841	29.1949	29.0773	29.5075	29.4172	29.4358	28.4918	29.3481	29.2235	29.5816	28.908	29.325	28.8147
P19157_Glutathione S-transferas.	sp|P19157|GSTP1_MOUSE	Glutathione S-transferase P 1 OS=Mus musculus (Mouse) GN=Gstp1 PE=1 SV=2	P19157	27.9937	31.0944	30.9286	31.1065	27.9781	28.0106	30.9032	28.3621	27.9305	28.326	31.0675	31.0648	28.3347	28.6517	28.2906	28.0233	28.2167	28.5833	28.4796	28.1615	31.3991	31.6717	31.3932	31.2422	30.7308	30.7089	27.9704	27.8371	31.1055	28.3554	28.3976	31.2169	30.7182	31.019	31.124	28.6958	28.736	30.7896	31.1847	28.1742	30.7884	28.4753
Q9CZN7_Serine hydroxymethyltran.	sp|Q9CZN7|GLYM_MOUSE	Serine hydroxymethyltransferase, mitochondrial OS=Mus musculus (Mouse) GN=Shmt2 PE=1 SV=1	Q9CZN7	27.6126	27.5502	27.6059	27.5552	27.357	27.4517	27.5515	27.6202	27.5284	27.5489	27.3672	27.4368	27.4448	27.4661	27.3735	27.4551	27.3872	27.4136	27.4214	27.4226	27.4952	27.448	27.4777	27.4447	27.3677	27.4049	27.4593	27.3468	27.5319	27.4883	27.417	27.3542	27.5316	27.4556	27.6092	27.2966	27.4482	27.4767	27.4929	27.3321	27.4066	27.4577
P68368_Tubulin alpha-4A chain	sp|P68368|TBA4A_MOUSE	Tubulin alpha-4A chain OS=Mus musculus (Mouse) GN=Tuba4a PE=1 SV=1	P68368	25.4451	25.4168	25.6122	25.6072	25.3818	25.5755	25.7239	25.5659	25.4832	25.3031	25.7221	25.6374	25.5099	25.4147	25.5051	25.2991	25.572	25.5648	25.4982	25.3957	25.6465	25.8654	25.588	25.6467	25.5979	25.4292	25.331	25.52	25.5404	25.427	25.6575	25.5275	25.6094	25.5617	25.584	25.4994	25.5687	25.5424	25.7981	25.4031	25.5782	25.492
Q63886_UDP-glucuronosyltransfer.	sp|Q63886|UD11_MOUSE	UDP-glucuronosyltransferase 1-1 OS=Mus musculus (Mouse) GN=Ugt1a1 PE=1 SV=2	Q63886	28.0616	27.6038	27.6071	27.6258	27.9104	28.1218	27.4594	28.0371	27.9838	28.0583	27.3864	27.5108	28.1125	27.9606	28.1183	28.0025	28.0978	28.1387	28.1211	28.0056	27.359	27.4906	27.4942	27.6224	27.5605	27.4666	28.0637	27.8882	27.5843	27.998	28.0158	27.2918	27.6681	27.3555	27.6485	28.0372	28.0097	27.5508	27.6342	27.8771	27.5281	27.9997
Q9D6F9_Tubulin beta-4A chain	sp|Q9D6F9|TBB4A_MOUSE	Tubulin beta-4A chain OS=Mus musculus (Mouse) GN=Tubb4a PE=1 SV=3	Q9D6F9	24.8385	17.871	19.5844	19.192	24.4597	20.0699	19.4923	24.6184	19.737	19.3087	19.2644	19.0258	19.921	20.4414	19.3224	23.3474	19.3696	23.6895	19.0505	18.8466	18.0594	18.5582	22.2026	18.5592	22.2657	19.2321	19.106	18.9567	22.0248	19.2869	21.824	19.0243	22.1984	22.5628	22.8135	24.114	19.7575	18.9298	19.0868	19.9218	20.497	19.5738
Q63880_Carboxylesterase 3A	sp|Q63880|EST3A_MOUSE	Carboxylesterase 3A OS=Mus musculus (Mouse) GN=Ces3a PE=1 SV=2	Q63880	27.8635	28.7924	28.9967	29.0481	27.7566	27.7361	28.7798	27.9525	27.8027	27.7324	28.6949	28.8651	28.2225	28.195	27.9186	27.5347	27.7588	27.3047	27.8154	27.2502	28.7701	28.9612	28.8566	28.6169	28.4314	28.559	27.7085	27.37	28.5453	28.303	28.157	28.5214	28.6862	28.5103	28.5633	27.7313	28.3749	28.3599	28.7094	27.8189	28.3157	27.6468
Q61233_Plastin-2	sp|Q61233|PLSL_MOUSE	Plastin-2 OS=Mus musculus (Mouse) GN=Lcp1 PE=1 SV=4	Q61233	25.4151	25.4505	25.5757	25.4475	25.5232	25.5291	25.6687	25.6357	25.6294	25.3688	25.9098	25.8556	25.6275	25.5015	25.7207	25.5246	25.7021	25.7363	25.6237	25.4044	25.7217	25.6089	25.5908	25.6263	25.653	25.5489	25.4605	25.433	25.4342	25.5968	25.6924	25.8055	25.6055	25.8138	25.6201	25.74	25.487	25.5005	25.4965	25.6996	25.5416	25.7907
Q9CQN1_Heat shock protein 75 kD.	sp|Q9CQN1|TRAP1_MOUSE	Heat shock protein 75 kDa, mitochondrial OS=Mus musculus (Mouse) GN=Trap1 PE=1 SV=1	Q9CQN1	26.1918	26.6093	26.5274	26.4443	26.1827	26.1866	26.384	26.0784	26.2142	26.4099	26.5448	26.5801	26.167	26.3218	26.241	26.1932	26.2898	26.3057	26.4393	25.9669	26.2189	26.4694	26.2955	26.4278	26.3334	26.3331	26.4337	26.2912	26.4832	26.4036	26.4059	26.586	26.3376	26.5895	26.339	26.5425	26.4199	26.3756	26.4841	26.3428	26.4076	26.4592
P58710_L-gulonolactone oxidase	sp|P58710|GGLO_MOUSE	L-gulonolactone oxidase OS=Mus musculus (Mouse) GN=Gulo PE=1 SV=3	P58710	27.6873	27.6113	27.7315	27.5476	27.6322	27.4738	27.7593	27.6592	27.6563	27.7131	27.5548	27.6107	27.703	27.5303	27.6799	27.7041	27.5805	27.5118	27.6369	27.7354	27.9193	27.7894	27.7774	27.7278	27.6939	27.5954	27.7704	27.5086	27.6578	27.7981	27.8087	27.6031	27.7598	27.4768	27.6604	27.4466	27.7367	27.5444	27.5501	27.655	27.661	27.4729
Q9DBE0_Cysteine sulfinic acid d.	sp|Q9DBE0|CSAD_MOUSE	Cysteine sulfinic acid decarboxylase OS=Mus musculus (Mouse) GN=Csad PE=1 SV=1	Q9DBE0	27.3686	28.3976	28.3957	27.8356	27.5147	26.674	27.456	28.4064	27.6625	28.1159	28.825	28.6867	28.1905	27.6901	28.3027	28.2595	28.3586	28.4198	28.4895	28.1666	28.169	28.805	28.7362	28.1919	28.4858	28.8152	27.8527	28.2897	28.2971	28.2684	27.625	28.6014	28.4647	28.5542	27.8774	28.5434	28.1196	27.871	27.8099	28.3173	28.0488	28.2872
Q9DCN2_NADH-cytochrome b5 reduc.	sp|Q9DCN2|NB5R3_MOUSE	NADH-cytochrome b5 reductase 3 OS=Mus musculus (Mouse) GN=Cyb5r3 PE=1 SV=3	Q9DCN2	28.2008	28.2304	28.3113	28.1489	28.1427	28.3307	28.2998	28.382	28.3109	28.2233	28.2438	28.36	28.2114	28.2521	28.2781	28.1426	28.2728	28.2398	28.2305	28.3563	28.498	28.2197	28.2193	28.3193	28.4595	28.1929	28.1742	27.9506	28.3319	28.2108	28.227	28.3778	28.1098	28.3524	28.2733	28.179	28.0446	28.2837	28.3596	28.1758	28.2224	28.1769
P68373_Tubulin alpha-1C chain	sp|P68373|TBA1C_MOUSE	Tubulin alpha-1C chain OS=Mus musculus (Mouse) GN=Tuba1c PE=1 SV=1	P68373	21.7388	21.2577	21.5427	21.4813	21.5907	21.471	21.6439	21.7508	21.7242	21.1659	21.4517	21.4599	21.3496	21.6756	21.6848	21.5903	21.384	21.7188	21.7038	21.8163	22.0657	21.9039	21.7716	21.1179	21.4401	21.3298	21.7577	21.3459	22.0829	21.7512	21.6776	21.1516	21.2295	21.3964	21.4894	21.2423	21.5877	21.5944	21.2668	21.4588	21.3848	21.3796
P56654_Cytochrome P450 2C37	sp|P56654|CP237_MOUSE	Cytochrome P450 2C37 OS=Mus musculus (Mouse) GN=Cyp2c37 PE=1 SV=2	P56654	25.6313	24.6721	24.8364	24.1525	24.7654	25.4903	23.9292	24.8446	25.4526	25.4255	23.3268	22.8447	25.246	24.9276	25.1999	25.1543	25.2695	24.1974	25.387	25.0422	21.9213	23.3765	24.1902	23.7108	23.7216	24.0498	25.079	25.0112	24.1307	24.7761	24.9743	23.1916	25.0404	19.5027	24.3234	24.0291	24.8975	24.1125	24.5858	24.864	23.8891	23.8982
Q61598_Rab GDP dissociation inh.	sp|Q61598|GDIB_MOUSE	Rab GDP dissociation inhibitor beta OS=Mus musculus (Mouse) GN=Gdi2 PE=1 SV=1	Q61598	26.726	26.8951	26.753	26.7482	26.7399	26.7672	26.7701	26.8154	26.7811	26.6076	26.6515	26.6659	26.7102	26.8142	26.7359	26.7578	26.7545	26.662	26.731	26.7241	26.8153	26.7261	26.6756	26.63	26.7483	26.7423	26.7269	26.6069	26.704	26.6953	26.8307	26.5763	26.6101	26.6077	26.8043	26.5815	26.6622	26.6532	26.6789	26.799	26.716	26.6811
P14211_Calreticulin	sp|P14211|CALR_MOUSE	Calreticulin OS=Mus musculus (Mouse) GN=Calr PE=1 SV=1	P14211	28.8267	29.2051	29.0165	28.9599	28.8942	28.8102	28.8106	28.9648	28.8105	28.8694	29.1151	29.181	28.9563	28.8459	28.8518	28.9024	28.8176	28.7764	28.7124	28.4997	29.2141	29.0633	28.8772	28.93	28.7496	28.7977	28.8791	28.9516	28.7002	29.0216	28.9808	28.9351	28.8989	28.8405	28.7699	29.0926	29.0068	28.6124	28.7007	28.8141	28.7433	28.9615
O70475_UDP-glucose 6-dehydrogen.	sp|O70475|UGDH_MOUSE	UDP-glucose 6-dehydrogenase OS=Mus musculus (Mouse) GN=Ugdh PE=1 SV=1	O70475	26.5421	26.9651	27.3514	26.8997	26.5428	26.6583	26.9604	26.8316	26.863	26.6604	27.4887	27.4541	26.6088	26.5562	26.4258	26.5363	26.4869	26.7477	26.687	26.4903	27.2252	27.1181	27.0809	27.0486	26.9679	27.1401	26.4927	26.4089	26.9849	26.682	26.7782	27.2311	27.1358	27.3971	27.0072	26.6633	26.7685	26.8439	26.93	26.6616	26.9207	26.8952
Q8JZR0_Long-chain-fatty-acid--C.	sp|Q8JZR0|ACSL5_MOUSE	Long-chain-fatty-acid--CoA ligase 5 OS=Mus musculus (Mouse) GN=Acsl5 PE=1 SV=1	Q8JZR0	27.5076	27.4025	27.557	27.4628	27.822	27.7644	27.6076	27.5681	27.7502	27.5642	27.9158	27.8269	27.5265	27.5827	27.5857	27.5146	27.7017	27.7689	27.562	27.5283	27.5898	27.484	27.4815	27.4918	27.6491	27.7515	27.5055	27.405	27.5492	27.6852	27.831	27.7504	27.3604	27.7376	27.5213	27.7878	27.5091	27.5865	27.5651	27.7954	27.6192	27.7976
P80314_T-complex protein 1 subu.	sp|P80314|TCPB_MOUSE	T-complex protein 1 subunit beta OS=Mus musculus (Mouse) GN=Cct2 PE=1 SV=4	P80314	25.9538	25.8616	25.8705	25.713	25.9714	26.0634	25.8576	26.0345	25.8856	25.8631	25.7852	25.8959	25.8848	25.8864	25.9791	25.9311	25.9459	26.0021	26.0508	25.9359	25.9489	25.9533	25.892	25.8269	25.9254	26.0713	25.8982	26.0055	25.9951	26.0395	25.984	25.7793	25.9255	25.7149	26.0547	25.8455	25.9185	25.8679	25.9341	26.0075	25.8608	25.8254
Q9D6Y9_1,4-alpha-glucan-branchi.	sp|Q9D6Y9|GLGB_MOUSE	1,4-alpha-glucan-branching enzyme OS=Mus musculus (Mouse) GN=Gbe1 PE=1 SV=1	Q9D6Y9	27.1164	27.2286	27.0692	27.1218	27.1066	27.163	27.4683	26.8002	27.2265	27.2521	27.0281	26.8271	27.156	27.0629	27.1728	27.0529	27.1171	26.5609	27.1609	27.0504	27.1651	27.1897	27.4322	27.1555	27.5299	27.4499	27.1075	27.2696	27.2642	27.4151	27.2463	26.7995	27.3152	26.9791	27.0176	26.7015	27.0801	27.3014	27.2481	27.3225	27.4454	26.6103
P50285_Dimethylaniline monooxyg.	sp|P50285|FMO1_MOUSE	Dimethylaniline monooxygenase [N-oxide-forming] 1 OS=Mus musculus (Mouse) GN=Fmo1 PE=1 SV=1	P50285	27.7645	26.6595	26.9588	26.5653	27.7179	27.7856	26.605	27.5898	27.5887	27.7799	26.9243	26.6788	27.7865	27.5346	27.806	27.8031	27.69	27.6077	27.6388	27.6704	26.6554	26.7182	26.7917	26.6911	26.7149	26.7822	27.7203	27.7615	26.7053	27.6417	27.7214	26.8165	26.8816	26.7905	26.7887	27.6602	27.5779	26.8414	26.6285	27.5663	26.6229	27.4968
P97872_Dimethylaniline monooxyg.	sp|P97872|FMO5_MOUSE	Dimethylaniline monooxygenase [N-oxide-forming] 5 OS=Mus musculus (Mouse) GN=Fmo5 PE=1 SV=4	P97872	28.5265	29.1176	28.8765	28.8285	28.5809	28.6653	28.9072	28.5758	28.5581	28.6485	29.2264	28.949	28.5831	28.6115	28.5498	28.6742	28.5097	28.8871	28.3801	28.4555	28.9002	28.9398	28.8361	28.8931	28.8822	28.9327	28.5448	28.4184	28.7913	28.5255	28.7258	29.1682	28.7838	29.1321	28.8715	28.8198	28.5539	28.8281	28.7468	28.4881	28.8681	28.9211
P11714_Cytochrome P450 2D9	sp|P11714|CP2D9_MOUSE	Cytochrome P450 2D9 OS=Mus musculus (Mouse) GN=Cyp2d9 PE=1 SV=2	P11714	22.7096	27.3163	27.2734	27.2939	22.369	19.8669	27.0252	23.3654	22.0458	21.1373	26.5047	26.8415	21.9955	22.597	19.6636	20.7798	22.4535	18.4931	22.5965	21.3689	26.9986	26.9126	27.2373	27.0219	27.0168	26.9284	18.8416	21.5298	26.9554	24.6315	23.2506	26.8126	27.1345	26.7454	26.9137	18.8211	25.1912	26.8373	26.9044	19.8627	27.1088	19.9697
Q60759_Glutaryl-CoA dehydrogena.	sp|Q60759|GCDH_MOUSE	Glutaryl-CoA dehydrogenase, mitochondrial OS=Mus musculus (Mouse) GN=Gcdh PE=1 SV=2	Q60759	27.8934	27.6272	27.8445	27.9207	27.7713	27.8701	28.0126	27.8569	27.8805	27.7233	27.7138	27.7035	27.8082	27.8397	27.7971	27.7204	27.6098	27.6198	27.6468	27.7798	27.4854	27.7	27.7061	27.6841	27.6715	27.6874	27.7723	27.5778	27.8134	27.7518	27.7804	27.6724	27.8744	27.7333	27.8883	27.5627	27.8393	27.7282	27.6834	27.7634	27.733	27.9132
Q99MN9_Propionyl-CoA carboxylas.	sp|Q99MN9|PCCB_MOUSE	Propionyl-CoA carboxylase beta chain, mitochondrial OS=Mus musculus (Mouse) GN=Pccb PE=1 SV=2	Q99MN9	26.0795	26.0058	26.0248	26.1915	26.0439	26.1179	26.245	26.1017	26.1031	26.1223	25.976	26.0037	26.0008	26.1442	26.0329	25.9753	25.9554	25.8279	25.8677	25.9024	26.0117	26.1794	26.1073	26.0414	26.0755	26.1	25.9909	25.9411	26.1986	26.0273	26.0093	26.0479	26.037	26.0855	26.1707	25.8958	25.9913	26.1533	26.1871	26.0041	26.0566	25.9848
O88428_Bifunctional 3'-phosphoa.	sp|O88428|PAPS2_MOUSE	Bifunctional 3'-phosphoadenosine 5'-phosphosulfate synthase 2 OS=Mus musculus (Mouse) GN=Papss2 PE=1 SV=2	O88428	26.7614	26.014	26.1491	25.8916	26.7318	26.9599	26.0828	26.6309	26.845	26.7663	25.7674	25.8356	26.7548	26.4568	26.5808	26.6145	26.6797	26.2751	26.6489	26.7123	25.6078	25.8175	25.6013	25.7202	25.8517	25.867	26.6909	26.4155	25.8776	26.7529	26.7182	25.6233	25.8765	25.7289	25.9607	26.4179	26.4814	26.1395	25.9565	26.7112	26.0055	26.5153
Q8BFR5_Elongation factor Tu, mi.	sp|Q8BFR5|EFTU_MOUSE	Elongation factor Tu, mitochondrial OS=Mus musculus (Mouse) GN=Tufm PE=1 SV=1	Q8BFR5	27.3136	27.2386	27.1371	27.0764	27.2765	27.3762	27.1244	27.4159	27.2631	27.3763	27.2197	27.3006	27.2508	27.321	27.3611	27.3135	27.2659	27.458	27.2712	27.3651	27.1585	27.0966	27.1666	27.2051	27.143	27.1705	27.3483	27.3946	27.1087	27.0984	27.1646	27.1904	27.1011	27.1346	27.2023	27.3232	27.2596	27.0897	27.085	27.2043	27.0146	27.439
Q9DBG6_Dolichyl-diphosphooligos.	sp|Q9DBG6|RPN2_MOUSE	Dolichyl-diphosphooligosaccharide--protein glycosyltransferase subunit 2 OS=Mus musculus (Mouse) GN=Rpn2 PE=1 SV=1	Q9DBG6	26.5074	26.4766	26.3565	26.3482	26.4993	26.4269	26.3846	26.3955	26.4184	26.4703	26.6022	26.6173	26.5083	26.43	26.5578	26.4379	26.4984	26.4304	26.396	26.2014	26.7002	26.6759	26.5622	26.4359	26.4004	26.5081	26.5414	26.5626	26.2877	26.5086	26.5035	26.4904	26.3356	26.4517	26.2413	26.6601	26.515	26.2307	26.3641	26.4668	26.2617	26.5944
P05201_Aspartate aminotransfera.	sp|P05201|AATC_MOUSE	Aspartate aminotransferase, cytoplasmic OS=Mus musculus (Mouse) GN=Got1 PE=1 SV=3	P05201	28.6343	28.2749	28.415	28.6612	28.8885	28.6469	28.5122	28.776	28.6724	28.4312	28.9215	28.7962	28.3494	28.7146	28.4241	28.6007	28.3344	29.0591	28.2662	28.4565	28.2782	27.8601	27.7628	27.8874	27.9464	27.8534	28.466	28.3738	28.4952	28.5137	28.5401	28.9017	28.3366	29.0535	28.296	29.027	28.3202	28.3635	28.2936	28.5225	28.3072	29.2253
O35643_AP-1 complex subunit bet.	sp|O35643|AP1B1_MOUSE	AP-1 complex subunit beta-1 OS=Mus musculus (Mouse) GN=Ap1b1 PE=1 SV=2	O35643	24.4998	24.5241	24.3489	24.4626	24.5419	24.4382	24.4272	23.9967	24.4693	24.5882	24.4452	24.5214	24.4812	24.4805	24.4958	24.4313	24.4485	24.1248	24.4738	24.143	24.4263	24.393	24.5016	24.4982	24.4995	24.2899	24.4583	24.5831	24.4277	24.6102	24.4762	24.3767	24.1237	24.5185	24.292	24.5798	24.7855	24.4391	24.3525	24.5856	24.4287	24.48
Q9EQF5_Dihydropyrimidinase	sp|Q9EQF5|DPYS_MOUSE	Dihydropyrimidinase OS=Mus musculus (Mouse) GN=Dpys PE=1 SV=2	Q9EQF5	27.7888	27.1917	27.2093	27.3161	27.5887	27.6556	27.2607	27.6699	27.624	27.6356	27.079	26.9648	27.6209	27.6396	27.7018	27.755	27.7033	27.4856	27.6857	27.758	26.7187	26.9578	27.189	27.0206	27.1056	27.1989	27.5612	27.5863	27.2527	27.5255	27.6122	27.0033	27.2483	27.0046	27.3588	27.3663	27.4607	27.2858	27.2191	27.6385	27.2855	27.3533
Q99LC5_Electron transfer flavop.	sp|Q99LC5|ETFA_MOUSE	Electron transfer flavoprotein subunit alpha, mitochondrial OS=Mus musculus (Mouse) GN=Etfa PE=1 SV=2	Q99LC5	29.6995	29.4042	29.2687	29.5679	29.6006	29.6075	29.3582	29.6636	29.5977	29.6522	29.3623	29.4228	29.5898	29.6494	29.6564	29.7189	29.6759	29.7231	29.6369	29.7763	29.3825	29.5683	29.5594	29.5061	29.4888	29.5128	29.6481	29.4972	29.5775	29.5064	29.4847	29.4073	29.511	29.565	29.5787	29.6148	29.6262	29.5645	29.5234	29.5305	29.4811	29.7333
Q8QZT1_Acetyl-CoA acetyltransfe.	sp|Q8QZT1|THIL_MOUSE	Acetyl-CoA acetyltransferase, mitochondrial OS=Mus musculus (Mouse) GN=Acat1 PE=1 SV=1	Q8QZT1	29.2774	28.965	28.7324	28.9889	29.1519	29.06	28.7828	29.1851	29.1402	29.094	28.6363	28.7415	29.2711	29.2177	29.2647	29.2824	29.1918	29.0665	29.2385	29.2313	28.4712	28.8093	28.8624	28.7964	28.9044	29.0219	29.1167	29.3675	28.924	29.0865	28.9815	28.5916	29.1074	28.739	28.9735	29.0261	29.1764	28.9143	28.7508	29.0329	28.8915	29.0799
Q9QXD1_Peroxisomal acyl-coenzym.	sp|Q9QXD1|ACOX2_MOUSE	Peroxisomal acyl-coenzyme A oxidase 2 OS=Mus musculus (Mouse) GN=Acox2 PE=1 SV=2	Q9QXD1	26.0601	26.777	26.796	26.5587	26.1633	25.9192	26.633	25.9859	26.2416	25.8961	26.8392	26.8642	25.952	25.9392	25.9037	25.9397	25.8683	26.0802	25.9429	25.6993	26.4479	26.4273	26.4331	26.3937	26.5773	26.6265	25.7667	25.9135	26.607	26.1775	26.2554	26.9508	26.6755	26.804	26.4695	26.4481	26.048	26.3906	26.4819	26.0983	26.4019	26.233
P25688_Uricase	sp|P25688|URIC_MOUSE	Uricase OS=Mus musculus (Mouse) GN=Uox PE=1 SV=2	P25688	29.8495	30.2338	30.259	30.3035	30.0729	30.1024	30.425	30.0251	30.0523	29.9832	30.7932	30.7239	29.8719	30.0215	29.9141	29.888	29.779	30.367	29.8771	30.0987	30.2257	30.1888	30.3298	30.2769	30.2971	30.3551	29.9987	29.7665	30.3972	29.9736	30.1067	30.7925	30.1892	30.6767	30.3621	30.3685	29.8306	30.2689	30.5119	30.1493	30.3006	30.4898
Q9CZ13_Cytochrome b-c1 complex .	sp|Q9CZ13|QCR1_MOUSE	Cytochrome b-c1 complex subunit 1, mitochondrial OS=Mus musculus (Mouse) GN=Uqcrc1 PE=1 SV=2	Q9CZ13	27.8948	27.9847	27.7596	27.8916	27.7154	27.7991	27.818	27.8802	27.7914	27.8722	27.7871	27.8045	27.7306	27.8167	27.8222	27.8613	27.8347	27.9351	27.8326	27.9258	27.7739	27.8886	27.9014	27.819	27.8252	27.8257	27.8416	27.7938	27.8259	27.6558	27.7495	27.8264	27.7471	27.8481	27.9266	27.7455	27.8017	27.807	27.7955	27.6954	27.8133	27.9233
Q61838_Pregnancy zone protein	sp|Q61838|PZP_MOUSE	Pregnancy zone protein OS=Mus musculus (Mouse) GN=Pzp PE=1 SV=3	Q61838	26.3396	26.8602	26.5306	26.8619	26.5362	26.1638	26.5903	25.7411	26.3507	26.6117	26.9492	26.793	26.4046	26.1681	26.2579	26.5395	26.6263	25.9374	26.2912	26.1334	26.3629	26.258	26.8693	26.8035	26.4674	26.5173	26.6981	26.1331	26.496	26.3296	26.1944	27.1278	26.6009	26.8332	26.6789	26.8666	26.3002	26.4659	26.3799	26.559	26.6415	26.5012
Q9WVL0_Maleylacetoacetate isome.	sp|Q9WVL0|MAAI_MOUSE	Maleylacetoacetate isomerase OS=Mus musculus (Mouse) GN=Gstz1 PE=1 SV=1	Q9WVL0	29.0677	28.8512	28.8586	28.9075	29.0685	29.119	28.9466	29.1717	29.0055	28.9597	28.8517	28.9017	29.0821	29.0788	29.1698	29.0294	29.1201	29.1152	29.0933	29.2176	29.088	28.915	28.9864	29.0772	29.1044	29.0393	28.9521	28.8821	29.0887	28.9629	29.0088	28.9647	29.1631	29.0261	28.923	28.9645	28.9498	29.0292	28.9467	29.0294	29.0583	28.8912
P56657_Cytochrome P450 2C40	sp|P56657|CP240_MOUSE	Cytochrome P450 2C40 OS=Mus musculus (Mouse) GN=Cyp2c40 PE=1 SV=2	P56657	28.6195	26.3234	26.3939	26.4553	28.7663	28.5883	26.2185	28.7419	28.2941	28.5908	26.682	27.0883	28.6562	28.7951	28.867	28.7277	28.6563	28.6196	28.4505	28.5458	26.156	26.4023	26.4076	26.5646	26.5366	26.642	28.6227	28.9616	26.189	28.5472	28.7461	26.6136	26.2886	26.5808	26.7007	28.5788	28.4366	26.3564	26.436	28.4761	26.2814	28.3158
Q8QZR3_Pyrethroid hydrolase Ces.	sp|Q8QZR3|EST2A_MOUSE	Pyrethroid hydrolase Ces2a OS=Mus musculus (Mouse) GN=Ces2a PE=1 SV=1	Q8QZR3	26.9745	26.6657	27.0249	26.7795	26.6479	26.6929	27.0717	26.6412	26.9991	26.7508	27.3076	27.284	26.7161	26.6075	26.4604	26.2393	26.6458	26.4131	26.6261	26.1481	26.7799	27.1808	27.1235	26.8487	26.9089	26.6925	26.1705	25.8399	26.8781	26.9515	27.0751	27.3206	26.7007	27.1897	26.8067	27.1634	26.6786	26.8436	26.8557	26.7835	26.7752	27.0435
Q05421_Cytochrome P450 2E1	sp|Q05421|CP2E1_MOUSE	Cytochrome P450 2E1 OS=Mus musculus (Mouse) GN=Cyp2e1 PE=1 SV=1	Q05421	28.2798	28.48	28.4337	28.3447	28.1454	28.0277	28.2195	28.2952	28.2207	28.3168	27.9494	27.9624	28.4542	28.26	28.3229	28.4649	28.3435	27.9403	28.4818	28.233	28.4189	28.5403	28.6896	28.607	28.354	28.2	28.3297	28.2322	28.3361	28.3997	28.3683	28.1294	28.7267	28.1137	28.2881	27.7432	28.6487	28.362	28.2093	28.1168	28.4941	28.0425
P11983_T-complex protein 1 subu.	sp|P11983|TCPA_MOUSE	T-complex protein 1 subunit alpha OS=Mus musculus (Mouse) GN=Tcp1 PE=1 SV=3	P11983	26.2914	26.2613	26.1821	26.1875	26.3629	26.3215	26.0956	26.3544	26.2711	26.2452	26.2078	26.2561	26.2106	26.2679	26.3079	26.288	26.3248	26.5079	26.3359	26.2652	26.2979	26.3383	26.2029	26.1025	26.2448	26.2963	26.3186	26.3947	26.2709	26.3146	26.3417	26.0352	26.2427	25.9979	26.2481	26.3146	26.2632	26.163	26.358	26.3022	26.2344	26.2028
Q6XVG2_Cytochrome P450 2C54	sp|Q6XVG2|CP254_MOUSE	Cytochrome P450 2C54 OS=Mus musculus (Mouse) GN=Cyp2c54 PE=1 SV=1	Q6XVG2	26.7614	26.1279	26.6145	26.325	26.346	26.269	26.1387	26.6585	26.404	26.3507	25.5209	25.6146	26.494	26.3547	26.265	26.2329	26.3729	25.375	26.3596	25.9835	25.2975	25.6147	25.8365	25.7419	25.9355	25.9728	26.3187	25.8723	26.1249	26.6803	26.6346	25.3434	26.6072	25.6296	26.0305	25.4484	26.6691	26.1472	26.2318	26.1137	25.9582	25.6811
P51881_ADP/ATP translocase 2	sp|P51881|ADT2_MOUSE	ADP/ATP translocase 2 OS=Mus musculus (Mouse) GN=Slc25a5 PE=1 SV=3	P51881	28.6481	28.2311	28.2746	28.5173	28.5463	28.482	28.3846	28.5873	28.5738	28.5613	28.4964	28.3428	28.3947	28.7037	28.4768	28.6758	28.4048	28.5516	28.3666	28.5679	28.5615	28.5752	28.5899	28.4361	28.3461	28.4228	28.5923	28.6061	28.4809	28.4537	28.5557	28.4047	28.4423	28.4986	28.6305	28.4099	28.5084	28.4225	28.511	28.5076	28.4952	28.5976
Q9CZS1_Aldehyde dehydrogenase X.	sp|Q9CZS1|AL1B1_MOUSE	Aldehyde dehydrogenase X, mitochondrial OS=Mus musculus (Mouse) GN=Aldh1b1 PE=1 SV=1	Q9CZS1	27.0004	25.9911	25.9033	26.1088	26.9066	27.3055	26.0786	26.9807	27.1403	27.0797	27.286	27.1718	26.6956	26.9541	26.8687	26.8756	26.7635	27.9333	26.6937	26.8902	26.1771	25.3988	25.7551	26.2457	25.8153	25.0873	26.8257	26.61	25.5107	26.5653	26.7005	27.1182	25.7572	27.3528	25.9247	27.8113	26.3505	25.7218	26.0109	26.9913	25.8119	28.2162
Q99JY0_Trifunctional enzyme sub.	sp|Q99JY0|ECHB_MOUSE	Trifunctional enzyme subunit beta, mitochondrial OS=Mus musculus (Mouse) GN=Hadhb PE=1 SV=1	Q99JY0	28.5992	28.7924	28.4531	28.5774	28.354	28.6314	28.4138	28.5696	28.5906	28.6778	28.2895	28.4169	28.6843	28.5766	28.5699	28.6223	28.6134	28.488	28.7313	28.6277	28.2405	28.5032	28.5486	28.6391	28.545	28.5441	28.5855	28.5191	28.5605	28.5289	28.4312	28.3708	28.71	28.2462	28.693	28.5241	28.5682	28.6229	28.4757	28.4583	28.5461	28.4839
Q9Z2V4_Phosphoenolpyruvate carb.	sp|Q9Z2V4|PCKGC_MOUSE	Phosphoenolpyruvate carboxykinase, cytosolic [GTP] OS=Mus musculus (Mouse) GN=Pck1 PE=1 SV=1	Q9Z2V4	26.8793	26.5427	25.9804	26.2734	26.4872	26.8012	26.3064	26.7794	26.7106	26.4488	26.4495	26.5366	25.9811	26.9838	26.5777	26.6608	25.8905	26.6602	25.9721	25.6459	26.5201	26.5279	26.1367	26.8723	26.1196	25.8906	26.0682	26.5157	26.3466	26.4874	26.753	26.9452	25.9374	26.7728	25.9827	26.717	26.7161	25.6684	25.9606	26.459	25.9821	27.1622
Q9QXF8_Glycine N-methyltransfer.	sp|Q9QXF8|GNMT_MOUSE	Glycine N-methyltransferase OS=Mus musculus (Mouse) GN=Gnmt PE=1 SV=3	Q9QXF8	29.354	29.1101	29.6046	29.6578	29.5414	29.4009	29.5329	29.4792	29.4443	29.1669	29.7901	29.6158	29.2132	29.6423	29.1816	29.1068	29.1111	29.6659	29.1455	29.3361	29.2013	29.0581	29.1652	29.2636	29.1891	29.3246	29.1058	28.7286	29.5681	29.2877	29.389	29.7364	29.4605	29.8862	29.4764	29.5542	29.163	29.4027	29.5148	29.3475	29.3214	29.8301
P08249_Malate dehydrogenase, mi.	sp|P08249|MDHM_MOUSE	Malate dehydrogenase, mitochondrial OS=Mus musculus (Mouse) GN=Mdh2 PE=1 SV=3	P08249	29.3122	29.036	29.0439	29.1782	29.2314	29.3737	29.1435	29.3384	29.2855	29.3427	29.0512	29.1314	29.2934	29.3636	29.3618	29.4688	29.3278	29.4603	29.36	29.4078	29.0616	29.2098	29.2073	29.2449	29.2249	29.1689	29.3473	29.2506	29.2122	29.1179	29.1767	29.168	29.1597	29.2453	29.3147	29.2709	29.3096	29.2148	29.2419	29.1862	29.1319	29.4274
P16015_Carbonic anhydrase 3	sp|P16015|CAH3_MOUSE	Carbonic anhydrase 3 OS=Mus musculus (Mouse) GN=Ca3 PE=1 SV=3	P16015	30.6211	31.0288	31.2954	31.2425	30.5046	30.3486	31.1832	30.6996	30.6075	30.4756	30.9901	31.0832	30.8052	30.5809	30.5931	30.5074	30.5707	30.4529	30.759	30.8047	30.3392	31.1646	31.4278	31.2662	31.3083	31.4272	30.6292	30.0388	31.2141	30.7335	30.4716	30.7181	31.5393	30.9356	30.9453	30.2361	30.5247	30.9878	31.017	30.6123	31.0831	30.3819
Q921G7_Electron transfer flavop.	sp|Q921G7|ETFD_MOUSE	Electron transfer flavoprotein-ubiquinone oxidoreductase, mitochondrial OS=Mus musculus (Mouse) GN=Etfdh PE=1 SV=1	Q921G7	28.1463	28.3203	28.0258	28.1991	27.9793	28.0836	28.2141	27.9097	28.0618	28.1349	27.8522	27.8868	28.1128	28.0656	28.0366	28.2403	28.0636	27.7513	28.0841	27.8673	27.8192	28.1023	28.1289	28.0606	28.0438	28.1704	28.104	28.0379	28.1043	28.0001	28.0009	27.931	28.1821	27.8376	28.1389	27.7785	28.1232	28.0842	27.9922	27.9805	28.1095	27.8396
Q91WT9_Cystathionine beta-synth.	sp|Q91WT9|CBS_MOUSE	Cystathionine beta-synthase OS=Mus musculus (Mouse) GN=Cbs PE=1 SV=3	Q91WT9	26.5257	26.9035	26.7862	26.7354	26.7474	26.6677	26.8231	26.6089	26.7433	26.6468	27.1566	27.0477	26.7991	26.558	26.5519	26.643	26.5154	26.9601	26.519	26.5053	26.7531	26.5235	26.5445	26.5535	26.5887	26.5649	26.5504	26.4059	26.5806	26.668	26.7616	27.046	26.676	26.9116	26.536	27.1504	26.5802	26.5678	26.4454	26.7843	26.5783	27.0807
Q8QZR5_Alanine aminotransferase.	sp|Q8QZR5|ALAT1_MOUSE	Alanine aminotransferase 1 OS=Mus musculus (Mouse) GN=Gpt PE=1 SV=3	Q8QZR5	26.9473	27.1126	27.1568	27.1016	26.968	27.0601	27.1187	27.0029	27.038	26.8248	26.9455	26.893	26.944	26.9827	26.7733	26.8107	26.8607	27.1342	26.8009	27.0224	26.659	26.7876	26.7646	26.7565	26.822	26.8752	26.8087	26.5081	26.8899	26.824	26.9595	26.8988	27.028	26.9231	26.9877	26.8512	26.8026	26.9013	26.8908	26.7838	26.9234	27.0527
P15105_Glutamine synthetase	sp|P15105|GLNA_MOUSE	Glutamine synthetase OS=Mus musculus (Mouse) GN=Glul PE=1 SV=6	P15105	29.2202	29.1277	29.1597	29.0034	28.9745	29.2517	29.006	29.3129	29.2866	29.3469	28.3516	28.4195	29.3679	29.1124	29.3212	29.2484	29.2168	28.5066	29.2992	29.361	29.1189	29.0539	29.0129	28.9122	29.0159	29.1309	29.2051	29.0903	28.7841	29.3053	29.3802	28.3451	29.0896	28.1571	29.0395	28.3927	29.1798	28.8029	28.9255	29.1041	28.8968	28.2817
P42932_T-complex protein 1 subu.	sp|P42932|TCPQ_MOUSE	T-complex protein 1 subunit theta OS=Mus musculus (Mouse) GN=Cct8 PE=1 SV=3	P42932	26.7285	26.8655	26.588	26.5935	26.753	26.751	26.5387	26.7131	26.6296	26.6836	26.6155	26.6521	26.7135	26.6893	26.7429	26.7791	26.8517	26.7461	26.8179	26.7251	26.6348	26.7203	26.7083	26.5883	26.6912	26.7888	26.725	26.781	26.7	26.7209	26.7349	26.5768	26.7729	26.5714	26.7596	26.6521	26.7009	26.7427	26.6256	26.7252	26.6764	26.5992
P51174_Long-chain specific acyl.	sp|P51174|ACADL_MOUSE	Long-chain specific acyl-CoA dehydrogenase, mitochondrial OS=Mus musculus (Mouse) GN=Acadl PE=1 SV=2	P51174	28.3706	28.1817	27.8041	28.0527	28.1692	28.2277	27.965	28.2498	28.2892	28.2517	27.8887	27.8977	28.2193	28.2934	28.2784	28.4394	28.3631	28.3438	28.3418	28.4738	27.6109	27.9006	28.0337	27.9672	28.0304	27.9432	28.2096	28.1735	28.0313	28.1161	28.1697	27.8706	28.1145	27.894	28.1889	28.1639	28.2024	28.1012	27.8944	28.0934	28.1499	28.185
Q3ULD5_Methylcrotonoyl-CoA carb.	sp|Q3ULD5|MCCB_MOUSE	Methylcrotonoyl-CoA carboxylase beta chain, mitochondrial OS=Mus musculus (Mouse) GN=Mccc2 PE=1 SV=1	Q3ULD5	26.0153	26.0023	25.7807	25.8895	25.9643	26.1509	25.9724	26.0571	26.1306	26.1276	25.904	26.0316	26.0855	25.9565	26.0871	26.1224	26.0218	26.0216	26.0199	26.0252	25.5672	25.7003	25.7721	25.9031	25.9192	25.8454	26.1109	26.0701	25.8577	25.9493	25.9119	26.025	25.943	26.0696	25.8787	26.0042	25.8893	25.8586	25.7863	25.9453	25.7804	26.2376
Q9Z2I8_Succinate--CoA ligase [G.	sp|Q9Z2I8|SUCB2_MOUSE	Succinate--CoA ligase [GDP-forming] subunit beta, mitochondrial OS=Mus musculus (Mouse) GN=Suclg2 PE=1 SV=3	Q9Z2I8	27.4446	27.3968	27.253	27.3814	27.2829	27.6064	27.4995	27.5015	27.3486	27.4456	27.4442	27.4075	27.3399	27.4551	27.3868	27.3726	27.4138	27.6032	27.4981	27.5041	27.2207	27.2418	27.4894	27.4298	27.3826	27.3807	27.3375	27.3352	27.4738	27.2665	27.2618	27.3535	27.5197	27.6213	27.6041	27.3799	27.4181	27.4625	27.4955	27.3178	27.499	27.6291
Q571F8_Glutaminase liver isofor.	sp|Q571F8|GLSL_MOUSE	Glutaminase liver isoform, mitochondrial OS=Mus musculus (Mouse) GN=Gls2 PE=1 SV=2	Q571F8	26.3432	26.5594	26.2536	26.4073	26.4676	26.6981	26.6721	26.3655	26.4936	26.6312	27.0044	26.8038	26.3565	26.4608	26.3753	26.3917	26.346	26.7847	26.1012	26.3355	26.2851	26.2466	26.3539	26.4647	26.3662	26.1631	26.4605	26.1622	26.4115	26.224	26.4297	26.9925	26.2923	27.0585	26.3983	26.8531	26.2176	26.3796	26.3842	26.5491	26.3468	27.1394
Q9DB77_Cytochrome b-c1 complex .	sp|Q9DB77|QCR2_MOUSE	Cytochrome b-c1 complex subunit 2, mitochondrial OS=Mus musculus (Mouse) GN=Uqcrc2 PE=1 SV=1	Q9DB77	28.2725	28.2161	28.0051	28.1524	28.0311	28.1967	28.1387	28.2899	28.0962	28.1951	28.1549	28.1386	28.0999	28.2271	28.1771	28.2565	28.1906	28.3401	28.2577	28.279	28.0976	28.1795	28.1648	28.092	28.1408	28.2125	28.1155	28.0581	28.1597	28.0325	28.0837	28.0775	28.1784	28.1632	28.2896	28.1312	28.1273	28.1339	28.1932	28.0154	28.0914	28.2732
P00329_Alcohol dehydrogenase 1	sp|P00329|ADH1_MOUSE	Alcohol dehydrogenase 1 OS=Mus musculus (Mouse) GN=Adh1 PE=1 SV=2	P00329	31.4477	31.0093	31.1866	31.1864	31.46	31.4919	31.2635	31.5009	31.4684	31.4083	31.2977	31.1113	31.4632	31.4646	31.5109	31.3323	31.491	31.505	31.5024	31.5452	31.2719	31.2191	31.2565	31.1763	31.1912	31.0759	31.3454	31.3176	31.1991	31.4908	31.478	31.0498	31.0946	31.1633	31.2096	31.4342	31.4248	31.23	31.1808	31.4618	31.2016	31.4081
Q91YQ5_Dolichyl-diphosphooligos.	sp|Q91YQ5|RPN1_MOUSE	Dolichyl-diphosphooligosaccharide--protein glycosyltransferase subunit 1 OS=Mus musculus (Mouse) GN=Rpn1 PE=1 SV=1	Q91YQ5	27.4108	27.379	27.2379	27.2355	27.4814	27.333	27.2207	27.2099	27.3525	27.5227	27.5071	27.4957	27.3675	27.3198	27.3889	27.3961	27.364	27.2906	27.3302	27.0641	27.5625	27.56	27.4169	27.424	27.2545	27.2316	27.4386	27.5957	27.2295	27.5342	27.4315	27.2157	27.2843	27.3676	27.1673	27.5519	27.495	27.1223	27.284	27.3857	27.2591	27.5775
P06745_Glucose-6-phosphate isom.	sp|P06745|G6PI_MOUSE	Glucose-6-phosphate isomerase OS=Mus musculus (Mouse) GN=Gpi PE=1 SV=4	P06745	27.2564	27.0953	27.1978	27.1489	27.1671	27.3515	27.2573	27.278	27.3052	27.0747	27.2729	27.2675	27.208	27.24	27.2995	27.0113	27.2174	27.3121	27.2083	27.217	27.3057	27.2379	27.2253	27.1751	27.2693	27.2877	27.0927	27.1106	27.2681	27.3124	27.1596	27.0167	27.0972	26.9278	27.3488	27.17	27.0975	27.1668	27.3524	27.2343	27.233	27.0465
P17427_AP-2 complex subunit alp.	sp|P17427|AP2A2_MOUSE	AP-2 complex subunit alpha-2 OS=Mus musculus (Mouse) GN=Ap2a2 PE=1 SV=2	P17427	25.5656	25.5733	25.5065	25.556	25.5591	25.4626	25.4848	25.2175	25.6515	25.5898	25.389	25.4306	25.5264	25.5182	25.5254	25.6599	25.5421	25.3026	25.5105	25.3016	25.5838	25.6304	25.585	25.5876	25.549	25.5025	25.5642	25.6744	25.5407	25.6725	25.5882	25.4389	25.3729	25.5163	25.5074	25.5153	25.6868	25.4665	25.6157	25.6303	25.4847	25.5121
Q8VCB3_Glycogen [starch] syntha.	sp|Q8VCB3|GYS2_MOUSE	Glycogen [starch] synthase, liver OS=Mus musculus (Mouse) GN=Gys2 PE=1 SV=2	Q8VCB3	25.5945	26.2389	26.0906	26.3075	25.6248	25.7792	26.6486	25.2952	25.6145	25.7405	26.5694	26.2261	25.6592	25.6642	25.4409	25.432	25.4222	25.6959	25.7322	25.4188	25.9337	26.0704	26.3371	26.3005	26.2307	26.1324	25.6854	25.548	26.1976	25.8875	25.7911	26.2287	26.1303	26.1241	26.0084	25.7843	25.9801	26.2879	26.0611	26.0484	26.3426	26.038
Q9D819_Inorganic pyrophosphatase	sp|Q9D819|IPYR_MOUSE	Inorganic pyrophosphatase OS=Mus musculus (Mouse) GN=Ppa1 PE=1 SV=1	Q9D819	27.7861	27.6871	27.7356	27.6941	27.761	27.9218	27.7411	27.8978	27.7628	27.7097	27.9709	27.8584	27.7462	27.9069	27.7563	27.7459	27.8041	28.1675	27.6812	27.7849	27.877	27.8066	27.5922	27.6447	27.6404	27.6537	27.6474	27.5381	27.8202	27.7759	27.8002	27.7583	27.7527	27.8619	27.8075	28.0418	27.6948	27.7978	27.6885	27.6916	27.8359	27.9469
P30115_Glutathione S-transferas.	sp|P30115|GSTA3_MOUSE	Glutathione S-transferase A3 OS=Mus musculus (Mouse) GN=Gsta3 PE=1 SV=2	P30115	30.1617	30.2134	30.3941	30.2428	30.2362	29.9451	30.4623	30.3299	30.213	30.1159	30.356	30.2135	30.3051	30.4595	30.4437	30.1487	30.2901	30.2636	30.2986	30.4979	30.4076	30.3497	30.3639	30.3966	30.5375	30.4364	30.1498	30.0591	30.295	30.152	30.3083	30.4142	30.414	30.386	30.3778	30.2613	30.2584	30.3722	30.28	30.2496	30.5209	30.0802
Q60597_2-oxoglutarate dehydroge.	sp|Q60597|ODO1_MOUSE	2-oxoglutarate dehydrogenase, mitochondrial OS=Mus musculus (Mouse) GN=Ogdh PE=1 SV=3	Q60597	25.4113	25.7531	25.6081	25.7057	25.4659	25.3012	25.9641	24.5914	25.5999	25.7902	25.6735	25.6515	25.4421	25.5209	25.2723	25.2607	25.4567	24.9243	25.6877	24.9855	25.4262	25.5937	25.6985	25.8166	25.6492	25.5445	25.7014	25.5289	25.6362	25.7432	25.5167	25.8658	25.1943	25.8645	25.4683	25.9607	25.8396	25.8169	25.6693	25.8009	25.801	25.7575
Q8CHR6_Dihydropyrimidine dehydr.	sp|Q8CHR6|DPYD_MOUSE	Dihydropyrimidine dehydrogenase [NADP(+)] OS=Mus musculus (Mouse) GN=Dpyd PE=1 SV=1	Q8CHR6	25.6087	25.6682	25.9205	25.8792	25.8955	25.4845	26.0281	24.9549	25.9574	25.6608	25.8115	25.9793	25.6096	25.6711	25.2553	25.4385	25.5505	25.0414	25.6798	25.2549	25.6127	25.2274	25.5398	25.7391	25.6224	25.3923	25.6538	25.3925	25.7757	25.9497	25.789	26.1781	25.2418	26.1615	25.4709	25.855	25.8157	25.7536	25.7574	26.1172	25.895	25.9276
O08749_Dihydrolipoyl dehydrogen.	sp|O08749|DLDH_MOUSE	Dihydrolipoyl dehydrogenase, mitochondrial OS=Mus musculus (Mouse) GN=Dld PE=1 SV=2	O08749	27.0994	27.2398	27.0331	27.1976	26.9988	27.2361	27.1165	27.1281	27.0946	27.228	27.1869	27.1521	27.1484	27.1657	27.135	27.1069	27.106	27.2202	27.1295	27.0463	26.9671	27.1274	27.2118	27.0687	27.0711	27.0767	27.1305	27.1587	27.1281	27.01	27.0367	27.1131	27.0915	27.1306	27.1714	27.2231	27.1411	27.0753	27.0276	27.0225	27.0712	27.1893
Q3UEG6_Alanine--glyoxylate amin.	sp|Q3UEG6|AGT2_MOUSE	Alanine--glyoxylate aminotransferase 2, mitochondrial OS=Mus musculus (Mouse) GN=Agxt2 PE=1 SV=1	Q3UEG6	26.5562	26.8712	26.9481	26.9783	26.5508	26.514	26.9382	26.6104	26.6682	26.5518	26.9221	27.0139	26.5179	26.5972	26.5209	26.5553	26.4424	26.6368	26.4036	26.5672	26.7659	26.6611	26.9818	26.9404	27.039	26.7964	26.492	26.1169	26.8237	26.5082	26.4778	27.1673	27.0925	27.0234	26.8177	26.4342	26.493	26.8945	26.6551	26.5596	26.9189	26.7324
Q8BVI4_Dihydropteridine reducta.	sp|Q8BVI4|DHPR_MOUSE	Dihydropteridine reductase OS=Mus musculus (Mouse) GN=Qdpr PE=1 SV=2	Q8BVI4	27.5988	27.4989	27.3153	27.3551	27.6742	27.7862	27.4936	27.778	27.774	27.6263	27.4947	27.5565	27.6367	27.7439	27.6553	27.6611	27.788	27.9024	27.6013	27.94	27.5705	27.5635	27.6196	27.576	27.7905	27.7126	27.6289	27.3207	27.6253	27.5247	27.6748	27.8821	27.618	27.87	27.5836	27.7335	27.4788	27.6946	27.4897	27.7262	27.557	27.7817
P24456_Cytochrome P450 2D10	sp|P24456|CP2DA_MOUSE	Cytochrome P450 2D10 OS=Mus musculus (Mouse) GN=Cyp2d10 PE=1 SV=2	P24456	27.0227	26.9523	27.0228	27.1844	26.9277	27.0425	27.1297	27.1034	26.8995	26.8238	27.0948	26.9872	27.0989	27.0011	26.8913	26.7579	26.7971	26.668	26.9233	26.8112	26.9773	27.0058	27.098	27.0725	26.8673	26.876	26.7441	26.8099	26.9364	27.0151	26.9631	26.8815	27.0369	26.9365	26.954	26.7758	27.1359	26.993	26.9818	26.7839	26.8069	26.6771
B5X0G2_Major urinary protein 17	sp|B5X0G2|MUP17_MOUSE	Major urinary protein 17 OS=Mus musculus (Mouse) GN=Mup17 PE=2 SV=2	B5X0G2	20.2089	24.6427	22.8291	24.3356	18.3522	16.4264	22.8818	18.069	18.2881	18.9949	18.9493	18.9412	17.4674	18.0763	16.0554	17.529	17.7543	18.8185	17.0773	18.8305	24.2727	25.4677	25.3042	23.7162	23.4672	23.765	18.8118	18.8028	23.3375	19.8427	19.4156	19.5437	24.0352	17.9716	21.9476	17.3645	17.6975	22.1644	23.872	18.5325	24.1186	18.5334
Q9DC50_Peroxisomal carnitine O-.	sp|Q9DC50|OCTC_MOUSE	Peroxisomal carnitine O-octanoyltransferase OS=Mus musculus (Mouse) GN=Crot PE=1 SV=1	Q9DC50	25.7139	25.5369	25.445	25.4558	25.5386	25.8013	25.3935	25.5167	25.7384	25.8433	25.4164	25.6882	25.9265	25.7453	25.6564	25.808	25.7893	25.4917	25.8885	25.534	25.3617	25.5729	25.5873	25.7638	25.4894	25.4486	25.7932	25.8842	25.4502	25.6017	25.6028	25.4042	25.4541	25.3863	25.421	25.4891	25.7872	25.3994	25.4052	25.8244	25.1893	25.704
P28474_Alcohol dehydrogenase cl.	sp|P28474|ADHX_MOUSE	Alcohol dehydrogenase class-3 OS=Mus musculus (Mouse) GN=Adh5 PE=1 SV=3	P28474	28.0584	28.0665	28.2433	28.1762	27.9382	28.138	28.2892	28.1566	28.0333	27.8443	28.2659	28.1678	28.1218	28.0793	28.1884	28.0641	28.0718	28.067	28.0373	28.1698	28.2631	28.1856	28.255	28.1463	28.3521	28.1937	28.0769	28.0819	28.2385	28.075	28.0258	28.0547	28.1853	28.1178	28.1387	27.9914	28.0128	28.2078	28.1162	28.0881	28.1667	28.0555
Q60932_Voltage-dependent anion-.	sp|Q60932|VDAC1_MOUSE	Voltage-dependent anion-selective channel protein 1 OS=Mus musculus (Mouse) GN=Vdac1 PE=1 SV=3	Q60932	27.3488	26.9267	27.0025	26.9527	27.2073	27.2297	27.0815	27.3795	27.2358	27.1802	27.2459	27.0958	27.0928	27.2994	27.2813	27.3871	27.1779	27.5284	27.2724	27.3582	27.2818	27.1643	27.2002	27.0672	27.1474	27.0581	27.281	27.2615	27.2085	27.091	27.2221	27.3504	26.8846	27.2677	27.188	27.2489	27.2215	27.1412	27.1531	27.1504	27.0176	27.4294
Q71RI9_Kynurenine--oxoglutarate.	sp|Q71RI9|KAT3_MOUSE	Kynurenine--oxoglutarate transaminase 3 OS=Mus musculus (Mouse) GN=Kyat3 PE=1 SV=1	Q71RI9	27.2228	26.4703	26.6496	26.5725	26.9938	27.29	26.5525	27.0838	27.2069	27.0077	26.5225	26.5379	26.95	27.0677	27.0627	26.9941	27.024	27.3033	26.9914	27.0331	26.6221	26.5867	26.6964	26.5256	26.5964	26.5923	26.9496	26.8656	26.5341	26.8943	27.0901	26.2849	26.5728	26.3633	26.8008	27.0214	26.7465	26.5409	26.5193	26.8835	26.6504	27.2114
Q9DBA8_Probable imidazoloneprop.	sp|Q9DBA8|HUTI_MOUSE	Probable imidazolonepropionase OS=Mus musculus (Mouse) GN=Amdhd1 PE=1 SV=1	Q9DBA8	26.7834	26.2389	26.5849	26.5374	26.6307	26.9728	26.7414	26.7406	26.7875	26.6807	26.9687	26.8564	26.5754	26.8128	26.6922	26.5475	26.6193	27.2271	26.4014	26.862	26.5584	26.3829	26.7125	26.5003	26.6439	26.6384	26.7394	26.4736	26.6956	26.5421	26.6744	26.8029	26.2955	26.8182	26.6733	26.9851	26.5299	26.5695	26.6807	26.8081	26.5258	27.0488
P97501_Dimethylaniline monooxyg.	sp|P97501|FMO3_MOUSE	Dimethylaniline monooxygenase [N-oxide-forming] 3 OS=Mus musculus (Mouse) GN=Fmo3 PE=1 SV=1	P97501	27.4173	19.5721	19.6327	17.708	27.4275	27.7996	20.8294	26.7721	27.3476	27.2327	19.81	20.6066	26.9211	26.9177	27.4752	27.2398	27.0912	27.6649	26.0805	27.2094	20.0246	18.0421	19.3387	18.287	19.9956	20.395	27.2132	27.3927	19.2112	26.5541	27.3462	20.6229	19.6979	19.165	19.9063	27.3262	24.8665	20.0526	19.2794	27.0137	19.5017	27.3001
Q99K51_Plastin-3	sp|Q99K51|PLST_MOUSE	Plastin-3 OS=Mus musculus (Mouse) GN=Pls3 PE=1 SV=3	Q99K51	25.7589	25.4723	25.8046	25.6696	25.8419	25.8401	25.9051	25.7917	25.8799	25.6765	25.9076	25.8042	25.8697	25.8223	25.8023	25.9286	25.7804	25.81	25.6608	25.7639	25.873	25.7008	25.7172	25.8151	25.746	25.8372	25.7038	25.6894	25.7161	25.7349	25.8841	25.8205	25.6929	25.8096	25.8671	25.96	25.7585	25.773	25.655	25.9445	25.7928	25.8831
P97328_Ketohexokinase	sp|P97328|KHK_MOUSE	Ketohexokinase OS=Mus musculus (Mouse) GN=Khk PE=1 SV=1	P97328	27.9495	27.6049	27.8255	27.9817	27.8046	27.8594	28.1334	27.8635	27.7814	27.6668	27.4125	27.3316	27.7793	27.8902	27.9758	27.6966	27.7832	27.6569	27.6357	28.0386	28.118	28.0854	28.0259	27.8448	28.1638	28.1826	27.7123	27.8152	28.0849	27.9137	27.7965	27.2628	27.8943	27.4356	28.0285	27.4715	27.6478	28.09	28.0984	27.8703	27.9718	27.4365
Q9Z0X1_Apoptosis-inducing facto.	sp|Q9Z0X1|AIFM1_MOUSE	Apoptosis-inducing factor 1, mitochondrial OS=Mus musculus (Mouse) GN=Aifm1 PE=1 SV=1	Q9Z0X1	27.1038	27.1562	27.1274	27.2216	27.0788	27.1444	27.1912	26.8072	27.106	27.178	26.9367	26.9491	27.0806	27.106	27.0635	27.0815	27.1137	26.7094	27.1664	26.886	26.9231	27.1538	27.1147	27.1445	27.084	27.1101	27.1192	27.006	27.1044	27.1023	27.1035	26.9264	27.1164	27.0811	27.1283	27.0281	27.1878	27.1477	27.1747	27.1271	27.1174	27.144
Q8VCX1_3-oxo-5-beta-steroid 4-d.	sp|Q8VCX1|AK1D1_MOUSE	3-oxo-5-beta-steroid 4-dehydrogenase OS=Mus musculus (Mouse) GN=Akr1d1 PE=1 SV=1	Q8VCX1	27.8558	27.0032	27.3123	27.2018	27.5659	27.8	27.2779	27.8123	27.9071	27.6845	27.1912	27.2396	27.6458	27.6656	27.759	27.6225	27.6332	27.6606	27.5934	27.8023	26.9835	26.9456	26.9222	26.9225	27.2683	27.1497	27.5046	27.3804	27.1776	27.6505	27.7141	27.0738	27.2932	27.2982	27.2191	27.5345	27.4536	27.289	27.1326	27.7887	27.1775	27.6238
Q8BW75_Amine oxidase [flavin-co.	sp|Q8BW75|AOFB_MOUSE	Amine oxidase [flavin-containing] B OS=Mus musculus (Mouse) GN=Maob PE=1 SV=4	Q8BW75	27.986	27.2772	27.2911	27.3514	27.9722	28.1289	27.3109	27.9058	28.0736	28.1051	27.5338	27.4934	28.0156	28.0237	27.9179	28.0143	27.9714	28.2361	27.8577	27.8669	27.0654	27.1217	27.0557	27.2642	27.1593	27.2035	27.9984	27.8963	27.1238	27.8966	27.961	27.4741	27.2228	27.5361	27.3544	28.2238	27.8675	27.3025	27.3379	27.8712	27.1824	28.3082
O88587_Catechol O-methyltransfe.	sp|O88587|COMT_MOUSE	Catechol O-methyltransferase OS=Mus musculus (Mouse) GN=Comt PE=1 SV=2	O88587	27.1515	27.5838	27.519	27.4723	27.1255	27.238	27.5735	27.5326	27.1221	27.0317	27.4279	27.5826	27.3352	27.4665	27.42	27.1297	27.2727	26.828	27.2482	27.1223	28.1743	28.0439	27.8734	27.8521	27.8102	27.784	27.2586	27.2893	27.8266	27.4131	27.2133	27.5586	27.6532	27.4566	27.7006	26.7338	27.4587	27.5429	27.87	27.2385	27.6108	26.6143
P29758_Ornithine aminotransfera.	sp|P29758|OAT_MOUSE	Ornithine aminotransferase, mitochondrial OS=Mus musculus (Mouse) GN=Oat PE=1 SV=1	P29758	27.5258	27.5325	27.9883	27.5481	27.8781	27.6169	27.7625	27.8048	27.9854	27.7543	27.6278	27.708	27.691	27.757	27.2929	27.8706	27.2109	27.4145	27.678	27.7462	27.1405	26.6565	26.9531	27.4406	26.95	27.0058	27.8641	27.0025	27.7381	27.8168	27.8631	27.9988	27.8037	27.913	27.3056	27.0774	27.5243	27.3399	27.2603	27.9038	27.2539	28.0209
P11588_Major urinary protein 1	sp|P11588|MUP1_MOUSE	Major urinary protein 1 OS=Mus musculus (Mouse) GN=Mup1 PE=1 SV=1	P11588	21.0863	26.4466	25.3213	25.424	20.3573	20.3078	24.521	18.8191	20.7353	20.4395	22.2412	23.7241	20.9635	19.7185	17.1746	21.0063	19.7507	21.0337	21.0414	21.0362	26.3785	26.602	26.1041	25.8684	25.6447	25.5028	21.2999	22.4587	25.3526	20.3018	18.7754	23.9511	25.4011	23.4706	24.9087	20.8568	20.5644	24.7932	25.4652	20.8553	25.2035	20.8554
Q78JT3_3-hydroxyanthranilate 3,.	sp|Q78JT3|3HAO_MOUSE	3-hydroxyanthranilate 3,4-dioxygenase OS=Mus musculus (Mouse) GN=Haao PE=1 SV=1	Q78JT3	28.7937	28.4729	28.4312	28.4127	28.8476	28.7789	28.6883	28.9025	28.7786	28.7092	28.6734	28.6868	28.8339	28.7957	28.845	28.8895	28.8096	28.7741	28.7435	29.0424	28.7349	28.639	28.6684	28.5954	28.8337	28.8689	28.7634	28.8007	28.6568	28.65	28.7369	28.7613	28.6261	28.7582	28.4813	28.6189	28.5523	28.6706	28.6165	28.7513	28.6196	28.6388
P60843_Eukaryotic initiation fa.	sp|P60843|IF4A1_MOUSE	Eukaryotic initiation factor 4A-I OS=Mus musculus (Mouse) GN=Eif4a1 PE=1 SV=1	P60843	25.7591	25.9792	26.0261	25.8583	25.7522	25.7912	25.8989	25.9534	25.7609	25.7389	25.9559	25.9617	26.0356	25.9872	25.9853	25.9526	25.9689	25.993	25.8341	25.9575	26.0554	26.0809	25.9996	25.8561	25.9124	25.9342	25.6841	25.6442	25.901	25.9826	25.9493	25.9935	25.9626	25.8059	25.8155	25.9259	25.8716	25.7932	25.806	25.8119	25.8111	25.8887
Q07417_Short-chain specific acy.	sp|Q07417|ACADS_MOUSE	Short-chain specific acyl-CoA dehydrogenase, mitochondrial OS=Mus musculus (Mouse) GN=Acads PE=1 SV=2	Q07417	28.1114	28.2617	27.9706	28.206	27.9323	28.0446	28.1418	28.0406	28.0197	28.069	27.8239	27.8867	28.0475	28.0557	27.9494	28.065	27.9993	27.8548	27.9246	28.0372	27.9495	28.1259	28.1976	28.1499	28.0891	28.168	28.0236	27.8489	28.1088	27.8488	27.9009	28.0136	28.1289	27.8736	28.2014	27.7465	28.0095	28.1302	28.1498	27.9102	28.0681	27.9336
Q8BWF0_Succinate-semialdehyde d.	sp|Q8BWF0|SSDH_MOUSE	Succinate-semialdehyde dehydrogenase, mitochondrial OS=Mus musculus (Mouse) GN=Aldh5a1 PE=1 SV=1	Q8BWF0	25.8496	26.0079	25.963	25.8914	25.6339	25.8912	25.9136	25.8605	25.776	25.9042	25.8518	25.7533	25.8558	25.7364	25.799	25.7962	25.8024	25.8024	25.8893	25.7666	25.5146	25.8013	25.8206	25.9108	25.9252	25.9056	25.8176	25.8663	25.8786	25.745	25.6957	25.8638	25.8599	25.8483	25.9698	25.7953	25.6784	25.8873	25.7025	25.7349	25.879	25.7476
Q80XL6_Acyl-CoA dehydrogenase f.	sp|Q80XL6|ACD11_MOUSE	Acyl-CoA dehydrogenase family member 11 OS=Mus musculus (Mouse) GN=Acad11 PE=1 SV=2	Q80XL6	26.1261	26.5048	26.3589	26.3141	26.2887	26.1055	26.4216	25.5773	26.2112	26.3067	26.2387	26.3387	26.1781	26.124	25.9781	26.1858	26.1592	25.8221	26.3427	26.0517	25.9988	26.2792	26.2417	26.0531	26.2024	26.3466	26.3178	26.3485	26.3914	26.4468	26.2693	26.4852	26.2801	26.4016	26.1563	26.3638	26.4258	26.3267	26.4374	26.3381	26.319	26.2218
Q91XE0_Glycine N-acyltransferase	sp|Q91XE0|GLYAT_MOUSE	Glycine N-acyltransferase OS=Mus musculus (Mouse) GN=Glyat PE=1 SV=1	Q91XE0	27.5486	27.9917	27.7375	27.8115	27.3646	27.5933	27.7034	27.7213	27.5205	27.7919	27.7873	27.7911	27.7526	27.779	27.645	27.616	27.5227	27.4449	27.6846	27.7448	27.8955	27.9683	27.9934	28.0098	27.9371	27.8642	27.611	27.6827	27.8971	27.5847	27.5358	27.6782	27.8716	27.682	28.0621	27.5161	27.7196	27.8649	27.9131	27.4168	27.8668	27.5422
P42125_Enoyl-CoA delta isomeras.	sp|P42125|ECI1_MOUSE	Enoyl-CoA delta isomerase 1, mitochondrial OS=Mus musculus (Mouse) GN=Eci1 PE=1 SV=2	P42125	27.7857	27.751	27.5989	27.6405	27.5448	27.8054	27.526	27.7593	27.6344	27.7519	27.2525	27.4568	27.7864	27.7748	27.7848	27.7815	27.8152	27.524	27.9079	27.8212	27.3161	27.6967	27.6348	27.6279	27.7316	27.7958	27.8133	27.6152	27.7125	27.6091	27.5548	27.4546	27.8771	27.457	27.7665	27.3892	27.6945	27.6362	27.6392	27.5976	27.5961	27.5124
Q9WU79_Proline dehydrogenase 1,.	sp|Q9WU79|PROD_MOUSE	Proline dehydrogenase 1, mitochondrial OS=Mus musculus (Mouse) GN=Prodh PE=1 SV=2	Q9WU79	25.734	26.0969	26.1354	25.8777	25.9282	25.9204	26.089	25.9097	25.8945	25.9811	25.5218	25.5203	26.0711	25.821	25.8163	25.8055	25.8137	25.522	25.7473	25.8784	25.8748	25.7325	25.6801	25.7597	25.8898	25.7422	25.9124	25.7731	25.9341	25.9315	25.9179	25.7896	25.958	25.7134	25.9336	25.6625	25.7985	25.9498	25.8164	25.8489	26.0341	25.6271
Q8R086_Sulfite oxidase, mitocho.	sp|Q8R086|SUOX_MOUSE	Sulfite oxidase, mitochondrial OS=Mus musculus (Mouse) GN=Suox PE=1 SV=2	Q8R086	27.466	27.5301	27.3489	27.3848	27.488	27.6531	27.3606	27.4493	27.5081	27.6369	27.277	27.3893	27.5791	27.5203	27.4346	27.5532	27.4582	27.4865	27.5198	27.3706	26.9523	27.2977	27.2331	27.2714	27.315	27.3986	27.534	27.5842	27.3164	27.4431	27.3763	27.3818	27.5033	27.4107	27.2652	27.6795	27.5872	27.2244	27.2848	27.4054	27.1947	27.7089
P17751_Triosephosphate isomerase	sp|P17751|TPIS_MOUSE	Triosephosphate isomerase OS=Mus musculus (Mouse) GN=Tpi1 PE=1 SV=4	P17751	28.5402	28.5132	28.391	28.5274	28.4949	28.5566	28.5541	28.6165	28.4729	28.4619	28.5126	28.612	28.6774	28.5748	28.623	28.5544	28.6539	28.7608	28.4878	28.7347	28.7815	28.59	28.5693	28.6253	28.6171	28.6352	28.5276	28.4652	28.7058	28.4794	28.4576	28.6506	28.5347	28.584	28.6973	28.6843	28.4299	28.6564	28.5618	28.4551	28.6571	28.5375
Q7TPR4_Alpha-actinin-1	sp|Q7TPR4|ACTN1_MOUSE	Alpha-actinin-1 OS=Mus musculus (Mouse) GN=Actn1 PE=1 SV=1	Q7TPR4	21.771	22.5151	22.3229	22.0001	22.489	22.2098	22.6758	19.7668	22.384	22.7019	23.2	23.2433	22.0525	22.4939	22.1987	21.2849	22.7683	22.3259	22.6368	22.2295	22.1074	22.4703	22.5856	22.4297	22.3213	22.2183	19.5851	21.9736	22.4892	22.6647	22.7111	22.8631	20.8363	22.8656	21.4259	23.0709	23.7407	21.3663	22.268	22.4943	22.4362	22.689
Q64521_Glycerol-3-phosphate deh.	sp|Q64521|GPDM_MOUSE	Glycerol-3-phosphate dehydrogenase, mitochondrial OS=Mus musculus (Mouse) GN=Gpd2 PE=1 SV=2	Q64521	25.3763	25.6776	25.2915	25.2809	25.028	24.9914	25.3945	24.6414	24.9789	25.1016	24.1632	24.3822	25.2563	25.0034	25.031	24.913	25.1441	22.565	25.1791	24.7409	25.2462	25.6397	25.4304	25.3978	25.3815	25.4104	24.7925	25.0097	25.3165	25.2647	25.1864	24.34	25.1079	24.3491	25.2803	24.3314	25.2099	25.2841	25.3713	25.056	25.6112	24.2276
Q9QXG4_Acetyl-coenzyme A synthe.	sp|Q9QXG4|ACSA_MOUSE	Acetyl-coenzyme A synthetase, cytoplasmic OS=Mus musculus (Mouse) GN=Acss2 PE=1 SV=2	Q9QXG4	25.5835	25.6897	26.4366	25.7928	26.3434	26.2929	25.9383	26.2104	26.2666	25.9975	26.0885	26.288	25.8468	25.9793	25.8643	25.7261	26.0619	25.7324	25.9602	26.083	25.8543	25.5843	25.3336	25.6476	25.9643	26.0909	25.9319	25.7778	26.0037	26.4018	26.4394	25.772	25.5766	25.7581	25.9463	25.9224	25.9328	26.1401	25.8744	26.4406	25.9974	25.8536
Q8CGC7_Bifunctional glutamate/p.	sp|Q8CGC7|SYEP_MOUSE	Bifunctional glutamate/proline--tRNA ligase OS=Mus musculus (Mouse) GN=Eprs PE=1 SV=4	Q8CGC7	25.2988	25.5849	25.501	25.3309	25.2971	25.2217	25.3083	24.8692	25.279	25.3681	25.3848	25.3812	25.2952	25.236	25.114	25.3083	25.1852	24.6682	25.265	24.9873	25.3053	25.2727	25.2662	25.3993	25.3637	25.3963	25.2773	25.3574	25.3254	25.4129	25.2157	25.4889	25.1157	25.3837	25.224	25.4094	25.3953	25.2938	25.1866	25.3366	25.2957	25.3478
Q9JHI5_Isovaleryl-CoA dehydroge.	sp|Q9JHI5|IVD_MOUSE	Isovaleryl-CoA dehydrogenase, mitochondrial OS=Mus musculus (Mouse) GN=Ivd PE=1 SV=1	Q9JHI5	27.3029	27.4153	27.0291	27.2844	27.2712	27.4081	27.2697	27.3804	27.2928	27.4492	27.6117	27.504	27.3471	27.2973	27.306	27.3317	27.2882	27.6274	27.1479	27.4557	26.9686	27.224	27.2102	27.3466	27.2334	27.2025	27.3447	27.1432	27.325	27.1766	27.1432	27.6624	27.3592	27.7083	27.2437	27.5575	27.2125	27.2008	27.0685	27.2112	27.1644	27.7523
P11589_Major urinary protein 2	sp|P11589|MUP2_MOUSE	Major urinary protein 2 OS=Mus musculus (Mouse) GN=Mup2 PE=1 SV=1	P11589	26.7898	26.6883	26.7658	26.5763	26.4056	25.904	26.394	26.4936	25.8126	26.6714	25.8509	26.2766	26.3843	26.449	26.3531	26.5497	26.2607	24.9623	26.2911	26.2478	27.2631	27.4078	27.108	27.1102	26.8431	26.4355	27.11	26.7465	27.1006	26.7039	26.3575	26.297	26.9414	26.6395	26.6935	24.7504	26.6615	26.8081	27.2427	25.5735	26.9707	24.861
P28665_Murinoglobulin-1	sp|P28665|MUG1_MOUSE	Murinoglobulin-1 OS=Mus musculus (Mouse) GN=Mug1 PE=1 SV=3	P28665	22.7532	24.178	24.1624	24.4374	22.6523	21.3047	23.8434	20.5811	23.0458	22.7428	23.5104	23.284	22.7697	22.9053	21.9849	22.193	21.2587	18.7674	21.5967	19.6137	23.025	22.6582	24.3065	24.7162	23.1447	23.0965	22.4393	22.7013	23.3365	23.665	21.7595	24.0882	23.3342	23.4217	22.3808	23.4879	23.3682	23.33	22.9754	23.0368	23.3187	22.0375
O88986_2-amino-3-ketobutyrate c.	sp|O88986|KBL_MOUSE	2-amino-3-ketobutyrate coenzyme A ligase, mitochondrial OS=Mus musculus (Mouse) GN=Gcat PE=1 SV=2	O88986	25.6081	25.3917	25.4347	25.3771	25.5999	26.0076	25.6	25.9018	25.7339	25.81	25.7943	25.6782	25.675	25.7205	25.7678	25.7722	25.8021	25.8644	25.6992	25.8623	25.4098	25.5517	25.5534	25.5993	25.6885	25.4799	25.7376	25.741	25.4168	25.7186	25.7469	25.7004	25.3756	25.6549	25.6122	25.8074	25.6199	25.5562	25.3003	25.7146	25.472	25.8951
Q61941_NAD(P) transhydrogenase,.	sp|Q61941|NNTM_MOUSE	NAD(P) transhydrogenase, mitochondrial OS=Mus musculus (Mouse) GN=Nnt PE=1 SV=2	Q61941	26.2517	26.5493	26.2165	26.311	26.5154	26.1532	26.2723	24.943	26.4714	26.8171	26.255	26.3942	26.2702	26.3624	26.0671	26.2715	26.276	25.7994	26.4816	26.0547	25.806	25.9899	26.3018	26.5794	26.1299	26.2052	26.6315	26.5048	26.0266	26.5112	26.3877	26.4336	25.792	26.6037	26.1829	26.8726	26.7969	26.443	26.3694	26.6798	26.6066	26.5547
Q91WL5_Cytochrome P450 4A12A	sp|Q91WL5|CP4CA_MOUSE	Cytochrome P450 4A12A OS=Mus musculus (Mouse) GN=Cyp4a12a PE=1 SV=2	Q91WL5	20.1512	26.1444	26.1721	26.0145	19.9111	18.6277	26.2397	20.3111	19.0161	20.2232	25.9221	26.4223	19.2077	19.9271	19.7023	20.3408	19.2751	18.9353	18.5218	18.8868	26.4109	26.3319	26.375	26.277	26.0144	26.4102	18.3694	20.3566	26.2399	20.283	19.6452	26.492	26.2686	26.0654	26.5907	21.5275	21.4914	25.6835	26.1973	21.512	26.179	18.5557
G3X982_Aldehyde oxidase 3	sp|G3X982|AOXC_MOUSE	Aldehyde oxidase 3 OS=Mus musculus (Mouse) GN=Aox3 PE=1 SV=1	G3X982	23.5363	25.9002	25.7369	25.591	24.0976	21.1858	25.506	20.3492	23.7727	23.6047	24.9137	25.4365	23.1428	23.3933	23.0475	24.2727	23.3559	19.0422	22.1067	22.0174	24.9114	24.6849	26.2348	26.2482	25.3367	25.1953	23.9574	24.019	25.4727	24.3638	23.7685	25.4697	24.5489	25.9022	25.3418	23.6704	24.2297	25.4008	25.2969	24.2866	25.9439	22.5627
P07758_Alpha-1-antitrypsin 1-1	sp|P07758|A1AT1_MOUSE	Alpha-1-antitrypsin 1-1 OS=Mus musculus (Mouse) GN=Serpina1a PE=1 SV=4	P07758	17.1452	20.5656	21.757	21.6224	19.6091	20.0528	21.2457	20.6719	20.8287	20.8771	21.7027	21.2534	20.3849	19.7367	20.7091	18.2521	20.1877	20.9646	19.743	19.8371	21.0376	21.2504	20.7414	21.2625	20.4716	21.2686	19.8235	19.468	20.3511	20.9514	21.2032	20.8953	21.5975	21.077	20.7034	20.8696	20.2877	20.6033	21.1718	20.212	21.1601	20.7681
Q9Z2I9_Succinate--CoA ligase [A.	sp|Q9Z2I9|SUCB1_MOUSE	Succinate--CoA ligase [ADP-forming] subunit beta, mitochondrial OS=Mus musculus (Mouse) GN=Sucla2 PE=1 SV=2	Q9Z2I9	27.332	27.253	27.0211	27.1003	27.2793	27.348	27.1367	27.3904	27.267	27.3782	27.1715	27.1585	27.2628	27.3253	27.3211	27.4051	27.2693	27.374	27.265	27.4066	27.182	27.2825	27.1791	27.2597	27.2332	27.2407	27.2501	27.2798	27.2338	27.1225	27.1905	27.2593	27.3283	27.3393	27.2857	27.2056	27.2387	27.2512	27.1652	27.1921	27.118	27.3457
Q9D8N0_Elongation factor 1-gamma	sp|Q9D8N0|EF1G_MOUSE	Elongation factor 1-gamma OS=Mus musculus (Mouse) GN=Eef1g PE=1 SV=3	Q9D8N0	27.7258	27.7807	27.7467	27.7255	27.7517	27.746	27.6687	27.7643	27.6854	27.6744	27.7102	27.7218	27.7377	27.7902	27.7064	27.7766	27.6468	27.8263	27.5565	27.6341	27.9269	27.8596	27.7179	27.6788	27.6893	27.8303	27.6884	27.8411	27.6924	27.7816	27.7126	27.5512	27.721	27.5481	27.744	27.6679	27.7327	27.6199	27.7991	27.6446	27.5931	27.713
P16332_Methylmalonyl-CoA mutase.	sp|P16332|MUTA_MOUSE	Methylmalonyl-CoA mutase, mitochondrial OS=Mus musculus (Mouse) GN=Mut PE=1 SV=2	P16332	25.6011	26.0271	25.8626	25.909	25.6949	25.7238	26.0497	25.5087	25.7346	25.7944	25.9356	26.1222	25.6785	25.8272	25.6107	25.6144	25.7074	25.7169	25.7522	25.5139	25.728	25.8286	25.7662	25.856	25.872	25.8014	25.7805	25.5873	25.8983	25.8583	25.8818	26.0374	25.7522	26.0953	25.8059	25.9213	25.8772	25.8797	25.8707	25.9133	25.8192	26.0588
O08709_Peroxiredoxin-6	sp|O08709|PRDX6_MOUSE	Peroxiredoxin-6 OS=Mus musculus (Mouse) GN=Prdx6 PE=1 SV=3	O08709	29.6198	29.3126	29.4968	29.5184	29.6444	29.5705	29.5932	29.6566	29.5629	29.5212	29.4073	29.2934	29.6118	29.6718	29.6952	29.5849	29.5351	29.4839	29.5548	29.7225	29.5871	29.5552	29.5211	29.4992	29.6033	29.613	29.4659	29.3167	29.579	29.5735	29.6237	29.498	29.6671	29.4923	29.5365	29.3589	29.5607	29.635	29.6211	29.602	29.6	29.4132
Q9QYG0_Protein NDRG2	sp|Q9QYG0|NDRG2_MOUSE	Protein NDRG2 OS=Mus musculus (Mouse) GN=Ndrg2 PE=1 SV=1	Q9QYG0	26.8335	26.9374	26.971	26.9123	26.7301	27.0398	26.9328	27.0455	26.849	26.9031	26.8742	26.8649	27.0335	26.9225	26.8701	26.6355	26.9632	27.0153	26.8661	26.9944	26.7976	26.8546	26.8463	26.8425	26.8946	26.8473	26.7939	26.5513	26.8144	26.8191	26.9612	26.976	27.0231	26.8091	26.9727	27.0402	26.9098	26.8239	26.7868	26.8467	26.7244	27.0724
Q91V76_Ester hydrolase C11orf54.	sp|Q91V76|CK054_MOUSE	Ester hydrolase C11orf54 homolog OS=Mus musculus (Mouse) PE=1 SV=1	Q91V76	27.386	27.0094	27.087	27.1509	27.1537	27.1966	27.207	27.1727	27.2933	27.0614	26.6681	26.7457	27.2476	27.3002	27.1939	27.1184	27.2696	26.8203	27.2365	27.2942	26.8952	27.1047	27.1422	26.9027	27.0972	27.1184	27.0017	26.805	27.1527	27.1906	27.3008	26.6391	27.28	26.6653	27.2633	26.5792	27.1762	27.048	27.0717	27.0673	27.1197	26.6413
Q62452_UDP-glucuronosyltransfer.	sp|Q62452|UD19_MOUSE	UDP-glucuronosyltransferase 1-9 OS=Mus musculus (Mouse) GN=Ugt1a9 PE=1 SV=3	Q62452	25.3382	23.6829	23.343	23.7002	25.2235	25.7851	22.619	25.3421	25.6204	25.7668	24.6222	24.3887	25.505	25.2028	25.5098	25.3658	25.0566	25.5131	25.5265	25.385	24.0502	24.3408	24.0591	24.5076	22.4927	24.1395	25.5883	25.3089	23.5918	25.3412	25.4542	24.498	23.5883	24.8626	24.4227	25.5024	25.2389	23.9803	24.4983	25.5606	23.8654	25.1716
Q99MR8_Methylcrotonoyl-CoA carb.	sp|Q99MR8|MCCA_MOUSE	Methylcrotonoyl-CoA carboxylase subunit alpha, mitochondrial OS=Mus musculus (Mouse) GN=Mccc1 PE=1 SV=2	Q99MR8	25.7107	25.8664	25.6377	25.8247	25.7173	25.7608	25.8648	25.4049	25.7344	25.8127	25.8382	25.809	25.6451	25.8908	25.7499	25.664	25.6729	25.5451	25.7	25.5253	25.2686	25.6782	25.7528	25.7264	25.6217	25.6269	25.8278	25.6219	25.6664	25.7486	25.7805	25.8517	25.6079	25.802	25.4105	25.8218	25.7382	25.6802	25.5036	25.8697	25.7137	25.9808
P17717_UDP-glucuronosyltransfer.	sp|P17717|UDB17_MOUSE	UDP-glucuronosyltransferase 2B17 OS=Mus musculus (Mouse) GN=Ugt2b17 PE=1 SV=1	P17717	28.0202	28.6775	28.6785	28.6714	28.0044	28.106	28.5078	28.1694	27.9488	28.0673	28.5782	28.5332	28.2315	28.1713	28.1454	28.1761	28.0364	27.7673	27.9887	27.8414	28.5418	28.9208	28.7342	28.6	28.4205	28.3825	28.1369	28.0043	28.5186	28.2013	28.1881	28.6494	28.6768	28.5283	28.5255	28.0854	28.3597	28.3637	28.5307	27.968	28.3632	27.7448
Q6PB66_Leucine-rich PPR motif-c.	sp|Q6PB66|LPPRC_MOUSE	Leucine-rich PPR motif-containing protein, mitochondrial OS=Mus musculus (Mouse) GN=Lrpprc PE=1 SV=2	Q6PB66	24.1263	24.8652	25.0515	24.7588	24.4877	24.0337	24.9363	22.7894	24.5295	24.4944	24.5465	24.8704	24.0356	24.5432	24.1477	24.2639	24.0427	23.6923	24.3633	23.8722	24.131	24.5453	24.7936	24.8545	24.6634	24.7079	24.3607	24.2878	24.6582	24.6605	24.5006	24.7926	24.2386	25.1933	24.4951	24.8473	24.9087	24.8237	24.9765	24.777	24.9058	24.6142
Q8VDN2_Sodium/potassium-transpo.	sp|Q8VDN2|AT1A1_MOUSE	Sodium/potassium-transporting ATPase subunit alpha-1 OS=Mus musculus (Mouse) GN=Atp1a1 PE=1 SV=1	Q8VDN2	24.8654	25.4958	25.1793	25.376	25.1864	24.7517	25.3793	24.3743	25.0949	25.3942	25.5779	25.3218	24.9842	25.1138	24.9206	24.9934	24.9814	24.6248	25.0659	24.6419	24.921	25.141	25.3858	25.3088	25.0436	25.176	25.3072	25.2036	25.1253	25.3812	25.1271	25.4382	24.6656	25.6114	24.7585	25.5865	25.4015	25.2911	25.2384	25.3631	25.3766	25.4502
P15626_Glutathione S-transferas.	sp|P15626|GSTM2_MOUSE	Glutathione S-transferase Mu 2 OS=Mus musculus (Mouse) GN=Gstm2 PE=1 SV=2	P15626	26.0725	25.4367	25.7246	25.3344	26.0503	26.2033	25.5276	26.4149	26.2739	25.7405	25.8653	25.5987	25.9281	25.8436	26.1052	25.9586	26.087	26.2431	25.8031	26.2397	25.7749	25.3253	25.1678	25.6057	25.5056	25.6697	26.0788	25.8666	25.4097	26.218	26.2406	25.8555	25.6072	25.6881	25.5996	26.1244	26.1436	25.6449	25.583	25.98	25.7272	26.0285
P12710_Fatty acid-binding prote.	sp|P12710|FABPL_MOUSE	Fatty acid-binding protein, liver OS=Mus musculus (Mouse) GN=Fabp1 PE=1 SV=2	P12710	31.2764	31.1692	31.065	31.2416	31.4484	31.1554	31.3045	31.3387	31.0271	31.1159	31.1678	31.1762	31.2788	31.4939	31.4605	31.4198	31.4786	31.4825	31.5028	31.6703	31.4169	31.5991	31.6383	31.6013	31.5113	31.7402	31.4442	31.3944	31.4766	31.3012	31.386	31.32	31.5168	31.2729	31.5011	31.1098	31.3462	31.6036	31.577	31.3522	31.7742	31.0635
P54071_Isocitrate dehydrogenase.	sp|P54071|IDHP_MOUSE	Isocitrate dehydrogenase [NADP], mitochondrial OS=Mus musculus (Mouse) GN=Idh2 PE=1 SV=3	P54071	27.8648	27.3215	27.2715	27.2783	27.7669	27.966	27.2175	27.8046	27.964	27.8683	27.4043	27.3982	27.8416	27.7764	27.7844	27.8079	27.7851	27.9907	27.8875	27.9178	27.0382	27.1051	27.2736	27.4441	27.2133	27.2241	27.7474	27.6424	27.209	27.6427	27.6541	27.228	27.2322	27.4096	27.4664	27.8833	27.6356	27.3106	27.1686	27.7432	27.2255	28.0486
Q91Z53_Glyoxylate reductase/hyd.	sp|Q91Z53|GRHPR_MOUSE	Glyoxylate reductase/hydroxypyruvate reductase OS=Mus musculus (Mouse) GN=Grhpr PE=1 SV=1	Q91Z53	27.7157	27.8296	27.8406	27.9691	27.4703	27.5277	27.9491	27.7219	27.5547	27.4315	27.7201	27.7966	27.5114	27.7135	27.5873	27.5689	27.6333	27.549	27.4838	27.5309	28.0088	28.0015	27.9155	27.7107	27.8874	27.9633	27.4777	27.5269	27.8765	27.6585	27.6052	27.6451	27.9462	27.7245	27.8797	27.4048	27.746	27.7638	28.0324	27.5098	27.8363	27.4511
Q64435_UDP-glucuronosyltransfer.	sp|Q64435|UD16_MOUSE	UDP-glucuronosyltransferase 1-6 OS=Mus musculus (Mouse) GN=Ugt1a6 PE=1 SV=1	Q64435	25.3629	25.6429	25.7599	25.5221	25.2178	25.2432	25.849	25.5086	25.3369	25.2586	25.7693	25.8082	25.6601	25.3748	25.4434	25.2792	25.2987	25.005	25.374	25.4161	25.7729	25.808	25.8948	25.7909	25.9056	25.6806	25.1733	24.9729	25.7437	25.4116	25.2877	25.8867	25.9372	25.6994	25.6693	25.3752	25.5964	25.6646	25.5857	25.3926	25.5312	25.2753
Q91VD9_NADH-ubiquinone oxidored.	sp|Q91VD9|NDUS1_MOUSE	NADH-ubiquinone oxidoreductase 75 kDa subunit, mitochondrial OS=Mus musculus (Mouse) GN=Ndufs1 PE=1 SV=2	Q91VD9	26.9299	27.0842	26.9863	27.0103	26.795	26.7718	27.1136	26.5106	26.6896	26.8275	26.9645	26.9672	26.8571	26.8477	26.6577	26.7409	26.6614	26.6341	26.8577	26.6051	26.8466	27.0295	27.0037	26.9681	26.9187	26.9228	26.7211	26.7766	27.0198	26.8041	26.8152	26.878	26.9707	27.0775	27.002	26.7957	26.8501	27.0156	26.9319	26.9475	27.0756	26.9723
Q9JHW2_Omega-amidase NIT2	sp|Q9JHW2|NIT2_MOUSE	Omega-amidase NIT2 OS=Mus musculus (Mouse) GN=Nit2 PE=1 SV=1	Q9JHW2	26.7875	26.4026	26.5208	26.6148	26.7631	26.8091	26.6226	26.8525	26.7453	26.6515	26.5846	26.5636	26.7689	26.8165	26.8422	26.7879	26.8419	26.8974	26.7063	26.9624	26.6591	26.569	26.6581	26.6212	26.7976	26.6604	26.7613	26.7018	26.6779	26.6776	26.6462	26.5795	26.6505	26.714	26.5686	26.7462	26.7018	26.6897	26.6642	26.8322	26.6647	26.8289
Q9EQH3_Vacuolar protein sorting.	sp|Q9EQH3|VPS35_MOUSE	Vacuolar protein sorting-associated protein 35 OS=Mus musculus (Mouse) GN=Vps35 PE=1 SV=1	Q9EQH3	25.2985	25.4233	25.6449	25.5	25.4124	25.3262	25.6023	25.186	25.3653	25.552	25.6653	25.6503	25.3523	25.5016	25.2553	25.0092	25.4626	25.3047	25.4622	24.9444	25.4775	25.5307	25.5219	25.3853	25.3616	25.3614	25.5152	25.3084	25.4741	25.6869	25.7006	25.4785	25.275	25.5839	25.1856	25.6056	25.6852	25.3427	25.4748	25.5478	25.3244	25.5703
Q8R0F9_SEC14-like protein 4	sp|Q8R0F9|S14L4_MOUSE	SEC14-like protein 4 OS=Mus musculus (Mouse) GN=Sec14l4 PE=1 SV=1	Q8R0F9	26.1622	26.1408	26.2379	26.1306	26.0437	26.0459	26.2334	26.1497	26.0588	25.9029	26.3964	26.1814	26.1595	26.0882	26.1355	26.1856	26.1115	26.1338	26.0287	26.1554	26.0085	26.1972	26.0509	26.187	26.2767	26.1217	25.9647	25.8055	26.1045	26.1804	26.0914	26.195	26.3728	26.177	26.1527	26.2673	26.1148	26.1923	25.9465	26.0156	26.1287	26.0626
Q9JII6_Alcohol dehydrogenase [N.	sp|Q9JII6|AK1A1_MOUSE	Alcohol dehydrogenase [NADP(+)] OS=Mus musculus (Mouse) GN=Akr1a1 PE=1 SV=3	Q9JII6	28.0637	28.2693	28.3511	28.2437	28.0537	28.0679	28.1991	28.2272	28.0993	28.1273	28.2906	28.1925	28.2026	28.0704	28.1029	28.0606	28.1585	28.2106	28.1426	28.24	28.2694	28.267	28.3419	28.2853	28.2354	28.4006	28.0525	27.9451	28.2507	28.0697	28.0667	28.1892	28.3829	28.1364	28.1031	28.0303	28.1026	28.2072	28.1479	28.0043	28.2236	27.9828
P68040_Receptor of activated pr.	sp|P68040|RACK1_MOUSE	Receptor of activated protein C kinase 1 OS=Mus musculus (Mouse) GN=Rack1 PE=1 SV=3	P68040	27.5028	27.5255	27.3903	27.468	27.3058	27.2653	27.3378	27.5194	27.46	27.3898	27.4793	27.3113	27.3638	27.4401	27.5972	27.4701	27.4731	27.555	27.3562	27.4527	27.6675	27.6687	27.4714	27.4506	27.4858	27.5021	27.4215	27.4594	27.542	27.3971	27.4578	27.364	27.43	27.3497	27.4653	27.4082	27.3993	27.36	27.419	27.3532	27.393	27.3876
Q9D379_Epoxide hydrolase 1	sp|Q9D379|HYEP_MOUSE	Epoxide hydrolase 1 OS=Mus musculus (Mouse) GN=Ephx1 PE=1 SV=2	Q9D379	28.0815	28.6202	28.4597	28.1565	27.9099	27.8503	28.1424	28.1732	28.0983	28.3274	28.4474	28.4014	28.3403	27.9729	28.1068	28.1681	28.0562	28.0226	28.2962	27.9966	28.2668	28.4282	28.4445	28.3365	28.2299	28.419	28.0063	28.0934	28.3402	28.1376	28.0938	28.5393	28.6452	28.4285	28.3571	28.2103	28.389	28.2425	28.2753	28.158	28.199	27.9771
Q9D0R2_Threonine--tRNA ligase, .	sp|Q9D0R2|SYTC_MOUSE	Threonine--tRNA ligase, cytoplasmic OS=Mus musculus (Mouse) GN=Tars PE=1 SV=2	Q9D0R2	25.6203	25.6819	25.8998	25.791	25.7591	25.7434	26.0557	25.3731	25.6594	25.7153	25.9539	25.958	25.6978	25.7644	25.6924	25.4361	25.6108	25.5259	25.6254	25.3263	25.9501	25.8861	25.7459	25.8377	25.8811	25.8967	25.7402	25.5329	25.7729	25.9815	25.9129	25.8144	25.5932	25.8153	25.624	25.889	25.833	25.8352	25.8426	26.0012	25.8281	25.7607
Q9DBG3_AP-2 complex subunit beta	sp|Q9DBG3|AP2B1_MOUSE	AP-2 complex subunit beta OS=Mus musculus (Mouse) GN=Ap2b1 PE=1 SV=1	Q9DBG3	24.1358	24.0044	23.9618	24.0241	24.1407	23.9056	24.0512	23.4877	24.1563	24.0543	23.5974	24.0334	23.8792	24.1691	24.0706	24.1761	24.125	23.457	23.9875	23.8087	23.959	24.2505	24.2896	24.0858	24.1421	23.9647	24.1755	24.1951	24.0328	24.1799	24.0245	24.0183	23.7152	24.0039	23.909	23.8668	24.3225	24.0167	24.1676	24.3258	23.9748	23.9696
P02088_Hemoglobin subunit beta-1	sp|P02088|HBB1_MOUSE	Hemoglobin subunit beta-1 OS=Mus musculus (Mouse) GN=Hbb-b1 PE=1 SV=2	P02088	31.3688	31.6388	31.6568	32.1643	31.6762	31.2333	31.8864	31.3982	31.1818	31.5728	32.4885	31.5317	31.2173	30.9791	31.5974	31.9367	31.8836	31.6456	31.5742	31.6637	31.7999	31.8465	31.8709	31.6373	31.3606	31.4502	32.1876	31.2488	31.8183	31.5846	31.452	31.9629	32.1004	31.8658	32.0444	31.8383	30.8797	31.8008	31.7094	31.6834	32.0204	31.6898
P48036_Annexin A5	sp|P48036|ANXA5_MOUSE	Annexin A5 OS=Mus musculus (Mouse) GN=Anxa5 PE=1 SV=1	P48036	27.389	27.1487	27.1424	27.125	27.4232	27.3201	27.1143	27.571	27.4053	27.3214	27.4082	27.1104	27.4237	27.4096	27.4701	27.3955	27.4155	27.7788	27.3794	27.4827	27.396	27.2355	27.2008	27.2211	27.2694	27.319	27.3085	27.3227	27.2967	27.3076	27.3391	27.4055	27.3176	27.436	27.2629	27.4729	27.2799	27.2489	27.2386	27.3728	27.2833	27.5088
P26043_Radixin	sp|P26043|RADI_MOUSE	Radixin OS=Mus musculus (Mouse) GN=Rdx PE=1 SV=3	P26043	25.6302	25.75	25.6268	25.5941	25.5378	25.3891	25.6513	25.3079	25.612	25.6593	25.8619	25.7607	25.6429	25.4128	25.5975	25.5568	25.4593	25.3696	25.5554	25.4826	25.4167	25.5397	25.5669	25.5549	25.6002	25.5201	25.652	25.8553	25.5722	25.7189	25.5228	25.6246	25.6058	25.7017	25.6478	25.6105	25.6068	25.557	25.5142	25.5751	25.5928	25.6075
Q9R0P3_S-formylglutathione hydr.	sp|Q9R0P3|ESTD_MOUSE	S-formylglutathione hydrolase OS=Mus musculus (Mouse) GN=Esd PE=1 SV=1	Q9R0P3	27.6509	27.6381	27.6296	27.6136	27.6032	27.6887	27.7114	27.7197	27.6562	27.6171	27.7153	27.7593	27.6751	27.6372	27.6734	27.6748	27.6831	27.7487	27.6275	27.8144	27.6091	27.5782	27.732	27.5847	27.79	27.7956	27.6685	27.4931	27.6317	27.5407	27.5714	27.7046	27.7226	27.7413	27.5685	27.6768	27.6353	27.6195	27.6448	27.5788	27.6514	27.6766
Q9QZE5_Coatomer subunit gamma-1	sp|Q9QZE5|COPG1_MOUSE	Coatomer subunit gamma-1 OS=Mus musculus (Mouse) GN=Copg1 PE=1 SV=1	Q9QZE5	24.4701	24.6242	24.5755	24.4674	24.716	24.4456	24.8178	24.131	24.5092	24.5838	24.6873	24.77	24.5068	24.6022	24.6049	24.5203	24.4891	24.1549	24.5137	24.3918	24.738	24.8055	24.6833	24.7726	24.7372	24.6656	24.624	24.7072	24.6974	24.773	24.9195	24.6861	24.3643	24.8678	24.5903	24.754	24.7973	24.603	24.9632	24.8187	24.6502	24.6091
Q64459_Cytochrome P450 3A11	sp|Q64459|CP3AB_MOUSE	Cytochrome P450 3A11 OS=Mus musculus (Mouse) GN=Cyp3a11 PE=1 SV=1	Q64459	24.6658	25.3291	25.1481	25.0824	24.3863	24.7291	25.0773	24.6319	24.9208	24.7838	24.8274	24.8562	24.6087	24.7905	24.8635	24.9281	24.643	24.722	25.0031	24.7057	24.595	25.1313	25.4211	25.1216	25.1747	25.2748	24.5747	24.2379	25.3009	24.3505	24.4717	25.3146	24.9404	24.8065	25.1077	24.8658	24.6734	24.9488	24.6225	25.2668	24.8927	25.1205
Q8CIM7_Cytochrome P450 2D26	sp|Q8CIM7|CP2DQ_MOUSE	Cytochrome P450 2D26 OS=Mus musculus (Mouse) GN=Cyp2d26 PE=1 SV=1	Q8CIM7	28.5711	27.9561	28.0534	28.0701	28.4379	28.545	28.1699	28.3496	28.4474	28.4877	28.0673	27.9984	28.5196	28.2609	28.4895	28.4833	28.4965	28.3105	28.4073	28.4963	28.0319	28.0028	28.2481	28.2187	28.24	28.1048	28.5253	28.2961	27.9781	28.2586	28.373	28.113	28.2326	28.0222	28.0979	28.2021	28.3012	28.1374	28.1861	28.2593	28.114	28.1758
A3KMP2_Tetratricopeptide repeat.	sp|A3KMP2|TTC38_MOUSE	Tetratricopeptide repeat protein 38 OS=Mus musculus (Mouse) GN=Ttc38 PE=1 SV=2	A3KMP2	25.9379	25.833	25.7934	25.8439	25.9214	25.8331	25.9748	25.9122	25.8877	25.7136	25.8122	25.8156	25.8063	25.7766	25.8206	25.9501	25.8153	26.0014	25.681	25.9306	25.7197	25.6385	25.6985	25.6845	25.7708	25.7672	25.8008	25.8335	25.8867	25.8014	25.8519	25.898	25.6976	25.8915	25.7409	25.9098	25.7168	25.7296	25.7033	25.8465	25.7494	25.9724
P80318_T-complex protein 1 subu.	sp|P80318|TCPG_MOUSE	T-complex protein 1 subunit gamma OS=Mus musculus (Mouse) GN=Cct3 PE=1 SV=1	P80318	26.5327	26.474	26.5493	26.3956	26.5282	26.556	26.4383	26.4425	26.5142	26.5472	26.4098	26.5147	26.5807	26.4442	26.5611	26.6181	26.6308	26.5057	26.703	26.4382	26.4376	26.6274	26.4288	26.4529	26.5397	26.5728	26.6609	26.7296	26.4589	26.6483	26.5685	26.3482	26.4742	26.3443	26.5492	26.4893	26.5542	26.5762	26.5641	26.6037	26.4863	26.4196
P22599_Alpha-1-antitrypsin 1-2	sp|P22599|A1AT2_MOUSE	Alpha-1-antitrypsin 1-2 OS=Mus musculus (Mouse) GN=Serpina1b PE=1 SV=2	P22599	24.8175	25.6989	25.37	25.512	24.9968	24.9011	25.2827	24.8359	24.6569	25.1278	25.3779	25.0196	24.9817	24.7871	24.8468	24.7535	24.6882	24.5616	24.2476	24.4486	24.9381	25.1376	25.1919	25.0823	24.7505	25.0193	24.786	24.0621	24.8776	24.931	24.9782	25.1904	25.5777	25.0439	25.0343	24.9559	24.4028	24.9621	25.119	24.7291	24.9679	24.8171
Q60936_Atypical kinase COQ8A, m.	sp|Q60936|COQ8A_MOUSE	Atypical kinase COQ8A, mitochondrial OS=Mus musculus (Mouse) GN=Coq8a PE=1 SV=2	Q60936	25.4025	25.0761	25.4413	25.4142	25.2888	25.73	25.442	25.4732	25.705	25.3557	25.2561	25.3262	25.4798	25.4648	25.3968	25.1849	25.4781	25.6594	25.5315	25.6041	24.9109	25.1009	25.143	25.216	25.2793	25.0853	25.3969	25.0761	25.2727	25.2474	25.2912	25.1079	25.102	25.2631	25.4967	25.4819	25.3395	25.377	25.2282	25.3879	25.2	25.5005
Q8VCC2_Liver carboxylesterase 1	sp|Q8VCC2|EST1_MOUSE	Liver carboxylesterase 1 OS=Mus musculus (Mouse) GN=Ces1 PE=1 SV=1	Q8VCC2	27.1036	26.2006	26.7988	26.4649	27.0834	27.0823	26.5585	26.8361	27.2715	26.9919	26.4981	26.5365	27.0444	26.7543	27.0183	26.9154	26.9472	26.5398	26.9883	26.994	25.7795	25.9777	26.4508	26.5736	26.7054	26.7551	26.9294	26.7808	26.4647	26.985	27.0471	26.205	26.7654	26.4933	26.4334	26.5127	26.8981	26.5726	26.2709	27.213	26.5029	26.771
Q8CAY6_Acetyl-CoA acetyltransfe.	sp|Q8CAY6|THIC_MOUSE	Acetyl-CoA acetyltransferase, cytosolic OS=Mus musculus (Mouse) GN=Acat2 PE=1 SV=2	Q8CAY6	28.0772	27.7318	28.0306	27.9372	27.9956	28.2319	28.0006	28.2486	28.1904	28.0171	27.9826	28.017	28.1493	28.0127	27.9719	27.9179	28.023	28.0347	27.9792	28.1785	27.8102	27.6833	27.741	27.858	28.0066	27.8876	28.025	27.8535	27.852	28.103	27.9656	27.8246	27.9577	27.9557	27.9057	28.0373	27.9199	27.8724	27.7308	28.1165	27.7936	28.0652
Q9QZ85_Interferon-inducible GTP.	sp|Q9QZ85|IIGP1_MOUSE	Interferon-inducible GTPase 1 OS=Mus musculus (Mouse) GN=Iigp1 PE=1 SV=2	Q9QZ85	25.9633	25.36	25.1745	25.1233	25.8916	26.0273	24.8212	26.0454	25.6977	26.0111	25.1391	25.1045	26.0293	25.8682	25.9757	25.9586	25.9377	26.1608	26.1058	25.9768	25.4536	25.5828	25.1638	25.4629	25.3197	25.2307	25.9796	25.9658	25.1604	26.0707	25.8366	24.6653	25.4098	25.2425	25.3607	25.7844	25.8881	25.0846	25.3142	25.9051	25.3136	25.8157
P80313_T-complex protein 1 subu.	sp|P80313|TCPH_MOUSE	T-complex protein 1 subunit eta OS=Mus musculus (Mouse) GN=Cct7 PE=1 SV=1	P80313	26.7216	26.699	26.5992	26.6051	26.6235	26.6202	26.5112	26.8042	26.6099	26.5907	26.5404	26.4259	26.6391	26.5458	26.7443	26.7877	26.7106	26.7766	26.7072	26.7346	26.6423	26.6246	26.5562	26.5215	26.671	26.729	26.6936	26.709	26.6229	26.6882	26.6841	26.5763	26.7078	26.4523	26.7363	26.5821	26.53	26.602	26.663	26.6902	26.5767	26.4583
Q8K0E8_Fibrinogen beta chain	sp|Q8K0E8|FIBB_MOUSE	Fibrinogen beta chain OS=Mus musculus (Mouse) GN=Fgb PE=1 SV=1	Q8K0E8	25.1325	25.4196	25.3044	25.4055	25.1266	25.0172	25.2001	25.2518	24.8561	25.0507	25.7102	25.4845	25.0592	24.908	25.1204	25.1557	24.9512	25.1201	24.889	25.0298	25.4265	25.103	25.2457	25.3013	25.1123	25.2518	25.0385	24.7632	25.1386	25.0541	25.0609	25.4358	25.4278	25.1558	25.3006	25.1633	24.6785	24.9404	24.9745	24.9743	25.008	25.1139
Q61425_Hydroxyacyl-coenzyme A d.	sp|Q61425|HCDH_MOUSE	Hydroxyacyl-coenzyme A dehydrogenase, mitochondrial OS=Mus musculus (Mouse) GN=Hadh PE=1 SV=2	Q61425	27.8855	27.6057	27.565	27.7832	27.661	27.926	27.5547	27.8592	27.8233	27.8504	27.3119	27.345	27.9036	27.9291	27.8784	27.6628	27.5708	27.8012	27.8309	27.9047	27.3358	27.5337	27.55	27.4569	27.4323	27.604	27.7916	27.7074	27.6022	27.8585	27.6487	27.2055	27.7219	27.2267	27.5063	27.7781	27.8068	27.4269	27.6057	27.7259	27.4215	27.8062
Q64516_Glycerol kinase	sp|Q64516|GLPK_MOUSE	Glycerol kinase OS=Mus musculus (Mouse) GN=Gk PE=1 SV=2	Q64516	26.0234	25.6175	25.8426	25.6831	26.1102	25.997	25.6721	26.0971	26.14	25.8596	25.8391	25.7367	26.0581	26.1349	26.1082	25.9703	26.0557	26.253	25.9434	26.0444	25.8129	25.5815	25.694	25.594	25.6683	25.7996	25.8894	26.0084	25.7348	26.0302	26.1119	25.668	25.9363	25.6605	25.7062	25.9527	26.0452	25.7296	25.6274	26.0036	25.8145	25.9094
Q8VC28_Aldo-keto reductase fami.	sp|Q8VC28|AK1CD_MOUSE	Aldo-keto reductase family 1 member C13 OS=Mus musculus (Mouse) GN=Akr1c13 PE=1 SV=2	Q8VC28	27.2484	27.5085	27.3732	27.2598	27.194	27.2435	27.4149	27.4544	27.2325	27.3221	27.6052	27.623	27.3544	27.3366	27.3768	27.284	27.3152	27.4055	27.396	27.4605	27.4781	27.5072	27.4464	27.4082	27.5336	27.4838	27.322	27.3757	27.4147	27.2696	27.2154	27.542	27.4236	27.5089	27.3939	27.3975	27.2476	27.3226	27.297	27.2965	27.3671	27.2507
Q00897_Alpha-1-antitrypsin 1-4	sp|Q00897|A1AT4_MOUSE	Alpha-1-antitrypsin 1-4 OS=Mus musculus (Mouse) GN=Serpina1d PE=1 SV=1	Q00897	25.1253	25.2307	25.2626	25.2323	25.1518	25.095	25.1996	24.9455	24.9077	25.2362	25.1928	25.0676	25.1486	24.8667	25.0456	25.0906	25.2499	25.0832	25.0572	25.0743	24.8683	25.0599	25.0716	25.0773	24.9245	24.9328	25.2541	25.0223	25.1159	24.9771	25.0802	25.2426	25.4295	25.0577	25.0191	25.2503	24.8223	25.0571	25.2099	24.8916	25.0417	25.0603
Q8BH95_Enoyl-CoA hydratase, mit.	sp|Q8BH95|ECHM_MOUSE	Enoyl-CoA hydratase, mitochondrial OS=Mus musculus (Mouse) GN=Echs1 PE=1 SV=1	Q8BH95	27.7125	27.3363	27.2827	27.3469	27.5227	27.6269	27.4446	27.8674	27.5272	27.5727	27.4824	27.3795	27.6757	27.8781	27.8406	27.7859	27.7171	27.9132	27.7001	27.8486	27.6063	27.4404	27.4462	27.4685	27.5123	27.6402	27.8511	27.8897	27.6415	27.4911	27.6331	27.6067	27.6557	27.5457	27.5726	27.5608	27.5332	27.4348	27.5772	27.591	27.5374	27.7645
Q00898_Alpha-1-antitrypsin 1-5	sp|Q00898|A1AT5_MOUSE	Alpha-1-antitrypsin 1-5 OS=Mus musculus (Mouse) GN=Serpina1e PE=1 SV=1	Q00898	18.9275	25.4106	24.8951	25.2481	20.7257	18.6387	24.2322	19.6881	19.9244	20.1418	26.2981	26.0488	20.1002	20.6471	22.4249	19.9987	20.4401	23.4728	18.9801	19.0207	25.8032	25.9867	25.8414	25.5965	24.8831	25.0206	19.5606	22.566	24.8747	22.7471	20.5915	26.1532	25.0186	25.9631	25.0096	24.3817	22.2889	24.0489	24.5854	19.1097	24.1166	24.4101
Q8QZS1_3-hydroxyisobutyryl-CoA .	sp|Q8QZS1|HIBCH_MOUSE	3-hydroxyisobutyryl-CoA hydrolase, mitochondrial OS=Mus musculus (Mouse) GN=Hibch PE=1 SV=1	Q8QZS1	26.5362	26.3334	26.3356	26.3468	26.3528	26.6049	26.3997	26.5391	26.5353	26.5523	26.077	26.1412	26.575	26.5272	26.5923	26.4727	26.5433	26.2895	26.5217	26.5246	26.2988	26.3472	26.3924	26.3629	26.4507	26.4177	26.6024	26.5454	26.4178	26.4075	26.366	26.1985	26.4786	26.3145	26.505	26.1889	26.4515	26.4391	26.4999	26.3409	26.3026	26.3198
P68033_Actin, alpha cardiac mus.	sp|P68033|ACTC_MOUSE	Actin, alpha cardiac muscle 1 OS=Mus musculus (Mouse) GN=Actc1 PE=1 SV=1	P68033	26.0553	25.4751	25.6499	25.5809	25.7316	26.0164	25.654	26.4263	25.8808	26.074	29.2931	26.0179	26.1586	26.1042	25.738	26.0427	26.0669	26.5344	26.3884	26.3793	26.0685	26.2208	25.6333	25.8374	25.8152	25.9137	26.0566	25.6508	25.9636	25.9757	26.1284	26.0381	25.9328	26.0322	25.6521	26.3132	25.9273	25.7351	25.7847	25.7791	25.4205	26.546
Q9CWJ9_Bifunctional purine bios.	sp|Q9CWJ9|PUR9_MOUSE	Bifunctional purine biosynthesis protein PURH OS=Mus musculus (Mouse) GN=Atic PE=1 SV=2	Q9CWJ9	25.2295	25.208	25.1996	25.2645	25.3566	25.2647	25.2462	25.1651	25.1846	25.0244	25.248	25.2028	25.2002	25.2353	25.2471	25.1762	25.3401	25.3408	25.3082	25.086	25.2271	25.389	25.2812	25.1431	25.1509	25.3815	25.291	25.2364	25.1814	25.4147	25.3402	25.1824	25.2797	25.0623	25.383	25.2717	25.2155	25.2984	25.1997	25.3394	25.2745	25.3404
P47199_Quinone oxidoreductase	sp|P47199|QOR_MOUSE	Quinone oxidoreductase OS=Mus musculus (Mouse) GN=Cryz PE=1 SV=1	P47199	26.5844	26.0688	26.2649	26.389	26.5828	26.6039	26.4385	26.5416	26.4981	26.4482	26.3932	26.3722	26.7488	26.4715	26.6451	26.4701	26.5067	26.7089	26.6349	26.722	26.3134	26.2086	26.4409	26.3768	26.4862	26.4283	26.591	26.465	26.5084	26.4786	26.3654	26.2061	26.5882	26.4054	26.4311	26.4315	26.4111	26.4192	26.4044	26.5117	26.4927	26.4045
Q8BGQ7_Alanine--tRNA ligase, cy.	sp|Q8BGQ7|SYAC_MOUSE	Alanine--tRNA ligase, cytoplasmic OS=Mus musculus (Mouse) GN=Aars PE=1 SV=1	Q8BGQ7	24.8917	25.8453	25.5974	25.5507	25.5323	24.9023	25.5075	23.5022	25.2078	25.2551	25.3244	25.5492	25.1396	24.8834	25.0328	24.9363	25.2428	23.6435	25.0683	24.9356	25.3293	25.234	25.1798	25.6047	25.4158	25.3281	25.2483	25.3748	25.2653	25.5067	25.2263	25.4613	24.9314	25.4174	25.2004	25.4412	25.4274	25.5228	25.3938	25.5408	25.4255	24.8738
P14206_40S ribosomal protein SA	sp|P14206|RSSA_MOUSE	40S ribosomal protein SA OS=Mus musculus (Mouse) GN=Rpsa PE=1 SV=4	P14206	27.4583	27.5825	27.3395	27.4658	27.4716	27.4458	27.3841	27.4859	27.46	27.456	27.3843	27.5501	27.52	27.4806	27.4774	27.4809	27.4855	27.2688	27.4505	27.3544	27.6879	27.5924	27.467	27.6123	27.4656	27.2552	27.4015	27.3894	27.4525	27.4913	27.569	27.4247	27.53	27.4355	27.5098	27.4315	27.6435	27.4659	27.5168	27.4663	27.4796	27.4968
Q8CIE6_Coatomer subunit alpha	sp|Q8CIE6|COPA_MOUSE	Coatomer subunit alpha OS=Mus musculus (Mouse) GN=Copa PE=1 SV=2	Q8CIE6	24.681	25.1965	24.9702	24.9468	25.1602	24.5026	24.9427	23.8173	25.0764	24.9517	24.6718	24.7807	24.6348	24.5122	24.675	25.1778	24.8764	23.6201	24.6286	24.4898	25.048	24.9764	25.2915	25.2429	25.0584	24.924	25.1701	25.2542	25.0966	25.0588	24.7619	25.0296	24.497	25.057	24.9819	24.6707	25.0747	25.1677	25.1069	25.2209	25.2708	24.3732
Q9DBG1_Sterol 26-hydroxylase, m.	sp|Q9DBG1|CP27A_MOUSE	Sterol 26-hydroxylase, mitochondrial OS=Mus musculus (Mouse) GN=Cyp27a1 PE=1 SV=1	Q9DBG1	27.5061	27.6277	27.6654	27.5773	27.3238	27.4248	27.8828	27.5737	27.3612	27.5486	27.4283	27.5304	27.5302	27.5835	27.4921	27.4823	27.4253	27.0955	27.4087	27.4493	27.6039	27.6118	27.76	27.6355	27.7496	27.6496	27.4694	27.3566	27.636	27.5773	27.5507	27.5071	27.6154	27.4579	27.5874	27.0466	27.5208	27.6394	27.5843	27.4226	27.6204	27.0561
Q7TNG8_Probable D-lactate dehyd.	sp|Q7TNG8|LDHD_MOUSE	Probable D-lactate dehydrogenase, mitochondrial OS=Mus musculus (Mouse) GN=Ldhd PE=1 SV=1	Q7TNG8	25.1696	25.6698	25.6064	25.5199	25.0912	25.1641	25.6629	25.4651	25.0673	25.1996	25.4787	25.6107	25.2063	25.0794	25.1446	25.2478	25.1512	25.1875	25.329	25.1985	25.7844	25.4676	25.4929	25.6153	25.5535	25.6971	25.3087	25.3074	25.5306	25.3155	25.2103	25.4889	25.7634	25.6255	25.5122	25.0309	25.4458	25.3652	25.4074	25.0104	25.4258	25.1847
Q8CAQ8_MICOS complex subunit Mi.	sp|Q8CAQ8|MIC60_MOUSE	MICOS complex subunit Mic60 OS=Mus musculus (Mouse) GN=Immt PE=1 SV=1	Q8CAQ8	25.4253	25.795	25.6108	25.6612	25.325	25.4629	25.7989	24.9382	25.3433	25.6335	25.4928	25.6593	25.4385	25.4787	25.3536	25.2797	25.3318	24.9238	25.6293	25.0415	25.2994	25.671	25.5459	25.6291	25.6369	25.5746	25.6189	25.4935	25.6267	25.5586	25.393	25.5135	25.6077	25.5043	25.4516	25.4523	25.6067	25.6117	25.5217	25.5709	25.5398	25.3306
Q9DCW4_Electron transfer flavop.	sp|Q9DCW4|ETFB_MOUSE	Electron transfer flavoprotein subunit beta OS=Mus musculus (Mouse) GN=Etfb PE=1 SV=3	Q9DCW4	29.3819	29.2041	28.9351	29.2426	29.26	29.3253	29.0537	29.3244	29.1772	29.3909	29.0315	29.1305	29.3092	29.366	29.3928	29.5107	29.445	29.3932	29.3998	29.5599	29.0506	29.2752	29.2819	29.2034	29.213	29.131	29.3858	29.1902	29.2441	29.1652	29.1674	29.0836	29.2131	29.2349	29.2372	29.2772	29.2515	29.3099	29.1551	29.1713	29.1644	29.3787
Q91X34_Bile acid-CoA:amino acid.	sp|Q91X34|BAAT_MOUSE	Bile acid-CoA:amino acid N-acyltransferase OS=Mus musculus (Mouse) GN=Baat PE=1 SV=1	Q91X34	25.8972	26.6383	26.6138	26.5392	25.949	25.9346	26.4988	26.2829	26.106	25.7799	26.6189	26.5225	26.099	26.0558	25.9681	25.8966	25.6983	25.9392	25.6551	25.8378	26.5537	26.5709	26.5038	26.222	26.3539	26.4443	25.6385	25.5321	26.4674	26.2178	26.0407	26.4505	26.5303	26.5202	26.3641	26.0508	26.0372	26.0806	26.5047	25.9523	26.2149	26.0426
P97494_Glutamate--cysteine liga.	sp|P97494|GSH1_MOUSE	Glutamate--cysteine ligase catalytic subunit OS=Mus musculus (Mouse) GN=Gclc PE=1 SV=4	P97494	25.8374	25.9193	26.0069	26.031	25.9192	25.9035	26.2087	25.4764	26.011	25.9897	26.5765	26.375	26.0313	25.9651	25.829	25.7946	25.9173	25.9608	25.9552	25.7242	25.9176	26.0675	26.1917	26.2321	26.1432	26.1005	26.0224	25.8321	26.055	26.1593	26.0954	26.2587	25.9268	26.2318	25.8575	26.3463	26.2099	26.0118	26.0379	26.2638	26.2012	26.2205
Q8VCU1_Carboxylesterase 3B	sp|Q8VCU1|EST3B_MOUSE	Carboxylesterase 3B OS=Mus musculus (Mouse) GN=Ces3b PE=1 SV=2	Q8VCU1	25.4645	26.2335	26.0236	26.2046	25.6791	25.7893	26.1836	25.4809	25.5486	25.6859	26.4228	26.6286	25.9572	26.0173	25.845	25.4252	25.6998	25.2074	25.4297	25.0795	26.3405	26.4145	26.1269	26.126	25.8829	25.7632	25.6601	25.443	25.9812	26.1855	25.9482	26.1985	25.9034	26.2135	25.887	25.7653	26.0523	25.8283	26.3434	25.7412	25.7445	25.7418
Q9DBJ1_Phosphoglycerate mutase 1	sp|Q9DBJ1|PGAM1_MOUSE	Phosphoglycerate mutase 1 OS=Mus musculus (Mouse) GN=Pgam1 PE=1 SV=3	Q9DBJ1	27.3332	27.4712	27.3707	27.4596	27.1916	27.3827	27.441	27.4348	27.3696	27.2573	27.3586	27.4271	27.4093	27.3922	27.4133	27.3087	27.2918	27.5291	27.3999	27.4185	27.4957	27.4753	27.3962	27.3309	27.3971	27.4225	27.2489	27.3017	27.5092	27.2861	27.2637	27.3798	27.4204	27.3046	27.5889	27.3136	27.2918	27.4226	27.3669	27.2684	27.3548	27.1675
Q9CZU6_Citrate synthase, mitoch.	sp|Q9CZU6|CISY_MOUSE	Citrate synthase, mitochondrial OS=Mus musculus (Mouse) GN=Cs PE=1 SV=1	Q9CZU6	27.5666	27.5911	27.407	27.531	27.3702	27.5227	27.4326	27.6311	27.5645	27.4908	27.1154	27.1341	27.5961	27.6135	27.5106	27.6067	27.3884	27.2498	27.3474	27.5853	27.5651	27.5255	27.5453	27.4938	27.5028	27.4202	27.5232	27.582	27.4429	27.5092	27.4498	27.1167	27.4622	27.115	27.6395	27.1572	27.4602	27.4271	27.5474	27.4072	27.5311	27.1944
Q8VDM4_26S proteasome non-ATPas.	sp|Q8VDM4|PSMD2_MOUSE	26S proteasome non-ATPase regulatory subunit 2 OS=Mus musculus (Mouse) GN=Psmd2 PE=1 SV=1	Q8VDM4	25.0783	25.4187	25.4673	25.4449	25.2399	25.0472	25.3876	24.732	25.2447	25.3044	25.2772	25.3751	25.212	25.1558	24.8891	25.0418	25.1439	24.6792	25.2223	24.8531	25.1002	24.9919	25.1364	25.2062	25.1786	25.1246	25.2885	25.2307	25.1963	25.3917	25.2261	25.2529	25.0764	25.2966	25.0974	25.3741	25.4689	25.2038	25.2148	25.3928	25.2641	25.1559
P20852_Cytochrome P450 2A5	sp|P20852|CP2A5_MOUSE	Cytochrome P450 2A5 OS=Mus musculus (Mouse) GN=Cyp2a5 PE=2 SV=1	P20852	23.2104	23.3004	23.3999	23.172	23.1684	23.3026	23.1883	22.8891	23.2199	23.9474	23.3695	23.0439	23.8064	23.0767	23.0286	23.1584	23.6244	23.6331	24.0097	23.7074	22.7799	22.9919	23.5516	23.481	22.7793	23.0859	23.9043	22.7869	23.3332	23.6671	23.3549	23.2837	24.0229	23.4493	23.353	22.9573	23.0876	23.6104	23.2414	23.1935	23.2274	23.3685
Q9CXN7_Phenazine biosynthesis-l.	sp|Q9CXN7|PBLD2_MOUSE	Phenazine biosynthesis-like domain-containing protein 2 OS=Mus musculus (Mouse) GN=Pbld2 PE=1 SV=1	Q9CXN7	25.8169	25.9413	25.7367	25.6169	25.7938	25.8198	25.7415	25.8917	25.8121	25.7227	25.7625	25.7662	25.8614	25.8494	25.8367	25.7337	25.6059	25.6976	25.8286	26.0041	25.8071	25.8546	25.9847	25.9158	26.0301	26.069	25.7694	25.6453	25.9176	25.8241	25.755	25.8387	25.8528	25.7744	25.8351	25.8116	25.5913	25.939	25.8481	25.8749	25.9501	25.7073
P48678_Prelamin-A/C	sp|P48678|LMNA_MOUSE	Prelamin-A/C OS=Mus musculus (Mouse) GN=Lmna PE=1 SV=2	P48678	25.5654	25.5488	25.2267	25.2327	25.4354	25.6025	25.3225	25.6965	25.5942	25.7702	25.768	25.528	25.7214	25.5353	25.6996	25.5998	25.6907	25.7007	25.6166	25.6011	25.566	25.5196	25.4195	25.3301	25.4593	25.5277	25.5089	25.7381	25.2905	25.5577	25.5133	25.5205	25.4147	25.4924	25.3301	25.7734	25.6073	25.0627	25.3854	25.5681	25.2893	25.7072
Q5FW57_Glycine N-acyltransferas.	sp|Q5FW57|GLYAL_MOUSE	Glycine N-acyltransferase-like protein OS=Mus musculus (Mouse) GN=Gm4952 PE=1 SV=3	Q5FW57	27.1648	26.7	26.4715	26.7866	26.7538	26.9039	26.5505	26.8815	26.9111	26.9995	26.129	26.4116	27.0738	26.8774	26.9988	27.0283	26.9703	26.3778	27.1251	26.995	25.9291	26.5758	26.8124	26.7884	26.921	26.9016	26.9619	26.8941	26.7968	26.8315	26.6641	26.0606	26.993	26.1967	27.0456	26.036	26.9492	26.8961	26.8032	26.8209	26.8252	26.2824
Q8BHN3_Neutral alpha-glucosidas.	sp|Q8BHN3|GANAB_MOUSE	Neutral alpha-glucosidase AB OS=Mus musculus (Mouse) GN=Ganab PE=1 SV=1	Q8BHN3	25.0912	25.7136	25.6957	25.6122	25.5069	25.0782	25.706	23.5442	25.2882	25.6441	25.9135	25.9873	25.2897	25.4965	25.0237	25.0471	24.9971	24.53	25.2286	24.4312	25.3984	25.2562	25.5526	25.5806	25.3074	25.1607	25.7555	25.1203	25.3651	25.7942	25.5803	25.9071	24.6316	26.1296	24.8193	26.1987	25.9277	25.352	25.3526	25.8471	25.4722	25.8147
Q8BWQ1_UDP-glucuronosyltransfer.	sp|Q8BWQ1|UD2A3_MOUSE	UDP-glucuronosyltransferase 2A3 OS=Mus musculus (Mouse) GN=Ugt2a3 PE=1 SV=1	Q8BWQ1	27.7744	27.6375	27.6388	27.5469	27.7836	27.7303	27.6792	27.6768	27.7061	27.789	27.7428	27.6055	27.9408	27.7297	27.8876	27.9032	27.6976	27.8356	27.5671	27.7082	27.5502	27.7004	27.7864	27.6451	27.5955	27.684	27.8215	27.9634	27.5178	27.8248	27.7559	27.6307	27.7776	27.6023	27.6495	27.7815	27.7775	27.5323	27.6136	27.8217	27.5249	27.7287
Q9CQ62_2,4-dienoyl-CoA reductas.	sp|Q9CQ62|DECR_MOUSE	2,4-dienoyl-CoA reductase, mitochondrial OS=Mus musculus (Mouse) GN=Decr1 PE=1 SV=1	Q9CQ62	27.6027	27.1777	27.3343	27.5039	27.4481	27.5037	27.3	27.4305	27.5449	27.4804	26.8314	27.0619	27.5161	27.6015	27.5612	27.6276	27.4753	27.299	27.5444	27.6128	27.1604	27.3094	27.3145	27.4108	27.3491	27.3299	27.4981	27.4947	27.4745	27.3792	27.3983	27.0419	27.4548	27.0844	27.5829	27.1204	27.5554	27.4905	27.4726	27.4069	27.456	27.193
P50396_Rab GDP dissociation inh.	sp|P50396|GDIA_MOUSE	Rab GDP dissociation inhibitor alpha OS=Mus musculus (Mouse) GN=Gdi1 PE=1 SV=3	P50396	23.8665	23.9545	24.0853	23.84	23.914	23.9874	23.9174	23.8564	24.0074	23.8925	24.1318	23.8387	23.9416	23.8699	23.969	24.0641	24.0375	23.8823	23.9865	23.8965	23.9583	23.9128	23.9746	23.75	24.0265	24.1028	23.9384	23.7511	23.8208	23.9347	24.0539	23.8405	23.7829	23.869	23.8725	24.1079	23.896	23.8388	23.7813	24.1882	23.7973	24.0247
O08914_Fatty-acid amide hydrola.	sp|O08914|FAAH1_MOUSE	Fatty-acid amide hydrolase 1 OS=Mus musculus (Mouse) GN=Faah PE=1 SV=1	O08914	24.7185	24.5672	24.7304	24.6704	24.7077	24.8475	24.7474	24.7163	24.8469	24.4703	24.8646	24.903	24.8158	24.7254	24.9057	24.7341	24.7366	24.6117	24.6027	24.6493	24.8877	24.8609	24.839	24.7779	24.7236	24.7374	24.6762	24.559	24.8422	24.8553	24.8545	24.8898	24.6532	24.8184	24.8002	24.8796	24.8071	24.6769	24.6825	24.8211	24.4353	24.7887
Q8K010_5-oxoprolinase	sp|Q8K010|OPLA_MOUSE	5-oxoprolinase OS=Mus musculus (Mouse) GN=Oplah PE=1 SV=1	Q8K010	24.7974	25.365	25.1058	24.9633	24.9154	24.2564	24.8965	22.763	25.0571	25.0011	24.5272	24.8009	24.5398	24.4599	24.4925	24.7613	24.7015	24.2402	24.5839	24.5661	24.7856	24.5634	25.0141	25.3589	25.1176	25.0511	24.9197	25.007	24.924	24.8482	24.6294	24.9561	24.5974	24.9153	25.1563	24.756	25.0666	25.2148	25.1021	25.0492	25.4153	24.3187
Q91W64_Cytochrome P450 2C70	sp|Q91W64|CP270_MOUSE	Cytochrome P450 2C70 OS=Mus musculus (Mouse) GN=Cyp2c70 PE=1 SV=2	Q91W64	25.9866	26.1309	26.1202	25.9086	25.9646	26.0133	25.8514	26.0696	25.8796	25.7476	26.0979	26.2743	25.9844	25.8202	25.9733	25.8296	25.7346	25.954	25.7767	25.7616	26.0422	26.0009	25.7505	26.1225	25.9506	25.5173	25.8545	25.7051	25.8279	25.9163	26.0533	26.1882	25.3925	26.2299	25.9577	25.9742	25.9623	25.6597	25.808	25.6598	25.8847	25.7744
O88451_Retinol dehydrogenase 7	sp|O88451|RDH7_MOUSE	Retinol dehydrogenase 7 OS=Mus musculus (Mouse) GN=Rdh7 PE=1 SV=1	O88451	28.2356	28.2611	28.0969	28.0622	28.1616	28.1386	28.0137	28.2126	28.2522	28.2228	28.3004	28.208	28.2515	27.999	28.245	28.2729	28.2176	28.2421	28.2763	28.3161	28.1475	28.1403	28.1512	28.167	28.1347	28.1308	28.2592	28.0805	28.1133	28.0525	28.0152	28.2537	28.2149	28.2008	28.0516	28.1991	28.1152	28.1423	28.0825	28.1164	27.9954	28.0803
Q64471_Glutathione S-transferas.	sp|Q64471|GSTT1_MOUSE	Glutathione S-transferase theta-1 OS=Mus musculus (Mouse) GN=Gstt1 PE=1 SV=4	Q64471	28.3575	27.6253	27.6788	27.597	28.0434	28.2146	27.7146	28.2925	28.2345	28.279	27.5759	27.5851	28.3183	28.1031	28.388	28.1567	28.2248	28.0537	28.1358	28.3276	27.5022	27.6892	27.711	27.5874	27.9702	27.9458	28.2824	27.9409	27.6261	28.2657	28.1924	27.6248	27.8687	27.6268	27.5774	27.9473	28.0711	27.8101	27.7769	28.1326	27.8813	27.8334
Q91X44_Glucokinase regulatory p.	sp|Q91X44|GCKR_MOUSE	Glucokinase regulatory protein OS=Mus musculus (Mouse) GN=Gckr PE=1 SV=3	Q91X44	25.6568	25.1828	25.6991	25.7584	25.572	25.7618	25.9666	25.4589	25.7995	25.5158	25.6478	25.6733	25.6058	25.5988	25.6284	25.4815	25.6463	25.451	25.4414	25.543	25.7096	25.3464	25.4872	25.441	25.7214	25.6351	25.3514	25.2699	25.5375	25.6414	25.7391	25.4777	25.5912	25.6232	25.6854	25.4372	25.5298	25.6933	25.6495	25.8672	25.5722	25.5363
O54749_Cytochrome P450 2J5	sp|O54749|CP2J5_MOUSE	Cytochrome P450 2J5 OS=Mus musculus (Mouse) GN=Cyp2j5 PE=1 SV=1	O54749	25.1121	25.9774	25.8489	25.8498	25.3845	25.3085	26.0859	25.3789	25.1891	25.18	25.8275	26.1881	25.7204	25.1645	25.2924	25.5271	25.2698	25.6501	25.3432	25.4504	25.7119	25.8417	25.929	25.916	26.0262	26.1582	25.2339	25.2074	25.9092	25.4534	25.3679	26.1095	25.9766	26.107	25.9802	25.2257	25.3797	25.8615	25.8822	25.6146	25.8732	25.5838
P47740_Fatty aldehyde dehydroge.	sp|P47740|AL3A2_MOUSE	Fatty aldehyde dehydrogenase OS=Mus musculus (Mouse) GN=Aldh3a2 PE=1 SV=2	P47740	27.5845	27.4757	27.3476	27.3009	27.3756	27.3416	27.3273	27.3646	27.5463	27.4839	26.6495	26.7629	27.529	27.3935	27.2878	27.5046	27.3504	26.8625	27.5391	27.3778	26.5593	27.2149	27.2333	27.1676	27.2059	27.5544	27.4281	27.3919	27.3269	27.3497	27.4089	26.9406	27.7724	26.9418	27.2683	26.6708	27.4973	27.2492	27.2879	27.2316	27.4135	26.6836
O54734_Dolichyl-diphosphooligos.	sp|O54734|OST48_MOUSE	Dolichyl-diphosphooligosaccharide--protein glycosyltransferase 48 kDa subunit OS=Mus musculus (Mouse) GN=Ddost PE=1 SV=2	O54734	26.7609	26.3495	26.3923	26.4542	26.6898	26.6378	26.4907	26.8496	26.6248	26.6148	26.7019	26.669	26.6483	26.7747	26.7461	26.7558	26.6682	26.8754	26.5888	26.6295	26.7935	26.7138	26.6882	26.5217	26.5075	26.4688	26.6191	26.6997	26.4267	26.6305	26.69	26.4819	26.469	26.5962	26.521	26.6689	26.7578	26.4481	26.5705	26.5712	26.4238	26.7317
P40936_Indolethylamine N-methyl.	sp|P40936|INMT_MOUSE	Indolethylamine N-methyltransferase OS=Mus musculus (Mouse) GN=Inmt PE=1 SV=1	P40936	28.9104	28.4217	28.8673	28.8278	28.7057	28.9264	29.2769	28.8669	28.9735	28.8095	29.045	29.188	28.9438	28.8952	29.0389	28.8246	28.9446	28.9344	29.1091	29.0527	28.3203	28.8599	29.0161	28.8836	29.2545	29.0066	28.8904	28.6183	29.1571	28.9159	28.909	29.1197	28.7236	29.0686	28.9918	28.9231	28.7394	29.0663	29.1682	29.0008	28.8706	28.9708
Q9CXF0_Kynureninase	sp|Q9CXF0|KYNU_MOUSE	Kynureninase OS=Mus musculus (Mouse) GN=Kynu PE=1 SV=3	Q9CXF0	26.2812	26.2616	26.4208	26.4134	26.2961	26.4204	26.7016	26.4753	26.26	26.1859	26.4942	26.4839	26.3488	26.3778	26.3634	26.3801	26.193	26.3321	26.2121	26.3715	26.5599	26.2847	26.2397	26.3148	26.4313	26.4531	26.2086	26.2095	26.4471	26.369	26.2921	26.5117	26.5976	26.4797	26.4492	26.2967	26.2178	26.4315	26.4704	26.2139	26.3642	26.403
Q99KQ4_Nicotinamide phosphoribo.	sp|Q99KQ4|NAMPT_MOUSE	Nicotinamide phosphoribosyltransferase OS=Mus musculus (Mouse) GN=Nampt PE=1 SV=1	Q99KQ4	25.0804	24.6742	24.4715	24.5786	24.9904	25.2017	24.5996	25.1509	24.8642	25.04	25.0865	24.9564	25.0546	25.0977	25.3737	25.1701	25.2392	25.5551	25.0143	25.1659	24.579	24.744	24.6198	24.5462	24.8184	24.8252	24.9757	25.0716	24.5617	24.9991	25.1757	24.9255	24.7844	25.0158	24.7782	25.2385	25.0486	24.4905	24.611	25.1372	24.646	25.2842
P52840_Sulfotransferase 1A1	sp|P52840|ST1A1_MOUSE	Sulfotransferase 1A1 OS=Mus musculus (Mouse) GN=Sult1a1 PE=1 SV=1	P52840	27.68	26.0292	26.6013	26.4813	27.6042	27.758	26.7194	27.5717	27.7453	27.5612	27.2377	27.154	27.461	27.3897	27.561	27.3611	27.3477	27.8483	27.2584	27.7272	26.4637	26.2434	26.1641	26.6857	26.7625	26.4107	27.4278	27.1863	26.4297	27.5056	27.5567	26.9217	26.621	27.1896	26.5241	27.794	27.1749	26.8733	26.6533	27.5454	26.8636	27.8851
Q01405_Protein transport protei.	sp|Q01405|SC23A_MOUSE	Protein transport protein Sec23A OS=Mus musculus (Mouse) GN=Sec23a PE=1 SV=2	Q01405	24.3244	24.7947	24.6313	24.7768	24.5346	24.5015	24.7817	24.1653	24.5421	24.6107	24.8138	24.8625	24.6354	24.4138	24.2933	24.4909	24.391	24.1889	24.2807	24.1448	24.5508	24.6309	24.6226	24.5254	24.6644	24.6981	24.5375	24.5677	24.3622	24.7099	24.4908	24.574	24.559	24.7555	24.4582	24.6551	24.6762	24.4924	24.4615	24.6152	24.7406	24.5015
Q99PG0_Arylacetamide deacetylase	sp|Q99PG0|AAAD_MOUSE	Arylacetamide deacetylase OS=Mus musculus (Mouse) GN=Aadac PE=1 SV=3	Q99PG0	27.7738	27.9676	27.9226	27.9043	27.7511	27.848	28.0203	27.7885	27.8469	27.7777	28.1855	28.212	27.8009	27.6707	27.7244	27.7611	27.7819	27.9881	27.7555	27.7842	27.9309	28.0476	27.9143	27.9451	27.9501	27.8921	27.7473	27.6368	27.922	27.8121	27.7416	28.1785	27.8571	28.0364	27.9186	27.9144	27.7143	27.8819	27.9226	27.7155	27.8834	27.8748
P50172_Corticosteroid 11-beta-d.	sp|P50172|DHI1_MOUSE	Corticosteroid 11-beta-dehydrogenase isozyme 1 OS=Mus musculus (Mouse) GN=Hsd11b1 PE=1 SV=3	P50172	28.3192	27.7822	27.6466	27.6891	28.2829	28.4352	27.8471	28.1564	28.3753	28.4104	28.1544	28.07	28.3919	28.173	28.2496	28.1661	28.2088	28.3482	28.2704	28.4726	27.864	27.7976	28.0415	28.0199	28.0422	27.8556	28.1106	27.9409	27.9124	28.1797	28.1861	27.8586	27.8936	28.1012	27.8412	28.4075	27.9953	28.096	27.8067	28.2611	27.8548	28.3525
O88569_Heterogeneous nuclear ri.	sp|O88569|ROA2_MOUSE	Heterogeneous nuclear ribonucleoproteins A2/B1 OS=Mus musculus (Mouse) GN=Hnrnpa2b1 PE=1 SV=2	O88569	27.1702	27.0701	26.895	26.7738	27.0617	27.1601	26.8015	27.3732	27.0732	27.2034	27.2001	27.1429	27.2801	27.1535	27.3491	27.1524	27.2291	27.4772	27.3378	27.3604	27.2476	27.1802	26.9223	26.938	27.0012	26.9798	27.105	27.2544	26.9996	27.077	27.1399	26.9713	27.0325	27.0581	26.9282	27.2759	27.1442	26.9465	26.9925	27.0186	26.9128	27.1683
P45952_Medium-chain specific ac.	sp|P45952|ACADM_MOUSE	Medium-chain specific acyl-CoA dehydrogenase, mitochondrial OS=Mus musculus (Mouse) GN=Acadm PE=1 SV=1	P45952	27.9275	27.8795	27.7808	27.8328	27.7939	27.8845	27.6904	27.9053	27.8882	28.0152	27.7357	27.7307	27.8172	27.868	27.8176	27.8542	27.7565	27.9127	27.9941	27.9142	27.4606	27.6416	27.6571	27.7911	27.6708	27.8239	27.8118	27.7791	27.8276	27.6807	27.6883	27.6579	28.0115	27.8018	27.9035	27.7259	27.8588	27.89	27.7932	27.755	27.9312	27.8376
Q76MZ3_Serine/threonine-protein.	sp|Q76MZ3|2AAA_MOUSE	Serine/threonine-protein phosphatase 2A 65 kDa regulatory subunit A alpha isoform OS=Mus musculus (Mouse) GN=Ppp2r1a PE=1 SV=3	Q76MZ3	25.0155	25.2892	25.2085	25.0617	24.9245	25.052	25.0595	25.0252	25.061	24.8878	25.0003	25.0617	25.191	24.715	24.9678	24.7893	25.0593	24.9043	24.9434	24.8533	24.9425	24.8986	24.9222	24.8888	25.0789	24.9275	24.888	24.705	24.9163	25.1152	24.9767	24.9615	25.0262	24.8823	24.9768	25.0002	24.8674	24.8791	24.8685	24.9726	24.9854	24.8349
Q9CW42_Mitochondrial amidoxime-.	sp|Q9CW42|MARC1_MOUSE	Mitochondrial amidoxime-reducing component 1 OS=Mus musculus (Mouse) GN=Marc1 PE=1 SV=2	Q9CW42	25.8315	25.6864	26.0057	26.0696	25.8995	26.0288	26.0995	26.0442	25.9119	25.7549	25.8992	25.9238	25.9618	25.9683	25.9011	25.8633	25.7745	26.0316	25.7022	25.8191	25.7906	25.7866	25.7901	25.9805	25.9671	26.0741	25.7698	25.8263	26.04	25.8331	25.813	25.8386	26.0507	26.013	25.8955	25.8811	25.9129	25.8833	26.1179	25.8901	25.7141	26.1787
P14152_Malate dehydrogenase, cy.	sp|P14152|MDHC_MOUSE	Malate dehydrogenase, cytoplasmic OS=Mus musculus (Mouse) GN=Mdh1 PE=1 SV=3	P14152	29.3591	29.2432	29.0822	29.3483	29.3606	29.4268	29.3299	29.4921	29.2933	29.326	29.4784	29.3745	29.2848	29.5175	29.2952	29.4109	29.3045	29.6182	29.2366	29.4801	29.3168	29.3793	29.4033	29.2118	29.3088	29.2985	29.3689	29.2546	29.4026	29.2893	29.3265	29.3494	29.2736	29.4808	29.3441	29.4194	29.2889	29.2512	29.3888	29.29	29.2892	29.5112
Q9DCD0_6-phosphogluconate dehyd.	sp|Q9DCD0|6PGD_MOUSE	6-phosphogluconate dehydrogenase, decarboxylating OS=Mus musculus (Mouse) GN=Pgd PE=1 SV=3	Q9DCD0	26.2221	26.0816	26.007	25.8433	26.2068	26.2505	26.0054	26.2217	26.2354	25.8767	26.0475	25.9031	26.0819	26.036	26.2049	26.0697	26.1711	26.0532	25.982	26.2246	26.1021	25.9504	25.824	25.9236	26.1278	26.26	25.8047	26.0876	25.9702	26.0761	26.1803	25.9114	25.9373	25.8739	26.0001	25.8447	25.9437	25.89	26.0502	26.1464	26.0223	25.9111
Q91YT0_NADH dehydrogenase [ubiq.	sp|Q91YT0|NDUV1_MOUSE	NADH dehydrogenase [ubiquinone] flavoprotein 1, mitochondrial OS=Mus musculus (Mouse) GN=Ndufv1 PE=1 SV=1	Q91YT0	26.3613	26.538	26.4892	26.5666	26.2055	26.4139	26.5786	26.2442	26.331	26.2868	26.4997	26.4858	26.3205	26.3564	26.2487	26.3692	26.2213	26.3637	26.2825	26.1546	26.5037	26.5036	26.4904	26.474	26.4181	26.4722	26.3554	26.4508	26.5406	26.2109	26.2267	26.3284	26.4101	26.4501	26.5522	26.2004	26.3503	26.3376	26.4726	26.3176	26.4431	26.3796
P10630_Eukaryotic initiation fa.	sp|P10630|IF4A2_MOUSE	Eukaryotic initiation factor 4A-II OS=Mus musculus (Mouse) GN=Eif4a2 PE=1 SV=2	P10630	24.8222	24.8426	24.5528	24.7418	24.8302	24.7941	24.6535	24.9037	24.7109	24.8446	24.5436	24.5856	24.6922	24.7264	24.7613	24.9558	24.8476	24.5815	24.7584	24.9072	24.7345	24.9036	24.8801	24.7048	24.7097	24.9627	24.8221	24.5401	24.8094	24.6653	24.8307	24.6326	24.9404	24.6784	24.72	24.4756	24.8006	24.7654	24.8459	24.662	24.6594	24.5221
P80316_T-complex protein 1 subu.	sp|P80316|TCPE_MOUSE	T-complex protein 1 subunit epsilon OS=Mus musculus (Mouse) GN=Cct5 PE=1 SV=1	P80316	25.8475	25.7355	25.9151	25.8695	25.8358	26.0199	25.8714	25.8246	25.8132	25.8245	25.8347	25.8658	25.8606	25.8141	25.9571	25.8347	25.9987	25.9497	25.9751	25.8187	25.7782	25.8295	25.7746	25.7988	25.9006	25.8366	25.9111	25.7617	25.8151	25.877	26.0052	25.697	25.7994	25.7224	25.9253	25.7925	25.8484	25.8875	25.8431	25.8942	25.7769	25.7804
Q91WN4_Kynurenine 3-monooxygena.	sp|Q91WN4|KMO_MOUSE	Kynurenine 3-monooxygenase OS=Mus musculus (Mouse) GN=Kmo PE=1 SV=1	Q91WN4	26.3988	26.3767	26.2987	26.5284	26.1816	26.2586	26.4597	26.3453	26.1875	26.2457	26.1985	26.2697	26.1495	26.4283	26.3234	26.3173	26.1188	26.1341	26.1383	26.2655	26.4633	26.4295	26.518	26.3968	26.3566	26.2765	26.1822	26.1725	26.3432	26.1493	26.2458	26.3584	26.4325	26.3664	26.4305	26.0652	26.2745	26.3197	26.4206	26.1133	26.2594	26.2649
P53395_Lipoamide acyltransferas.	sp|P53395|ODB2_MOUSE	Lipoamide acyltransferase component of branched-chain alpha-keto acid dehydrogenase complex, mitochondrial OS=Mus musculus (Mouse) GN=Dbt PE=1 SV=2	P53395	26.8816	26.9653	26.606	26.8327	26.8883	26.9818	26.8364	26.8478	26.8324	26.841	26.9551	26.986	26.8383	26.8231	26.8589	26.9806	26.8134	27.0975	26.7595	26.7532	26.5047	26.6581	26.8128	26.8591	26.7453	26.7057	26.8782	26.8469	26.747	26.7205	26.72	27.0374	26.8205	27.0605	26.8404	27.1302	26.7207	26.7786	26.6622	26.8972	26.7401	27.1806
Q920E5_Farnesyl pyrophosphate s.	sp|Q920E5|FPPS_MOUSE	Farnesyl pyrophosphate synthase OS=Mus musculus (Mouse) GN=Fdps PE=1 SV=1	Q920E5	26.9493	26.7039	27.3752	26.9862	27.3724	27.2415	26.9451	27.7372	27.2594	26.8407	27.3521	27.4724	26.8891	27.0232	27.0866	26.9563	27.2087	27.0787	26.9319	27.3139	27.4175	26.7696	26.7626	26.8162	27.1949	27.2661	26.8127	26.9867	26.915	27.4363	27.4144	26.992	27.11	27.095	27.0399	26.9123	27.0079	27.0675	27.0089	27.2061	27.0487	27.1404
Q99L04_Dehydrogenase/reductase .	sp|Q99L04|DHRS1_MOUSE	Dehydrogenase/reductase SDR family member 1 OS=Mus musculus (Mouse) GN=Dhrs1 PE=1 SV=1	Q99L04	26.4289	26.6428	26.4764	26.1805	26.3338	26.3226	26.2316	26.5085	26.4447	26.5379	26.1503	26.2085	26.5966	26.4454	26.5362	26.4913	26.3876	26.305	26.2976	26.4274	26.5213	26.499	26.4317	26.2985	26.3629	26.3685	26.355	26.5526	26.3545	26.3779	26.4681	26.2393	26.3253	26.1388	26.3119	26.3343	26.4074	26.1912	26.3433	26.4101	26.3118	26.0903
P97429_Annexin A4	sp|P97429|ANXA4_MOUSE	Annexin A4 OS=Mus musculus (Mouse) GN=Anxa4 PE=1 SV=4	P97429	25.0687	24.7393	24.9418	24.9062	25.1558	25.0648	25.0246	25.169	25.1223	25.0481	25.0993	24.9266	25.122	24.978	25.145	25.1008	25.0845	25.3494	25.1749	25.2593	25.1314	25.0004	25.1096	24.882	25.2706	25.1705	25.0535	25.162	25.0956	24.9908	24.9792	25.0295	25.0179	24.9365	24.9684	25.1381	25.0201	25.0618	24.9318	25.0943	25.0786	24.9797
P24527_Leukotriene A-4 hydrolase	sp|P24527|LKHA4_MOUSE	Leukotriene A-4 hydrolase OS=Mus musculus (Mouse) GN=Lta4h PE=1 SV=4	P24527	25.0436	25.1311	25.0716	25.135	25.1674	25.0408	25.167	24.9457	25.025	25.0457	25.1801	25.1271	25.0775	25.0482	25.0849	24.9408	25.1604	24.8387	25.1616	24.9285	25.105	25.2032	25.1259	24.9441	25.1657	25.0872	25.0269	25.073	25.0935	25.1511	25.0649	24.9366	24.9725	25.0059	24.9807	24.9879	25.1589	25.1103	25.0551	25.1074	25.0935	25.0509
P35564_Calnexin	sp|P35564|CALX_MOUSE	Calnexin OS=Mus musculus (Mouse) GN=Canx PE=1 SV=1	P35564	25.7781	26.1867	26.2219	25.8901	25.9334	25.8638	26.0651	25.3045	25.809	26.1334	26.3853	26.5631	26.1311	25.7949	25.8124	25.8799	25.6227	25.2104	25.8429	25.4106	26.0193	25.9016	25.4473	26.1733	25.9229	25.7592	26.1283	25.7569	25.8699	26.3419	26.1403	26.2713	25.6026	26.2074	25.5028	26.4689	26.1486	25.7082	25.4878	26.219	25.9078	26.1399
Q61694_3 beta-hydroxysteroid de.	sp|Q61694|3BHS5_MOUSE	3 beta-hydroxysteroid dehydrogenase type 5 OS=Mus musculus (Mouse) GN=Hsd3b5 PE=1 SV=4	Q61694	20.2678	25.4716	25.1424	25.5115	19.2757	17.6373	25.4397	20.3239	20.2743	19.1563	25.0217	25.1647	22.039	22.6088	18.7297	21.6455	20.5715	18.3849	20.8925	20.4527	25.3961	25.8949	25.6651	25.5627	25.4208	25.572	20.0549	20.7337	25.4255	22.386	22.431	24.7756	25.2709	25.0659	25.5526	17.6496	23.7464	25.336	25.4077	17.8875	25.3459	20.9671
Q8VDD5_Myosin-9	sp|Q8VDD5|MYH9_MOUSE	Myosin-9 OS=Mus musculus (Mouse) GN=Myh9 PE=1 SV=4	Q8VDD5	24.3134	24.6137	24.7627	24.3951	24.943	23.7557	23.9449	19.6757	24.6465	24.2952	24.601	23.9688	24.2445	23.9122	23.0955	24.3506	24.2452	23.8813	24.4082	24.3712	24.4171	24.387	24.5809	24.8565	24.4085	24.1596	24.508	24.159	24.1207	24.4522	24.3582	24.5634	23.8125	24.7894	23.9857	25.0946	24.5615	24.4943	24.6195	24.8426	24.8039	24.5727
Q8BGA8_Acyl-coenzyme A syntheta.	sp|Q8BGA8|ACSM5_MOUSE	Acyl-coenzyme A synthetase ACSM5, mitochondrial OS=Mus musculus (Mouse) GN=Acsm5 PE=1 SV=1	Q8BGA8	25.2621	25.4076	25.4447	25.4157	25.1924	25.039	25.3718	25.1444	25.2244	25.4392	25.3109	25.2651	25.2306	25.1287	25.2672	25.3035	25.2756	25.1932	25.429	25.1644	25.1889	25.4157	25.397	25.3344	25.3991	25.4352	25.1208	25.3743	25.2669	25.2275	25.2844	25.2139	25.291	25.3159	25.2592	25.1376	25.3211	25.3552	25.2206	25.2985	25.3358	25.3495
P67778_Prohibitin	sp|P67778|PHB_MOUSE	Prohibitin OS=Mus musculus (Mouse) GN=Phb PE=1 SV=1	P67778	27.5886	27.3624	27.3347	27.4706	27.5044	27.5452	27.3477	27.6054	27.4895	27.5856	27.3621	27.2402	27.467	27.6468	27.5246	27.5334	27.5186	27.6355	27.5125	27.5622	27.3367	27.39	27.4813	27.4846	27.4187	27.5076	27.5648	27.5649	27.5171	27.4112	27.363	27.3253	27.5037	27.4466	27.5463	27.4689	27.5123	27.4843	27.4769	27.367	27.4624	27.6175
P05064_Fructose-bisphosphate al.	sp|P05064|ALDOA_MOUSE	Fructose-bisphosphate aldolase A OS=Mus musculus (Mouse) GN=Aldoa PE=1 SV=2	P05064	25.6366	25.9155	25.6921	25.5998	25.5583	25.6777	25.5024	25.7753	25.5241	25.6075	26.0555	25.8958	25.5981	25.3461	25.6758	25.6461	25.6448	25.9202	25.7362	25.6494	25.7397	25.5591	25.5497	25.5698	25.6893	25.6814	25.4668	25.7323	25.5981	25.6716	25.5335	25.9181	25.7483	25.815	25.7845	25.8832	25.4911	25.7058	25.5788	25.3934	25.5694	25.6386
P20152_Vimentin	sp|P20152|VIME_MOUSE	Vimentin OS=Mus musculus (Mouse) GN=Vim PE=1 SV=3	P20152	25.3309	24.854	24.7689	24.7254	25.147	25.2316	24.9316	25.564	25.6001	25.119	25.9615	25.1248	25.5099	24.9971	25.505	25.3793	25.5884	25.8572	25.5596	25.3548	25.0548	25.1795	24.9504	24.9575	25.2286	25.0749	25.1049	25.2735	24.944	25.3111	25.2353	25.368	25.0164	25.2148	24.9205	25.6256	25.1751	24.7958	24.9326	25.3582	24.6553	25.5504
Q8CGK3_Lon protease homolog, mi.	sp|Q8CGK3|LONM_MOUSE	Lon protease homolog, mitochondrial OS=Mus musculus (Mouse) GN=Lonp1 PE=1 SV=2	Q8CGK3	24.7032	25.3813	25.4642	25.1423	25.0101	24.981	25.4337	24.0334	24.9396	25.2441	25.4576	25.613	24.9601	25.2722	24.9815	24.6624	24.8601	24.6539	25.1554	24.374	24.9176	25.2189	25.2975	25.2955	25.1909	24.9943	25.1029	24.4784	25.0562	25.2991	25.1654	25.4842	24.6692	25.6994	24.8071	25.5519	25.5108	25.2112	25.1588	25.2594	25.0374	25.5192
P10518_Delta-aminolevulinic aci.	sp|P10518|HEM2_MOUSE	Delta-aminolevulinic acid dehydratase OS=Mus musculus (Mouse) GN=Alad PE=1 SV=1	P10518	26.3851	26.2717	26.2936	26.4061	26.29	26.4406	26.3721	26.5525	26.5618	26.2863	26.1004	26.3	26.5353	26.484	26.3329	26.2043	26.3222	26.2165	26.3792	26.4503	26.1979	26.4018	26.3932	26.3807	26.2952	26.5477	26.192	25.9658	26.2621	26.4627	26.3839	26.007	26.4457	26.0213	26.2857	26.1428	26.3772	26.2661	26.3539	26.4626	26.2285	26.2559
Q64727_Vinculin	sp|Q64727|VINC_MOUSE	Vinculin OS=Mus musculus (Mouse) GN=Vcl PE=1 SV=4	Q64727	24.7322	25.0901	24.705	24.9008	24.671	24.4093	24.8683	24.1197	24.6793	24.6849	24.871	24.7279	24.5855	24.3626	24.5383	24.5113	24.6369	24.1817	24.595	24.394	24.5	24.7696	24.9739	24.9635	24.7789	24.8441	24.5481	24.8497	24.7186	24.7075	24.6458	24.923	24.4933	24.8366	24.8325	24.7438	24.8018	24.7983	24.9096	24.8234	24.9213	24.3643
Q8BJ64_Choline dehydrogenase, m.	sp|Q8BJ64|CHDH_MOUSE	Choline dehydrogenase, mitochondrial OS=Mus musculus (Mouse) GN=Chdh PE=1 SV=1	Q8BJ64	26.7719	27.1349	26.9187	26.9336	26.5087	26.8015	26.9562	26.705	26.8006	26.7928	26.8756	26.8959	26.8025	26.5662	26.7208	26.9604	26.8185	26.8089	26.89	26.7592	26.4243	26.7542	26.833	26.8893	27.0067	27.0185	26.7122	26.7824	26.8801	26.5944	26.5638	26.8844	27.0378	27.0019	26.9414	26.6588	26.7192	26.9427	26.7992	26.7426	26.8866	26.9656
Q9R112_Sulfide:quinone oxidored.	sp|Q9R112|SQOR_MOUSE	Sulfide:quinone oxidoreductase, mitochondrial OS=Mus musculus (Mouse) GN=Sqor PE=1 SV=3	Q9R112	25.4426	25.5611	25.6055	25.3623	25.4838	25.497	25.3444	25.7776	25.6202	25.659	25.4759	25.5241	25.5637	25.4053	25.3076	25.4771	25.4129	25.7211	25.4393	25.5597	25.4749	25.3571	25.2147	25.3581	25.2053	25.2108	25.6392	25.4494	25.2568	25.4271	25.627	25.5657	25.3006	25.4391	25.4742	25.6315	25.3842	25.3491	25.5351	25.4229	25.3287	25.5747
Q921X9_Protein disulfide-isomer.	sp|Q921X9|PDIA5_MOUSE	Protein disulfide-isomerase A5 OS=Mus musculus (Mouse) GN=Pdia5 PE=1 SV=1	Q921X9	25.6063	25.8438	25.6417	25.423	25.7066	25.5871	25.6236	25.6978	25.6851	25.6262	25.9082	25.9035	25.7379	25.5753	25.6561	25.7756	25.5742	25.722	25.547	25.5045	25.9906	25.6686	25.6873	25.6767	25.5739	25.4626	25.6443	25.7987	25.4619	25.6115	25.5682	25.7887	25.4408	25.7882	25.3661	25.8507	25.6435	25.4052	25.4538	25.6561	25.4732	25.7797
Q9D051_Pyruvate dehydrogenase E.	sp|Q9D051|ODPB_MOUSE	Pyruvate dehydrogenase E1 component subunit beta, mitochondrial OS=Mus musculus (Mouse) GN=Pdhb PE=1 SV=1	Q9D051	26.005	25.8184	25.8146	25.7841	25.7595	25.9578	26.0029	25.9774	25.9346	25.9504	25.6822	25.4779	25.9496	25.9021	25.9392	25.8413	25.9879	25.6424	25.937	26.0075	25.8774	25.8794	25.9461	25.9872	26.021	25.9083	25.7692	25.8563	25.9432	25.8873	25.8339	25.7301	25.9403	25.7136	26.1229	25.6696	25.7357	26.0802	25.8117	25.8685	26.0534	25.7471
Q9WVD5_Mitochondrial ornithine .	sp|Q9WVD5|ORNT1_MOUSE	Mitochondrial ornithine transporter 1 OS=Mus musculus (Mouse) GN=Slc25a15 PE=1 SV=1	Q9WVD5	26.8895	26.5008	26.4888	26.645	26.8149	26.9761	26.7521	26.9749	26.8077	26.8567	26.6387	26.63	26.8781	27.0345	26.7792	27.0224	26.7159	27.1121	26.6477	26.8111	26.5425	26.5464	26.5162	26.5863	26.4933	26.4745	26.883	26.7731	26.6853	26.8351	26.7919	26.8842	26.8132	26.9595	26.7263	27.0769	26.8197	26.6746	26.7261	26.7729	26.6032	27.2538
Q5FW60_Major urinary protein 20	sp|Q5FW60|MUP20_MOUSE	Major urinary protein 20 OS=Mus musculus (Mouse) GN=Mup20 PE=1 SV=1	Q5FW60	19.6019	25.9627	25.9874	26.0732	20.3136	19.909	25.9267	19.888	19.1256	20.3055	26.0098	26.0313	19.6926	21.2368	19.3281	20.2006	20.3998	19.3433	17.8922	19.1205	26.8521	26.7274	26.8762	26.339	26.3823	26.0678	18.8975	18.5975	26.3598	20.1033	20.7689	26.549	26.0347	26.5575	26.2743	20.6395	21.4339	25.8322	26.3553	20.9783	26.2296	20.3632
Q9DCG6_Phenazine biosynthesis-l.	sp|Q9DCG6|PBLD1_MOUSE	Phenazine biosynthesis-like domain-containing protein 1 OS=Mus musculus (Mouse) GN=Pbld1 PE=1 SV=2	Q9DCG6	26.3518	25.9357	26.019	26.1003	26.1814	26.4074	26.0556	26.3168	26.3647	26.3076	25.9568	25.9891	26.2053	26.1544	26.3544	26.0165	26.1857	26.1447	26.2458	26.3958	25.9474	25.8954	26.1581	25.9406	26.117	26.2121	26.2825	26.1211	26.1284	26.0496	26.1657	25.8814	26.1667	25.916	25.9766	26.0267	26.1117	26.0871	26.1032	26.14	25.9765	26.0284
Q8VBT2_L-serine dehydratase/L-t.	sp|Q8VBT2|SDHL_MOUSE	L-serine dehydratase/L-threonine deaminase OS=Mus musculus (Mouse) GN=Sds PE=1 SV=3	Q8VBT2	26.276	26.0886	26.2065	26.3266	26.3032	26.7716	26.4907	26.5453	26.4807	26.5297	27.2041	27.1584	26.263	26.7449	26.2756	26.0804	26.0933	27.4803	26.0023	26.291	26.2944	26.1054	25.7637	26.0611	26.0065	25.8611	26.207	26.1568	26.3235	26.3737	26.4437	27.124	26.2851	27.27	26.3619	27.4211	26.1589	26.1926	26.465	26.3578	26.0382	27.6491
Q3UPL0_Protein transport protei.	sp|Q3UPL0|SC31A_MOUSE	Protein transport protein Sec31A OS=Mus musculus (Mouse) GN=Sec31a PE=1 SV=2	Q3UPL0	24.875	25.1582	24.9342	24.8084	25.0312	24.7567	24.8879	24.3796	24.8772	25.0597	24.7957	24.914	24.9172	24.952	24.9204	25.0931	24.7877	24.1594	24.9543	24.5904	25.0514	25.0082	25.0939	25.1114	24.97	24.9307	25.0394	25.2365	25.0237	25.0752	25.0185	24.9825	24.7219	24.9325	24.8743	24.9071	25.1718	24.8764	25.0477	25.0671	25.0199	24.6348
Q8R164_Valacyclovir hydrolase	sp|Q8R164|BPHL_MOUSE	Valacyclovir hydrolase OS=Mus musculus (Mouse) GN=Bphl PE=1 SV=1	Q8R164	27.6126	27.1805	27.2072	27.3352	27.5014	27.5824	27.2944	27.562	27.6353	27.5201	27.2125	27.2387	27.5588	27.5977	27.5767	27.6208	27.601	27.5363	27.5436	27.7324	27.1778	27.1727	27.297	27.3181	27.3764	27.232	27.5596	27.4528	27.3126	27.4127	27.3745	27.2719	27.4191	27.3004	27.3301	27.3729	27.3911	27.3743	27.2816	27.4308	27.2833	27.5262
P18760_Cofilin-1	sp|P18760|COF1_MOUSE	Cofilin-1 OS=Mus musculus (Mouse) GN=Cfl1 PE=1 SV=3	P18760	26.6143	26.7087	26.7538	26.4287	26.5544	26.5572	26.4168	26.8825	26.6525	26.6156	26.8655	26.7667	26.7733	26.4799	26.7875	26.5786	26.6228	26.9969	26.6119	26.7535	26.997	26.6783	26.5553	26.7011	26.7177	26.6622	26.758	26.7359	26.7182	26.794	26.6036	26.7546	26.7319	26.6634	26.4992	26.869	26.6083	26.6351	26.6484	26.5767	26.6649	26.6528
P27659_60S ribosomal protein L3	sp|P27659|RL3_MOUSE	60S ribosomal protein L3 OS=Mus musculus (Mouse) GN=Rpl3 PE=1 SV=3	P27659	26.9963	27.3382	26.9626	27.0389	26.9807	27.0117	26.9613	26.9295	27.0459	26.9705	27.1397	27.1021	27.0617	27.013	27.0918	27.0514	27.0204	26.9811	27.127	26.9801	27.0182	27.1069	27.0179	27.0815	27.0342	27.0843	27.0809	27.1173	27.0703	26.9889	26.9324	27.0354	27.0935	27.0381	26.9686	27.052	27.01	27.0105	27.0012	26.9856	26.9499	27.068
P61979_Heterogeneous nuclear ri.	sp|P61979|HNRPK_MOUSE	Heterogeneous nuclear ribonucleoprotein K OS=Mus musculus (Mouse) GN=Hnrnpk PE=1 SV=1	P61979	26.2331	26.121	26.1893	26.0721	26.2892	26.3181	26.1425	26.4368	26.2765	26.2715	26.3406	26.4796	26.3697	26.3986	26.4122	26.2116	26.3658	26.0731	26.2237	26.2998	26.3112	26.3134	26.2512	26.3049	26.321	26.385	26.1017	26.4706	26.145	26.3486	26.3754	26.1479	26.263	26.3183	26.2229	26.2655	26.4076	26.2032	26.3523	26.3566	26.0591	26.3104
Q8VCR2_17-beta-hydroxysteroid d.	sp|Q8VCR2|DHB13_MOUSE	17-beta-hydroxysteroid dehydrogenase 13 OS=Mus musculus (Mouse) GN=Hsd17b13 PE=1 SV=2	Q8VCR2	25.8128	26.1841	26.3763	26.3343	25.8277	26.2319	26.4133	25.958	26.1922	26.0524	26.9575	26.8041	25.93	26.019	25.8975	25.7103	25.6702	26.8681	25.533	25.814	26.2781	26.3573	26.3462	26.3199	26.3039	26.2706	25.5407	25.3979	26.2618	25.8797	25.9207	26.8303	26.3245	26.8993	26.4762	26.7274	25.8761	26.315	26.5452	26.0561	26.1517	26.6718
Q99LX0_Protein/nucleic acid deg.	sp|Q99LX0|PARK7_MOUSE	Protein/nucleic acid deglycase DJ-1 OS=Mus musculus (Mouse) GN=Park7 PE=1 SV=1	Q99LX0	27.0929	27.1107	27.1817	27.1673	27.0659	27.1928	27.2201	27.3514	27.1234	26.8734	27.0724	26.9948	27.2338	27.3468	27.2373	27.2078	27.285	27.1357	27.216	27.3425	27.2068	27.3521	27.3176	27.0411	27.4546	27.2791	26.809	26.78	27.2834	27.0752	27.2073	27.2109	27.3625	27.1801	27.213	26.9595	27.0167	27.263	27.2211	27.145	27.2225	27.0407
P21981_Protein-glutamine gamma-.	sp|P21981|TGM2_MOUSE	Protein-glutamine gamma-glutamyltransferase 2 OS=Mus musculus (Mouse) GN=Tgm2 PE=1 SV=4	P21981	26.3018	26.3573	25.9852	25.9313	26.4273	26.4562	26.0181	26.3158	26.4228	26.5749	26.4246	26.4298	26.4198	26.3595	26.284	26.2036	26.5428	26.711	26.6214	26.1483	26.4664	26.2147	26.1251	26.1243	26.011	25.9739	26.4974	26.4891	26.0297	26.502	26.4811	26.2542	25.9741	26.1765	25.9901	26.6819	26.5442	25.8824	26.1794	26.5056	25.9143	26.7767
P52196_Thiosulfate sulfurtransf.	sp|P52196|THTR_MOUSE	Thiosulfate sulfurtransferase OS=Mus musculus (Mouse) GN=Tst PE=1 SV=3	P52196	28.8225	28.5202	28.3329	28.4248	28.7585	28.7789	28.3243	28.8078	28.7767	28.8444	28.3586	28.3343	28.7772	28.8196	28.7835	28.9259	28.8847	28.8618	28.8335	28.963	28.4261	28.4526	28.3498	28.4957	28.4617	28.4678	28.7682	28.7267	28.4098	28.5918	28.694	28.4106	28.3991	28.3923	28.5067	28.6353	28.6808	28.4896	28.3689	28.6608	28.464	28.7358
P97742_Carnitine O-palmitoyltra.	sp|P97742|CPT1A_MOUSE	Carnitine O-palmitoyltransferase 1, liver isoform OS=Mus musculus (Mouse) GN=Cpt1a PE=1 SV=4	P97742	25.8513	26.2722	26.1639	26.1327	25.82	25.8868	26.0707	25.5133	25.9462	26.2352	26.2598	26.4118	25.9783	26.1097	25.7977	25.7689	25.8415	25.5974	25.9378	25.5644	26.046	25.9638	25.9609	26.0434	25.9993	25.8667	26.0559	25.9406	25.9581	26.2514	25.9585	26.3035	26.0311	26.2067	25.7476	26.2431	26.2034	26.0314	26.0568	26.0588	26.1423	26.3104
P57776_Elongation factor 1-delta	sp|P57776|EF1D_MOUSE	Elongation factor 1-delta OS=Mus musculus (Mouse) GN=Eef1d PE=1 SV=3	P57776	26.158	26.0985	25.9503	25.9778	26.0865	26.1124	25.9179	26.2568	26.0235	26.0583	25.9982	26.0704	26.1408	26.0756	26.146	26.1589	26.147	26.3064	26.1855	26.2127	26.2332	26.1395	25.9628	26.0363	26.103	26.1134	26.0925	26.175	26.0155	26.0356	26.0926	25.9364	26.1471	25.9667	26.0102	26.132	26.1571	26.0484	26.0847	25.9642	26.0672	26.1159
O08756_3-hydroxyacyl-CoA dehydr.	sp|O08756|HCD2_MOUSE	3-hydroxyacyl-CoA dehydrogenase type-2 OS=Mus musculus (Mouse) GN=Hsd17b10 PE=1 SV=4	O08756	27.0862	27.0348	27.0601	27.2166	27.0362	27.0977	27.2054	27.0714	27.0064	27.0345	26.9205	26.9493	26.9975	27.1285	27.0061	27.0731	26.9741	27.0331	27.0527	27.0595	27.1367	27.0072	27.2329	27.2668	27.1991	27.3151	27.0481	27.1274	27.3556	26.8591	26.9033	27.1177	27.5489	27.2557	27.2637	26.9062	27.0257	27.222	27.2892	26.9939	27.3891	27.0835
Q3TXS7_26S proteasome non-ATPas.	sp|Q3TXS7|PSMD1_MOUSE	26S proteasome non-ATPase regulatory subunit 1 OS=Mus musculus (Mouse) GN=Psmd1 PE=1 SV=1	Q3TXS7	23.9415	24.5215	24.5223	24.3946	24.3477	23.9828	24.5287	23.362	24.3412	24.4297	24.3178	24.5448	24.2347	24.2018	23.8751	24.1145	24.0485	23.029	24.0052	23.6468	24.2335	24.0715	24.3621	24.4615	24.1261	24.2891	24.3627	23.9875	24.2756	24.4658	24.1469	24.5596	23.8619	24.5811	24.0388	24.4563	24.5711	24.3157	24.5129	24.5755	24.4308	24.1436
P36552_Oxygen-dependent copropo.	sp|P36552|HEM6_MOUSE	Oxygen-dependent coproporphyrinogen-III oxidase, mitochondrial OS=Mus musculus (Mouse) GN=Cpox PE=1 SV=2	P36552	25.6672	25.4424	25.5443	25.6303	25.4159	25.5059	25.4181	25.5171	25.522	25.4643	24.8975	25.1379	25.5281	25.5305	25.5162	25.5145	25.4068	25.0785	25.4586	25.4642	25.1399	25.257	25.2721	25.4184	25.4322	25.3644	25.3	25.4375	25.5247	25.4497	25.464	24.8682	25.7683	25.0771	25.5509	25.0533	25.6176	25.5635	25.5629	25.4356	25.4861	25.1765
P40124_Adenylyl cyclase-associa.	sp|P40124|CAP1_MOUSE	Adenylyl cyclase-associated protein 1 OS=Mus musculus (Mouse) GN=Cap1 PE=1 SV=4	P40124	24.715	24.5141	24.6784	24.6148	24.8437	24.8418	24.6817	25.0305	24.8239	24.6276	24.7829	24.7822	24.8277	24.9105	24.8928	24.6821	24.7202	25.0955	24.714	24.693	24.8358	24.6748	24.4533	24.7233	24.5549	24.6661	24.5759	24.7795	24.5535	24.889	25.0112	24.7289	24.6586	24.7621	24.6384	25.0098	24.8734	24.6009	24.64	24.7784	24.5793	25.0433
Q9WTP6_Adenylate kinase 2, mito.	sp|Q9WTP6|KAD2_MOUSE	Adenylate kinase 2, mitochondrial OS=Mus musculus (Mouse) GN=Ak2 PE=1 SV=5	Q9WTP6	27.2712	27.3214	27.1837	27.2	27.0639	27.406	27.0977	27.2382	27.2325	27.2765	27.158	27.1524	27.3254	27.3503	27.3747	27.382	27.2494	27.4534	27.376	27.5015	27.0479	27.2741	27.2991	27.4071	27.3098	27.2249	27.3184	27.1984	27.3225	27.0909	27.1664	27.2582	27.2709	27.3502	27.3531	27.2174	27.2353	27.3155	27.1742	27.1803	27.3869	27.2928
Q791V5_Mitochondrial carrier ho.	sp|Q791V5|MTCH2_MOUSE	Mitochondrial carrier homolog 2 OS=Mus musculus (Mouse) GN=Mtch2 PE=1 SV=1	Q791V5	26.8085	26.5145	26.53	26.5527	26.6489	26.7199	26.5138	26.8653	26.6517	26.8628	26.7217	26.773	26.6282	26.8167	26.737	26.7403	26.793	26.8679	26.7321	26.8602	26.8349	26.757	26.6877	26.7139	26.7254	26.5991	26.7825	26.5808	26.6734	26.6294	26.6487	26.7249	26.5999	26.8205	26.7443	26.7844	26.7	26.7055	26.7267	26.5778	26.6098	26.8706
P62196_26S proteasome regulator.	sp|P62196|PRS8_MOUSE	26S proteasome regulatory subunit 8 OS=Mus musculus (Mouse) GN=Psmc5 PE=1 SV=1	P62196	25.2253	25.2749	25.1209	25.1105	25.2246	25.3113	25.0585	25.3605	25.2645	25.177	24.9739	25.1482	25.2788	25.1114	25.2291	25.1691	25.3077	25.2083	25.2923	25.2771	25.0781	25.0652	25.0362	25.0724	25.1958	25.108	25.1309	25.1874	25.1226	25.2452	25.2268	25.0246	25.1972	25.1301	25.1632	25.1098	25.2263	25.3126	25.0328	25.2469	25.1486	25.0927
P23492_Purine nucleoside phosph.	sp|P23492|PNPH_MOUSE	Purine nucleoside phosphorylase OS=Mus musculus (Mouse) GN=Pnp PE=1 SV=2	P23492	26.2382	25.7975	25.9199	25.7056	26.1827	26.3553	25.867	26.4038	26.3522	26.1815	25.7996	25.846	26.2621	26.2208	26.2781	26.2061	26.4103	26.2964	26.3229	26.3498	25.9548	25.8413	25.7376	25.878	25.8461	25.6632	26.1898	26.0282	25.7869	26.2228	26.2079	25.7664	25.8683	25.6263	25.9325	26.1918	26.145	25.8572	25.8379	26.1848	25.7481	26.1574
Q64105_Sepiapterin reductase	sp|Q64105|SPRE_MOUSE	Sepiapterin reductase OS=Mus musculus (Mouse) GN=Spr PE=1 SV=1	Q64105	26.8592	26.7115	26.4239	26.6536	26.8523	26.8522	26.667	26.804	26.7088	26.6796	26.6019	26.679	26.9049	26.912	26.9169	26.9965	27.0304	27.1557	27.0013	27.1078	26.8839	26.8272	26.825	26.8317	26.9425	26.7391	26.9633	27.0489	26.8636	26.7398	26.7302	26.8996	26.8595	26.9089	26.812	26.892	26.7362	26.8498	26.7966	26.9101	26.8168	26.8536
Q9JIF7_Coatomer subunit beta	sp|Q9JIF7|COPB_MOUSE	Coatomer subunit beta OS=Mus musculus (Mouse) GN=Copb1 PE=1 SV=1	Q9JIF7	24.4166	24.856	24.9201	24.678	24.7836	24.5852	24.9338	24.2431	24.8168	24.9106	24.8495	25.0279	24.7029	24.7615	24.5508	24.5416	24.6542	24.1553	24.6296	24.3042	24.8882	24.963	24.9948	24.8585	24.922	24.8721	24.7356	24.8063	24.7857	25.0071	24.8271	24.8917	24.5094	24.9753	24.657	24.9763	24.9491	24.841	24.9011	24.9058	24.8667	24.8079
Q8VCM7_Fibrinogen gamma chain	sp|Q8VCM7|FIBG_MOUSE	Fibrinogen gamma chain OS=Mus musculus (Mouse) GN=Fgg PE=1 SV=1	Q8VCM7	26.0182	26.1112	25.9477	26.0377	26.0581	25.9308	25.8008	26.0575	25.5148	26.0433	26.3357	26.299	25.8629	25.8574	25.9447	26.0094	25.788	25.8184	25.655	25.9883	26.1729	25.836	25.9321	25.9614	25.8386	25.8992	25.9139	25.8835	25.7237	25.9205	25.7699	26.0221	26.0108	25.8153	26.0219	25.9308	25.7258	25.7687	25.7442	25.8558	25.9146	25.9037
O35728_Cytochrome P450 4A14	sp|O35728|CP4AE_MOUSE	Cytochrome P450 4A14 OS=Mus musculus (Mouse) GN=Cyp4a14 PE=1 SV=1	O35728	26.1488	24.6723	25.4986	25.2914	24.7452	25.869	22.605	25.6255	26.4058	26.1755	22.0031	23.3214	25.8657	26.0075	25.348	25.8265	25.6901	23.8594	26.2396	25.1699	17.7283	23.0821	21.3621	23.8024	23.6217	25.5821	25.2316	25.7606	24.7205	26.0201	25.8746	21.361	25.4561	20.4149	25.7502	23.9339	26.3481	24.9825	25.8268	25.039	24.747	23.1672
Q9D6Y7_Mitochondrial peptide me.	sp|Q9D6Y7|MSRA_MOUSE	Mitochondrial peptide methionine sulfoxide reductase OS=Mus musculus (Mouse) GN=Msra PE=1 SV=1	Q9D6Y7	26.681	26.466	26.6159	26.4587	26.5103	26.7428	26.4742	26.7813	26.6909	26.7316	26.4279	26.4955	26.8073	26.5815	26.7687	26.6922	26.7218	26.6262	26.8453	26.8967	26.5617	26.4824	26.5339	26.6071	26.6481	26.6495	26.7298	26.5874	26.7232	26.5923	26.6063	26.3829	26.7359	26.4756	26.5472	26.5525	26.5628	26.653	26.5638	26.544	26.5946	26.4965
Q99MZ7_Peroxisomal trans-2-enoy.	sp|Q99MZ7|PECR_MOUSE	Peroxisomal trans-2-enoyl-CoA reductase OS=Mus musculus (Mouse) GN=Pecr PE=1 SV=1	Q99MZ7	26.8574	26.9098	26.7576	26.742	26.9568	26.9585	26.7698	27.0095	26.939	26.8423	26.6597	26.6777	26.9125	26.8451	26.8375	26.8887	26.8458	27.0416	26.7564	26.9729	26.7962	26.7346	26.6799	26.7625	26.8271	26.851	26.9004	27.0412	26.8188	26.7123	26.8892	26.8466	26.8695	26.9632	26.7743	26.8703	26.5972	26.7617	26.926	26.9483	26.8344	26.9434
Q60864_Stress-induced-phosphopr.	sp|Q60864|STIP1_MOUSE	Stress-induced-phosphoprotein 1 OS=Mus musculus (Mouse) GN=Stip1 PE=1 SV=1	Q60864	25.6341	25.7134	25.5533	25.5749	25.6329	25.7503	25.4272	25.5085	25.6324	25.6976	25.5444	25.6923	25.8918	25.5943	25.7723	25.7637	25.8592	25.6667	25.885	25.6291	25.5827	25.6679	25.476	25.5208	25.5378	25.4242	25.8385	25.8007	25.4596	25.7905	25.7749	25.5166	25.6395	25.3894	25.5356	25.9037	25.8064	25.541	25.4205	25.6578	25.4331	25.6711
Q9DB20_ATP synthase subunit O, .	sp|Q9DB20|ATPO_MOUSE	ATP synthase subunit O, mitochondrial OS=Mus musculus (Mouse) GN=Atp5o PE=1 SV=1	Q9DB20	27.5779	27.4247	27.2736	27.5104	27.4018	27.5996	27.3741	27.597	27.3841	27.6262	27.3088	27.2921	27.5975	27.6774	27.6214	27.5863	27.5179	27.7757	27.6399	27.708	27.2926	27.3758	27.4996	27.6171	27.4357	27.5048	27.6955	27.5352	27.6385	27.3771	27.3588	27.4309	27.5365	27.4671	27.6541	27.4395	27.4528	27.5154	27.6178	27.3804	27.5014	27.6237
Q9JMH6_Thioredoxin reductase 1,.	sp|Q9JMH6|TRXR1_MOUSE	Thioredoxin reductase 1, cytoplasmic OS=Mus musculus (Mouse) GN=Txnrd1 PE=1 SV=3	Q9JMH6	25.4184	25.4561	25.34	25.3843	25.5993	25.4842	25.3992	25.5129	25.3312	25.4346	25.6112	25.4231	25.3563	25.3484	25.478	25.4164	25.4248	25.4942	25.4759	25.4988	25.4898	25.4842	25.3934	25.4189	25.4401	25.5121	25.4755	25.482	25.3977	25.4175	25.3137	25.359	25.4901	25.453	25.3333	25.3337	25.3793	25.4423	25.472	25.4759	25.3674	25.2765
Q9DBB8_Trans-1,2-dihydrobenzene.	sp|Q9DBB8|DHDH_MOUSE	Trans-1,2-dihydrobenzene-1,2-diol dehydrogenase OS=Mus musculus (Mouse) GN=Dhdh PE=1 SV=1	Q9DBB8	26.376	26.0448	26.3256	26.3165	26.1831	26.4481	26.4251	26.352	26.2871	26.2256	26.1217	26.3454	26.4074	26.2276	26.4341	26.3717	26.3487	26.3807	26.3596	26.5136	26.1092	26.147	26.3136	26.2491	26.4348	26.2544	26.2482	26.2234	26.3459	26.2806	26.2388	26.3036	26.4955	26.3263	26.2769	26.2524	26.2564	26.3356	26.3385	26.289	26.2678	26.2607
Q91X72_Hemopexin	sp|Q91X72|HEMO_MOUSE	Hemopexin OS=Mus musculus (Mouse) GN=Hpx PE=1 SV=2	Q91X72	25.1597	25.3651	25.4666	25.4454	25.2896	25.1048	25.3777	25.5769	25.0986	25.4482	25.7434	25.4609	25.2613	25.0328	25.43	25.3059	25.5293	25.3503	25.1291	24.9824	26.2081	25.4721	25.4879	25.305	25.1774	25.1396	25.646	25.3597	25.3729	25.2188	25.089	25.5176	25.597	25.4818	25.1876	25.4956	25.3613	25.0367	25.1815	25.2603	25.259	25.3893
Q8CFX1_GDH/6PGL endoplasmic bif.	sp|Q8CFX1|G6PE_MOUSE	GDH/6PGL endoplasmic bifunctional protein OS=Mus musculus (Mouse) GN=H6pd PE=1 SV=2	Q8CFX1	25.081	25.4821	25.5615	25.4291	24.9555	24.8736	25.5808	24.8182	25.136	25.2174	25.7066	25.7829	25.1651	24.9991	24.988	24.9604	24.9546	24.878	25.0585	24.7488	25.5548	25.4686	25.4623	25.4755	25.3608	25.2104	25.1587	25.1033	25.363	25.2872	25.1792	25.7073	25.1744	25.6976	25.2678	25.3343	25.3905	25.2715	25.5081	25.2928	25.3796	25.2369
Q99P30_Peroxisomal coenzyme A d.	sp|Q99P30|NUDT7_MOUSE	Peroxisomal coenzyme A diphosphatase NUDT7 OS=Mus musculus (Mouse) GN=Nudt7 PE=1 SV=2	Q99P30	26.2449	27.8465	27.878	27.9087	26.592	26.4702	27.8566	26.9024	26.1937	26.3819	27.758	27.9571	26.6174	26.8308	26.6591	26.6868	26.5295	25.8754	26.3603	26.3932	28.3319	28.0177	27.7458	27.8954	27.7754	27.5897	26.8141	26.4976	27.8784	27.0486	26.747	28.0942	27.8353	27.8486	27.7869	26.2839	26.9374	27.5807	28.0238	26.6468	27.6106	26.291
P50136_2-oxoisovalerate dehydro.	sp|P50136|ODBA_MOUSE	2-oxoisovalerate dehydrogenase subunit alpha, mitochondrial OS=Mus musculus (Mouse) GN=Bckdha PE=1 SV=1	P50136	25.3589	25.2656	25.137	25.2794	25.2091	25.3281	25.2217	25.4525	25.3346	25.3186	25.0201	24.9642	25.3884	25.304	25.2313	25.412	25.2493	25.3091	25.2039	25.4018	25.0044	24.9792	25.135	24.9707	25.0629	24.9394	25.1871	25.1265	25.1909	25.1653	25.2936	25.0814	25.1971	25.162	25.2237	25.1394	25.2701	25.1836	24.93	25.1825	25.1521	25.3478
P19639_Glutathione S-transferas.	sp|P19639|GSTM3_MOUSE	Glutathione S-transferase Mu 3 OS=Mus musculus (Mouse) GN=Gstm3 PE=1 SV=2	P19639	24.2889	24.5604	24.549	24.2071	24.4355	24.6037	24.4271	24.7809	24.8827	24.3805	25.4939	25.0945	24.5643	24.6568	24.5525	24.1395	24.5503	25.0103	24.6783	24.5888	24.8622	24.4601	23.1185	24.5689	24.5583	24.6972	24.2153	23.903	24.2464	24.8571	25.0154	25.5352	24.4687	25.5215	24.5678	25.0892	24.3664	24.3968	24.5022	24.8641	24.7917	25.3887
O08573_Galectin-9	sp|O08573|LEG9_MOUSE	Galectin-9 OS=Mus musculus (Mouse) GN=Lgals9 PE=1 SV=1	O08573	26.2571	25.9407	26.098	26.113	26.2609	26.3353	26.1829	26.4126	26.3483	26.3261	26.1521	26.1521	26.2819	26.2199	26.3901	26.3156	26.3459	26.1888	26.1712	26.3294	26.1317	26.0708	26.0116	26.0643	26.2203	26.2642	26.3217	26.4807	26.272	26.4004	26.3974	26.0912	26.0853	25.9421	26.2201	26.3115	26.2989	26.1752	26.1686	26.3531	26.1617	26.2541
P46471_26S proteasome regulator.	sp|P46471|PRS7_MOUSE	26S proteasome regulatory subunit 7 OS=Mus musculus (Mouse) GN=Psmc2 PE=1 SV=5	P46471	25.0052	24.9109	24.9511	24.927	25.0846	25.1009	25.0278	25.2185	25.075	24.9245	24.9117	24.8061	25.0388	24.98	25.0036	25.1262	25.0647	25.0427	25.0794	25.0668	25.0727	24.9687	24.9467	24.9602	25.0164	24.9859	24.8816	25.0247	24.9588	24.9346	25.0869	24.9096	25.0887	24.7666	25.0225	24.9521	24.9048	24.8683	24.7838	24.9204	24.9348	24.8691
Q8BK48_Pyrethroid hydrolase Ces.	sp|Q8BK48|EST2E_MOUSE	Pyrethroid hydrolase Ces2e OS=Mus musculus (Mouse) GN=Ces2e PE=1 SV=1	Q8BK48	25.6865	25.6568	25.8175	25.6783	25.7052	25.7358	25.8217	25.6255	25.8672	25.5851	25.248	25.1639	25.7328	25.6254	25.7402	25.5911	25.7409	25.2361	25.4919	25.6688	25.3449	25.7197	25.7489	25.6394	25.7692	25.9722	25.6132	25.509	25.7197	25.6884	25.7979	25.1661	25.8202	25.2044	25.7233	25.1037	25.7142	25.6933	25.712	25.8746	25.8785	25.1213
Q922Q1_Mitochondrial amidoxime .	sp|Q922Q1|MARC2_MOUSE	Mitochondrial amidoxime reducing component 2 OS=Mus musculus (Mouse) GN=Marc2 PE=1 SV=1	Q922Q1	27.7059	27.2922	27.293	27.4328	27.643	27.6055	27.3605	27.6863	27.7025	27.4733	27.1389	27.0714	27.4719	27.6137	27.5165	27.6218	27.4862	27.5556	27.513	27.6509	27.2175	27.2357	27.2113	27.1742	27.2721	27.3632	27.5128	27.3733	27.388	27.4121	27.5217	27.1528	27.5718	27.261	27.4216	27.3544	27.541	27.3741	27.4025	27.4268	27.1318	27.6701
Q9JMD3_START domain-containing .	sp|Q9JMD3|STA10_MOUSE	START domain-containing protein 10 OS=Mus musculus (Mouse) GN=Stard10 PE=1 SV=1	Q9JMD3	25.8706	25.6266	25.9723	26.0414	25.8979	25.7963	25.9277	25.8759	25.8516	25.7344	25.9694	25.8108	25.7559	25.9379	25.8797	25.7323	25.6445	25.9054	25.7367	25.9286	25.9168	25.8258	25.9092	25.7806	25.8707	25.9011	25.8266	25.9192	26.0194	25.8429	25.8662	25.8117	25.8346	25.939	25.9213	25.8543	25.8982	25.906	25.8944	25.7346	25.9012	25.8945
P07759_Serine protease inhibito.	sp|P07759|SPA3K_MOUSE	Serine protease inhibitor A3K OS=Mus musculus (Mouse) GN=Serpina3k PE=1 SV=2	P07759	25.8165	26.3934	25.9647	26.3937	25.9528	25.3958	26.1314	25.6406	25.0119	25.5666	26.1253	25.9581	25.4378	25.8577	25.9363	26.1078	25.8878	25.188	25.4599	25.1198	26.3233	26.3752	26.1787	26.0835	26.0686	26.0526	25.833	26.0661	26.3164	25.8314	26.0354	26.278	26.5024	26.0755	26.1827	25.3938	25.8177	26.0297	26.1178	25.5835	26.1729	25.2601
Q3TNA1_Xylulose kinase	sp|Q3TNA1|XYLB_MOUSE	Xylulose kinase OS=Mus musculus (Mouse) GN=Xylb PE=1 SV=1	Q3TNA1	25.3566	25.432	25.4292	25.3262	25.3031	25.392	25.4444	25.329	25.3702	25.1802	25.494	25.41	25.3151	25.283	25.4817	25.3094	25.4548	25.3243	25.3557	25.3915	25.2265	25.2385	25.3072	25.3095	25.4659	25.4678	25.2613	25.1778	25.3617	25.269	25.2876	25.316	25.3187	25.4477	25.3479	25.3049	25.375	25.3347	25.1542	25.3345	25.3562	25.3146
P17742_Peptidyl-prolyl cis-tran.	sp|P17742|PPIA_MOUSE	Peptidyl-prolyl cis-trans isomerase A OS=Mus musculus (Mouse) GN=Ppia PE=1 SV=2	P17742	28.0973	28.0059	28.1599	28.1447	28.0726	28.0978	28.1209	28.3669	28.0427	27.8789	28.2906	28.198	28.3194	28.2334	28.3791	28.1926	28.2831	28.4621	28.2872	28.441	28.3444	28.3402	28.384	28.306	28.3345	28.1222	28.1287	27.9116	28.3564	28.1732	28.1989	28.4296	28.2949	28.3329	28.3633	28.348	28.1458	28.3229	28.2349	28.2506	28.198	28.3593
P35700_Peroxiredoxin-1	sp|P35700|PRDX1_MOUSE	Peroxiredoxin-1 OS=Mus musculus (Mouse) GN=Prdx1 PE=1 SV=1	P35700	30.1501	30.0166	29.8179	29.8589	30.1352	30.0462	29.7945	30.2529	30.0892	30.1728	29.9142	30.0828	30.1666	30.1772	30.1296	30.2636	30.1729	30.22	30.2814	30.2922	30.1657	30.1069	29.9825	29.958	29.9026	29.957	30.0886	30.2764	30.0185	30.061	30.1344	30.0379	30.0425	30.0163	30.0587	30.082	30.0558	29.9166	29.9551	30.0962	29.9969	30.0036
P18242_Cathepsin D	sp|P18242|CATD_MOUSE	Cathepsin D OS=Mus musculus (Mouse) GN=Ctsd PE=1 SV=1	P18242	26.5975	26.7601	26.5015	26.4044	26.512	26.458	26.2659	26.4716	26.4824	26.6012	26.7869	26.6162	26.6198	26.4962	26.8345	26.6133	26.6727	26.9069	26.5202	26.6914	26.5415	26.7096	26.7616	26.6803	26.696	26.6071	26.597	26.6858	26.5388	26.4623	26.5196	26.9133	26.577	26.9267	26.5558	26.8111	26.406	26.5747	26.5266	26.454	26.6391	26.5614
Q9DCM2_Glutathione S-transferas.	sp|Q9DCM2|GSTK1_MOUSE	Glutathione S-transferase kappa 1 OS=Mus musculus (Mouse) GN=Gstk1 PE=1 SV=3	Q9DCM2	26.6661	26.5368	26.5439	26.5206	26.7681	26.7739	26.6703	26.8463	26.7042	26.664	26.466	26.4946	26.7497	26.8328	26.7506	26.8934	26.5952	26.6151	26.5872	26.8164	26.5851	26.4597	26.4848	26.4675	26.5181	26.4714	26.7203	26.4494	26.6633	26.6788	26.7576	26.8591	26.8285	26.7427	26.4628	26.8206	26.7064	26.5499	26.6212	26.6281	26.5353	26.8682
Q924Y0_Gamma-butyrobetaine diox.	sp|Q924Y0|BODG_MOUSE	Gamma-butyrobetaine dioxygenase OS=Mus musculus (Mouse) GN=Bbox1 PE=1 SV=1	Q924Y0	24.9186	25.0974	25.1946	25.097	24.9078	24.9101	25.3617	24.9105	25.0382	24.8701	24.8069	24.7128	25.0186	24.9915	24.8771	24.9831	24.8186	24.8603	24.8431	25.0842	25.0317	25.1396	25.2807	25.117	25.178	25.4024	24.8767	24.8536	25.2053	25.0249	24.9744	24.6808	25.2222	24.7117	25.2992	24.6465	24.8525	25.194	25.1966	24.906	25.2694	24.7235
P68254_14-3-3 protein theta	sp|P68254|1433T_MOUSE	14-3-3 protein theta OS=Mus musculus (Mouse) GN=Ywhaq PE=1 SV=1	P68254	24.1639	24.2715	24.0374	23.819	24.0935	24.167	23.8385	24.3793	24.0519	24.1494	24.1756	24.1549	24.3368	24.1834	24.328	24.3024	24.1839	24.4353	24.2888	24.2768	24.2256	24.1902	23.9723	24.2071	24.267	24.366	24.2582	24.481	23.9322	24.2942	24.2288	24.421	24.1542	24.2069	24.0902	24.3015	23.9369	24.0274	24.164	24.1846	24.0248	24.1675
Q91X91_Nicotinate-nucleotide py.	sp|Q91X91|NADC_MOUSE	Nicotinate-nucleotide pyrophosphorylase [carboxylating] OS=Mus musculus (Mouse) GN=Qprt PE=1 SV=1	Q91X91	26.8351	27.0378	26.9233	26.8831	26.7106	26.9676	26.9111	27.0008	26.9253	26.9025	27.2772	27.377	26.9152	26.8023	26.9207	26.8088	26.9315	27.3401	26.9204	27.1498	27.2749	27.0865	26.8831	27.0578	27.1721	27.1651	26.9349	26.979	27.1157	26.8376	26.7494	27.2427	27.0515	27.1726	27.1137	27.175	26.8324	27.037	26.9468	26.8399	27.0286	26.8767
Q8BWP5_Alpha-tocopherol transfe.	sp|Q8BWP5|TTPA_MOUSE	Alpha-tocopherol transfer protein OS=Mus musculus (Mouse) GN=Ttpa PE=1 SV=1	Q8BWP5	25.6218	24.5797	25.3541	25.1231	25.5702	25.5489	25.2016	25.6547	25.4385	25.6365	25.2073	25.0284	25.7193	25.5962	25.6068	25.4167	25.4047	25.4425	25.369	25.5769	25.1269	25.1006	24.8091	25.1233	25.335	25.1228	25.4839	25.536	25.148	25.6497	25.4781	25.0706	25.3891	25.2446	25.094	25.3639	25.3737	25.1189	25.325	25.4214	25.2062	25.3214
P70296_Phosphatidylethanolamine.	sp|P70296|PEBP1_MOUSE	Phosphatidylethanolamine-binding protein 1 OS=Mus musculus (Mouse) GN=Pebp1 PE=1 SV=3	P70296	25.9512	25.8928	26.1148	26.0116	25.8605	25.9306	26.0866	26.2456	26.059	25.8364	25.7318	25.8481	26.1912	26.0821	26.3195	26.0173	26.0319	25.8981	26.0836	26.1826	26.2623	26.014	26.3578	26.4132	26.2847	26.4703	26.0799	25.9498	26.2849	26.0598	26.1361	25.8809	26.3255	25.9476	26.2215	25.7167	26.0524	26.1586	26.2179	26.2564	26.2381	25.7527
P00405_Cytochrome c oxidase sub.	sp|P00405|COX2_MOUSE	Cytochrome c oxidase subunit 2 OS=Mus musculus (Mouse) GN=Mtco2 PE=1 SV=1	P00405	27.7444	27.3818	27.5034	27.5909	27.5355	27.7825	27.6991	27.8514	27.6366	27.5616	27.5712	27.6942	27.7355	27.8563	27.72	27.6396	27.4965	27.7447	27.5923	27.5965	27.6079	27.7278	27.7064	27.7747	27.596	27.4818	27.3715	27.3812	27.7594	27.7048	27.6271	27.5697	27.7789	27.717	27.7979	27.6481	27.5037	27.5719	27.4843	27.6967	27.6159	27.9287
Q9JMA7_Cytochrome P450 3A41	sp|Q9JMA7|CP341_MOUSE	Cytochrome P450 3A41 OS=Mus musculus (Mouse) GN=Cyp3a41a PE=1 SV=2	Q9JMA7	22.7825	15.8111	19.6574	18.4496	24.1807	24.4174	18.2357	20.7827	22.43	23.3547	17.2195	17.4712	21.9582	23.5764	23.2432	23.3432	22.479	20.2984	22.242	22.9384	17.6683	16.2873	18.0309	15.0339	16.6739	17.6731	23.3034	24.158	16.8776	17.9472	22.9974	17.6744	20.1459	16.1344	17.8197	17.5702	20.3525	18.5658	17.1293	22.2537	17.6261	18.3228
Q922B2_Aspartate--tRNA ligase, .	sp|Q922B2|SYDC_MOUSE	Aspartate--tRNA ligase, cytoplasmic OS=Mus musculus (Mouse) GN=Dars PE=1 SV=2	Q922B2	26.7875	26.8405	26.684	26.6601	26.7334	26.701	26.6067	26.7977	26.7249	26.6645	26.588	26.6576	26.6938	26.6741	26.6895	26.8041	26.7011	26.704	26.6535	26.7135	26.7048	26.7184	26.6307	26.6245	26.6749	26.7564	26.6733	26.8098	26.6392	26.7298	26.7759	26.5808	26.7452	26.5896	26.7195	26.6287	26.6547	26.664	26.7158	26.721	26.5932	26.6024
Q9JI75_Ribosyldihydronicotinami.	sp|Q9JI75|NQO2_MOUSE	Ribosyldihydronicotinamide dehydrogenase [quinone] OS=Mus musculus (Mouse) GN=Nqo2 PE=1 SV=3	Q9JI75	25.7729	25.1021	25.2819	25.5818	25.7708	25.7344	25.749	25.7881	25.8584	25.6072	25.7663	25.6351	25.753	25.8068	25.8523	25.7333	25.7402	26.0721	25.794	25.9611	25.2123	25.2053	25.4917	25.4409	25.6979	25.7692	25.7793	25.7898	25.684	25.7689	25.8088	25.7857	25.6176	25.8831	25.6799	25.8909	25.6354	25.6969	25.8351	25.9018	25.5442	25.9776
Q9DCY0_Glycine N-acyltransferas.	sp|Q9DCY0|KEG1_MOUSE	Glycine N-acyltransferase-like protein Keg1 OS=Mus musculus (Mouse) GN=Keg1 PE=1 SV=1	Q9DCY0	25.6022	26.6247	26.6093	26.603	25.5343	25.6415	26.4548	25.8011	25.4762	25.7704	26.8503	26.887	25.931	25.931	25.923	25.8888	25.7372	25.6233	25.9074	25.7587	26.8819	26.9816	26.8429	27.1347	26.7536	26.9911	25.8038	25.8745	26.8365	25.8297	25.7156	26.9016	26.7464	26.9052	26.8025	25.4461	25.9578	26.6845	26.8484	25.6981	26.7075	25.6117
Q8BG05_Heterogeneous nuclear ri.	sp|Q8BG05|ROA3_MOUSE	Heterogeneous nuclear ribonucleoprotein A3 OS=Mus musculus (Mouse) GN=Hnrnpa3 PE=1 SV=1	Q8BG05	26.5636	26.5084	26.4174	26.2982	26.429	26.5809	26.2926	26.7126	26.556	26.4872	26.4437	26.5314	26.6998	26.5682	26.6587	26.5742	26.5039	26.615	26.5142	26.6965	26.5603	26.4208	26.4748	26.3875	26.4835	26.5319	26.3944	26.4692	26.2139	26.5292	26.4714	26.4066	26.4314	26.3109	26.3989	26.6544	26.4836	26.3828	26.3267	26.5535	26.3144	26.5591
Q9D1Q6_Endoplasmic reticulum re.	sp|Q9D1Q6|ERP44_MOUSE	Endoplasmic reticulum resident protein 44 OS=Mus musculus (Mouse) GN=Erp44 PE=1 SV=1	Q9D1Q6	25.5303	25.6065	25.4107	25.1384	25.5398	25.4693	25.1213	25.6462	25.345	25.5025	25.4678	25.5442	25.6001	25.2994	25.5107	25.5606	25.5343	25.6356	25.382	25.5616	25.6233	25.4074	25.1926	25.3623	25.4319	25.2203	25.6216	25.5816	25.2168	25.4736	25.417	25.4145	25.293	25.4182	25.3228	25.6865	25.3796	25.3111	25.0769	25.322	25.2177	25.468
Q62167_ATP-dependent RNA helica.	sp|Q62167|DDX3X_MOUSE	ATP-dependent RNA helicase DDX3X OS=Mus musculus (Mouse) GN=Ddx3x PE=1 SV=3	Q62167	22.7761	22.5793	22.2915	22.2381	22.8872	22.8456	22.3845	22.7499	22.8687	22.8588	22.5588	22.7796	22.8179	22.7375	22.7578	22.6684	22.683	22.9886	22.6971	22.4616	22.6004	22.8245	22.1978	22.2907	22.4197	22.5312	22.6591	22.7452	21.675	22.6441	23.0471	22.7304	22.6102	22.4125	21.4099	23.013	22.8881	22.4526	22.4591	22.8803	22.1237	22.9994
O35423_Serine--pyruvate aminotr.	sp|O35423|SPYA_MOUSE	Serine--pyruvate aminotransferase, mitochondrial OS=Mus musculus (Mouse) GN=Agxt PE=1 SV=3	O35423	27.5536	26.9224	26.9857	26.9678	27.8808	27.5467	27.0589	27.443	27.4967	27.1776	27.9511	28.0124	27.3045	27.2207	27.0829	27.0248	27.348	28.2979	27.2057	27.1826	26.6849	26.5192	26.4441	26.7872	26.8041	26.3595	27.1657	26.8557	26.8917	27.3598	27.1966	27.8838	26.9562	27.8424	26.5991	28.1573	27.0958	26.8149	26.843	26.9932	26.7162	28.2093
Q8BG32_26S proteasome non-ATPas.	sp|Q8BG32|PSD11_MOUSE	26S proteasome non-ATPase regulatory subunit 11 OS=Mus musculus (Mouse) GN=Psmd11 PE=1 SV=3	Q8BG32	25.8788	25.7697	25.8265	25.7034	25.8132	25.8438	25.7643	25.9959	25.8625	25.7467	25.7874	25.697	25.8609	25.9078	25.8243	25.8316	25.8579	25.8637	25.8795	25.8865	25.8709	25.8568	25.769	25.7213	25.794	25.8722	25.812	25.7505	25.8154	25.7605	25.7734	25.696	25.795	25.7451	25.825	25.7211	25.6973	25.8549	25.8832	25.7924	25.753	25.6839
Q8BGT5_Alanine aminotransferase.	sp|Q8BGT5|ALAT2_MOUSE	Alanine aminotransferase 2 OS=Mus musculus (Mouse) GN=Gpt2 PE=1 SV=1	Q8BGT5	24.8687	25.1853	25.4384	25.3063	24.7898	24.8813	25.2271	24.8742	24.834	24.6049	25.2624	24.9845	24.667	24.9282	24.7877	24.9931	24.67	24.7173	24.7541	24.8522	24.9266	25.0457	24.9783	25.008	24.857	25.0055	24.8385	24.6681	25.3908	25.0161	24.8096	24.948	25.411	25.1434	25.1424	24.6335	24.6862	25.1989	24.9041	24.9616	25.0693	24.9215
Q9D0F3_Protein ERGIC-53	sp|Q9D0F3|LMAN1_MOUSE	Protein ERGIC-53 OS=Mus musculus (Mouse) GN=Lman1 PE=1 SV=1	Q9D0F3	25.8804	26.162	25.9857	25.9471	25.8798	25.9934	25.738	25.888	25.8658	25.876	25.9053	25.9087	25.9228	25.7898	25.9067	25.9085	25.826	25.7999	25.9271	25.6535	26.1219	26.1436	25.8649	25.858	25.7503	25.8433	25.7956	25.8676	25.9542	26.0519	25.8207	25.6575	25.9423	25.771	25.9763	25.8196	25.9681	25.9545	25.8685	25.7616	25.8777	25.6115
P80317_T-complex protein 1 subu.	sp|P80317|TCPZ_MOUSE	T-complex protein 1 subunit zeta OS=Mus musculus (Mouse) GN=Cct6a PE=1 SV=3	P80317	25.8884	25.5691	25.5268	25.7475	25.9079	25.8615	25.6794	25.7981	25.714	25.6698	25.6519	25.6305	25.5666	25.9128	25.8049	25.8046	25.7834	25.9876	25.8686	25.7434	25.7803	25.8262	25.7082	25.6197	25.6934	25.855	25.8024	25.944	25.8131	25.8055	25.9764	25.4806	25.6384	25.6219	25.8143	25.7105	25.7784	25.6476	25.8162	25.8021	25.6432	25.6871
Q9Z2W0_Aspartyl aminopeptidase	sp|Q9Z2W0|DNPEP_MOUSE	Aspartyl aminopeptidase OS=Mus musculus (Mouse) GN=Dnpep PE=1 SV=2	Q9Z2W0	25.3052	25.1297	24.9362	24.9642	25.1753	25.3047	25.0218	25.3822	25.3142	25.1404	25.0487	25.0441	25.2556	25.0979	25.2274	25.1632	25.3411	25.2375	25.2222	25.1905	25.0792	25.2082	25.077	24.9737	25.1039	25.0825	25.1252	25.18	24.9107	25.195	25.1883	24.9241	25.069	24.7692	25.0922	25.305	25.1725	24.883	25.0323	25.072	24.9302	25.1104
P62334_26S proteasome regulator.	sp|P62334|PRS10_MOUSE	26S proteasome regulatory subunit 10B OS=Mus musculus (Mouse) GN=Psmc6 PE=1 SV=1	P62334	25.144	25.1697	25.1657	25.0358	25.1737	25.1316	24.9398	25.3406	25.12	25.1616	25.0544	24.9315	25.2122	25.004	25.1577	25.1498	25.3218	25.2095	25.084	25.2954	25.0421	25.0551	24.99	25.0075	25.1158	24.9053	25.0146	24.9252	25.1884	25.1548	25.1517	24.9412	25.2126	25.0045	25.1599	25.025	25.084	25.1371	24.9503	25.0591	25.0049	24.9776
Q9QZD8_Mitochondrial dicarboxyl.	sp|Q9QZD8|DIC_MOUSE	Mitochondrial dicarboxylate carrier OS=Mus musculus (Mouse) GN=Slc25a10 PE=1 SV=2	Q9QZD8	25.5634	25.5322	25.5231	25.6677	25.3246	25.52	25.5773	25.4745	25.5661	25.5797	25.0425	25.0867	25.5533	25.6208	25.4901	25.4637	25.4001	25.2188	25.4634	25.4348	25.291	25.3089	25.5766	25.5936	25.6008	25.6528	25.394	25.0609	25.7001	25.3938	25.3896	25.5848	25.8354	25.56	25.6092	25.0311	25.4687	25.6604	25.5205	25.4167	25.6666	25.3958
Q80XN0_D-beta-hydroxybutyrate d.	sp|Q80XN0|BDH_MOUSE	D-beta-hydroxybutyrate dehydrogenase, mitochondrial OS=Mus musculus (Mouse) GN=Bdh1 PE=1 SV=2	Q80XN0	28.1307	27.4476	27.549	27.6505	27.9471	28.0268	27.6386	27.8577	28.0288	27.8989	27.2729	27.2773	28.1286	27.9789	28.1141	28.1414	28.0119	27.8879	28.0848	28.1918	27.4323	27.561	27.7039	27.7547	27.6992	27.5141	27.9242	27.9432	27.6893	27.811	27.9123	27.3894	27.7822	27.3972	27.7875	27.7569	27.9523	27.6751	27.4954	28.0617	27.7228	27.8637
P62908_40S ribosomal protein S3	sp|P62908|RS3_MOUSE	40S ribosomal protein S3 OS=Mus musculus (Mouse) GN=Rps3 PE=1 SV=1	P62908	28.0631	28.1799	27.8548	27.8917	28.023	27.9729	27.8279	28.0735	27.8877	27.9629	27.8804	27.9523	28.0494	28.0269	28.0955	28.1676	28.0924	28.0675	28.0747	28.1024	28.2313	28.1836	28.0458	28.0586	28.0353	28.0474	28.0049	28.134	28.0135	27.9682	27.9953	27.9127	28.0812	28.0042	27.9262	27.9783	28.0098	27.9955	27.9559	27.9532	27.9508	27.9704
A2AJL3_FGGY carbohydrate kinase.	sp|A2AJL3|FGGY_MOUSE	FGGY carbohydrate kinase domain-containing protein OS=Mus musculus (Mouse) GN=Fggy PE=1 SV=1	A2AJL3	25.5476	25.0808	25.3469	25.3182	25.6312	25.4641	25.4104	25.5913	25.4858	25.4039	25.3584	25.3492	25.458	25.4386	25.4753	25.4414	25.4462	25.438	25.3721	25.54	25.4906	25.329	25.2878	25.2145	25.4062	25.4088	25.404	25.2897	25.3705	25.5935	25.4808	25.1027	25.3647	25.1921	25.3186	25.3201	25.3978	25.2868	25.2799	25.4937	25.2227	25.4614
Q60931_Voltage-dependent anion-.	sp|Q60931|VDAC3_MOUSE	Voltage-dependent anion-selective channel protein 3 OS=Mus musculus (Mouse) GN=Vdac3 PE=1 SV=1	Q60931	25.779	25.8574	25.4878	25.5651	25.5216	25.6368	25.4999	25.909	25.7811	25.7425	25.6318	25.6969	25.5179	25.7574	25.7322	25.8066	25.7135	25.9502	25.696	25.7989	25.9398	25.7841	25.6939	25.6648	25.7289	25.637	25.6425	25.5553	25.6377	25.6017	25.5103	25.8412	25.6102	25.8624	25.7458	25.7433	25.629	25.6718	25.7425	25.6037	25.7085	25.8462
P52760_2-iminobutanoate/2-imino.	sp|P52760|RIDA_MOUSE	2-iminobutanoate/2-iminopropanoate deaminase OS=Mus musculus (Mouse) GN=Rida PE=1 SV=3	P52760	29.0299	28.6018	28.2528	28.3747	29.1794	29.165	28.4794	28.9837	28.9769	29.2203	28.7674	28.7153	29.0956	29.289	29.5132	29.4889	29.3961	29.7421	29.3323	29.5443	28.4952	28.8739	28.9544	29.0641	28.9165	28.9365	29.4784	29.3098	29.0179	28.8942	29.1037	29.1141	28.8792	29.2584	28.9809	29.4438	29.1002	29.0516	29.0793	29.1306	28.9207	29.2633
Q9WTP7_GTP:AMP phosphotransfera.	sp|Q9WTP7|KAD3_MOUSE	GTP:AMP phosphotransferase AK3, mitochondrial OS=Mus musculus (Mouse) GN=Ak3 PE=1 SV=3	Q9WTP7	26.8617	26.7643	26.5321	26.5803	26.8062	26.933	26.6237	26.9082	26.8277	26.9396	26.5143	26.5591	26.8724	26.8685	26.9064	26.993	26.8818	26.9358	26.9171	27.0706	26.6683	26.6891	26.7316	26.872	26.8428	26.7623	26.9613	26.9052	26.7889	26.6515	26.7367	26.7585	26.8797	26.7935	26.8355	26.7962	26.758	26.8099	26.7423	26.7669	26.8148	26.8556
P62702_40S ribosomal protein S4.	sp|P62702|RS4X_MOUSE	40S ribosomal protein S4, X isoform OS=Mus musculus (Mouse) GN=Rps4x PE=1 SV=2	P62702	27.8516	27.9126	27.7711	27.7658	27.7711	27.7008	27.6601	27.8808	27.7681	27.8249	27.7312	27.7281	27.8615	27.7686	27.8864	27.8583	27.8242	27.9384	27.841	27.8335	27.971	27.8452	27.799	27.8334	27.8159	27.8489	27.8312	27.9063	27.7986	27.7922	27.7267	27.7764	27.8183	27.7115	27.7563	27.788	27.806	27.7418	27.6741	27.7006	27.6609	27.7768
O55125_Protein NipSnap homolog 1	sp|O55125|NIPS1_MOUSE	Protein NipSnap homolog 1 OS=Mus musculus (Mouse) GN=Nipsnap1 PE=1 SV=1	O55125	27.0339	26.9173	27.0171	26.9294	26.8852	26.9778	27.0376	26.961	27.1057	26.9594	27.0083	27.0556	27.1449	26.9842	27.091	27.0102	26.8512	27.0758	26.8815	27.0449	26.9493	26.9445	26.9306	27.1192	27.0134	26.9752	26.9913	26.8969	27.111	26.9494	26.9195	27.071	27.0128	27.0841	27.1339	27.0567	26.8962	26.972	26.9532	26.9828	26.9823	27.0835
P62962_Profilin-1	sp|P62962|PROF1_MOUSE	Profilin-1 OS=Mus musculus (Mouse) GN=Pfn1 PE=1 SV=2	P62962	27.2069	27.0707	26.9926	26.9215	27.284	27.12	26.8788	27.3331	27.1643	27.1644	27.0799	27.1352	27.3013	27.3163	27.5096	27.4361	27.5108	27.6162	27.5312	27.609	27.4217	27.4444	27.3779	27.3893	27.3757	27.3183	27.3949	27.393	27.3564	27.1897	27.3297	27.3362	27.3508	27.284	27.1975	27.3531	27.1603	27.3224	27.1559	27.3155	27.3018	27.2484
Q9DB29_Isoamyl acetate-hydrolyz.	sp|Q9DB29|IAH1_MOUSE	Isoamyl acetate-hydrolyzing esterase 1 homolog OS=Mus musculus (Mouse) GN=Iah1 PE=1 SV=1	Q9DB29	24.9156	24.3494	24.6475	24.6476	24.8709	24.9972	24.794	25.0429	25.1135	24.871	24.9945	24.8691	25.102	25.0089	25.1106	24.9906	24.7238	25.3753	24.8422	25.1411	24.735	24.5278	24.6919	24.7041	24.7185	24.7704	24.883	24.6865	24.7075	25.0467	25.0615	24.945	24.5274	24.7731	24.7464	25.4071	24.7459	24.576	24.5748	25.0679	24.54	25.4101
Q9QUR6_Prolyl endopeptidase	sp|Q9QUR6|PPCE_MOUSE	Prolyl endopeptidase OS=Mus musculus (Mouse) GN=Prep PE=1 SV=1	Q9QUR6	23.7821	24.3646	24.5906	24.5585	23.8946	23.9287	24.4642	23.3731	23.8559	24.0577	24.439	24.368	23.9228	23.871	23.7995	23.7398	24.0428	23.5794	23.9937	23.5871	24.2583	24.5433	24.4028	24.3986	24.4591	24.3297	23.8644	23.7436	24.4133	24.1179	24.2121	24.1131	24.3492	24.0565	24.33	23.8749	24.1973	24.4463	24.3965	24.0169	24.4664	24.0096
Q8CG76_Aflatoxin B1 aldehyde re.	sp|Q8CG76|ARK72_MOUSE	Aflatoxin B1 aldehyde reductase member 2 OS=Mus musculus (Mouse) GN=Akr7a2 PE=1 SV=3	Q8CG76	26.4011	26.636	26.6232	26.4753	26.0424	26.3925	26.6023	26.2787	26.3075	26.41	26.5312	26.6265	26.5047	26.1832	26.3524	26.1859	26.1935	26.4739	26.5456	26.4924	26.5981	26.5512	26.4717	26.5915	26.6104	26.4655	26.2694	26.2007	26.603	26.2161	26.1568	26.4802	26.6993	26.5091	26.5814	26.4051	26.2937	26.6141	26.472	26.2313	26.5906	26.1708
Q9D0I9_Arginine--tRNA ligase, c.	sp|Q9D0I9|SYRC_MOUSE	Arginine--tRNA ligase, cytoplasmic OS=Mus musculus (Mouse) GN=Rars PE=1 SV=2	Q9D0I9	24.8729	24.726	24.6777	24.8273	25.0071	24.8747	24.8644	24.8461	24.7777	24.7709	24.9012	24.8987	24.7506	25.0052	24.8658	24.8596	24.9684	24.9747	24.8865	24.6984	24.9706	24.9377	24.8362	24.8243	24.7009	24.6512	24.8203	24.893	24.7695	24.8002	24.9539	24.725	24.7422	24.8147	24.745	25.027	24.9281	24.7173	24.7588	24.8347	24.734	24.985
O35459_Delta(3,5)-Delta(2,4)-di.	sp|O35459|ECH1_MOUSE	Delta(3,5)-Delta(2,4)-dienoyl-CoA isomerase, mitochondrial OS=Mus musculus (Mouse) GN=Ech1 PE=1 SV=1	O35459	26.0069	25.8749	25.5348	25.4799	25.5859	25.8231	25.5236	25.9647	25.8723	25.89	25.1765	25.3647	25.9257	25.853	25.8028	25.9224	25.957	25.5891	25.9728	25.971	25.2901	25.3653	25.4092	25.4479	25.5773	25.5222	26.0414	26.2263	25.6393	25.7012	25.6749	25.3115	25.7346	25.0898	25.5582	25.5199	25.9362	25.7083	25.5581	25.6776	25.5122	25.538
Q9DCU9_4-hydroxy-2-oxoglutarate.	sp|Q9DCU9|HOGA1_MOUSE	4-hydroxy-2-oxoglutarate aldolase, mitochondrial OS=Mus musculus (Mouse) GN=Hoga1 PE=1 SV=1	Q9DCU9	26.7351	26.7876	26.7891	26.9472	26.5399	26.8401	26.916	26.7813	26.7612	26.7963	26.7595	26.6669	26.8145	26.7462	26.7972	26.7412	26.717	26.7419	26.6563	26.8018	26.7206	26.61	26.7945	26.8996	26.9601	26.9131	26.6169	26.5565	26.8114	26.4968	26.6207	26.8353	26.9593	26.8275	26.828	26.7569	26.675	26.9067	26.8129	26.6403	26.8179	26.8523
Q99L13_3-hydroxyisobutyrate deh.	sp|Q99L13|3HIDH_MOUSE	3-hydroxyisobutyrate dehydrogenase, mitochondrial OS=Mus musculus (Mouse) GN=Hibadh PE=1 SV=1	Q99L13	25.9166	25.6162	25.7401	25.8578	25.7522	26.2385	26.053	25.925	25.9387	26.0354	25.7474	25.7612	26.1862	26.066	25.9548	26.0169	25.9625	26.0041	26.0526	26.1133	25.4973	25.6525	25.6967	25.9593	25.778	25.8413	25.8635	25.6801	25.8593	25.8484	25.8229	25.7773	26.0483	25.8531	26.059	26.0716	26.0022	25.8317	25.8069	25.9382	25.7718	26.1508
P32261_Antithrombin-III	sp|P32261|ANT3_MOUSE	Antithrombin-III OS=Mus musculus (Mouse) GN=Serpinc1 PE=1 SV=1	P32261	25.808	25.8383	25.8787	25.751	25.875	25.9403	25.7956	25.8693	25.8713	25.9689	25.8568	25.9264	25.8682	25.7276	25.9625	25.8924	25.9836	25.8526	25.7193	25.79	25.6719	25.6565	25.6958	25.7686	25.649	25.5952	25.9102	25.6172	25.7814	25.8801	25.8193	25.76	25.7442	25.6952	25.7472	25.8324	25.6813	25.6621	25.8496	25.878	25.6231	25.6715
Q8BMF4_Dihydrolipoyllysine-resi.	sp|Q8BMF4|ODP2_MOUSE	Dihydrolipoyllysine-residue acetyltransferase component of pyruvate dehydrogenase complex, mitochondrial OS=Mus musculus (Mouse) GN=Dlat PE=1 SV=2	Q8BMF4	26.3784	26.0185	26.0342	26.0929	26.2073	26.4252	26.296	26.3123	26.4233	26.1954	26.128	26.0793	26.2665	26.2919	26.4424	26.3584	26.3188	26.2831	26.2936	26.3237	26.195	26.19	26.3646	26.2329	26.4587	26.2721	26.2606	26.2958	26.2114	26.1898	26.358	26.0945	26.0402	26.1143	26.3803	26.063	26.2456	26.3505	26.2461	26.349	26.3119	26.2503
Q80W21_Glutathione S-transferas.	sp|Q80W21|GSTM7_MOUSE	Glutathione S-transferase Mu 7 OS=Mus musculus (Mouse) GN=Gstm7 PE=1 SV=1	Q80W21	23.4703	22.7462	23.3986	23.2846	23.477	23.563	23.3691	23.6399	23.462	23.2556	23.6796	23.5162	23.5039	23.3074	23.6593	23.129	23.4418	23.9572	23.148	23.7959	23.5058	23.5369	23.0176	23.5323	23.7591	23.6069	23.2681	23.4421	23.0595	23.4865	23.5536	23.7833	23.4583	23.8382	23.2233	23.7393	23.3736	23.4524	23.5721	23.4782	23.5995	23.6642
Q60866_Phosphotriesterase-relat.	sp|Q60866|PTER_MOUSE	Phosphotriesterase-related protein OS=Mus musculus (Mouse) GN=Pter PE=1 SV=1	Q60866	25.8201	24.8544	24.8403	24.9395	25.9021	25.9437	25.0466	26.0129	25.9656	25.8288	25.3494	25.4181	25.8194	25.8474	25.9305	25.8754	26.0026	26.0313	25.8701	26.0372	25.516	24.9358	24.9342	25.0524	25.1617	25.1055	25.7215	25.882	24.8795	25.7298	25.9457	25.1324	24.9331	25.1712	25.1163	25.9045	25.5947	25.0308	25.0237	25.7677	25.0024	25.767
O09061_Proteasome subunit beta .	sp|O09061|PSB1_MOUSE	Proteasome subunit beta type-1 OS=Mus musculus (Mouse) GN=Psmb1 PE=1 SV=1	O09061	25.256	25.225	25.1433	25.0798	25.0547	25.3631	25.0303	25.3675	25.2641	25.1744	25.1346	25.2896	25.4297	25.2691	25.293	25.2528	25.2635	25.2126	25.2885	25.3602	25.2811	25.2559	25.3055	25.1816	25.2189	25.29	25.2059	25.0223	25.2965	25.2767	25.2358	25.3025	25.4125	25.1906	25.251	25.1381	25.2657	25.2566	25.3151	25.1946	25.2422	25.1362
P09405_Nucleolin	sp|P09405|NUCL_MOUSE	Nucleolin OS=Mus musculus (Mouse) GN=Ncl PE=1 SV=2	P09405	25.5294	25.5394	25.6322	25.5919	25.6368	25.4553	25.5829	25.3543	25.6074	25.5423	25.7349	25.7102	25.4212	25.6648	25.4856	25.6608	25.5185	25.1908	25.4987	25.1055	25.7207	25.7348	25.4259	25.476	25.4787	25.467	25.4629	25.5454	25.611	25.6175	25.6336	25.7279	25.4047	25.594	25.4369	25.5719	25.7373	25.5187	25.5148	25.6128	25.5853	25.6083
P52430_Serum paraoxonase/aryles.	sp|P52430|PON1_MOUSE	Serum paraoxonase/arylesterase 1 OS=Mus musculus (Mouse) GN=Pon1 PE=1 SV=2	P52430	27.5476	27.208	27.3122	27.1114	27.5676	27.4478	26.7237	27.5528	27.6269	27.5879	26.6752	26.7025	27.5403	27.3559	27.3931	27.3581	27.6153	27.2837	27.6095	27.4244	26.504	26.9772	26.9732	26.9105	26.6687	26.7166	27.4778	27.3527	26.9194	27.6094	27.5079	26.3481	27.1753	26.587	27.1416	27.0403	27.5361	26.9106	27.0349	27.2866	26.7417	27.1446
Q91WG8_Bifunctional UDP-N-acety.	sp|Q91WG8|GLCNE_MOUSE	Bifunctional UDP-N-acetylglucosamine 2-epimerase/N-acetylmannosamine kinase OS=Mus musculus (Mouse) GN=Gne PE=1 SV=1	Q91WG8	25.0877	25.1909	25.1463	24.9299	25.1332	25.0915	25.0351	25.1197	24.8603	25.1352	24.9228	25.1366	25.1612	25.0383	25.139	25.2047	25.2116	24.9518	25.1775	25.0081	25.3451	25.3337	25.0684	24.8429	25.0509	25.1261	25.3019	25.1896	25.0652	25.2033	25.2528	24.9423	25.0519	24.9912	25.0071	24.9626	25.199	25.0686	25.0082	24.9524	25.1285	24.9714
P97371_Proteasome activator com.	sp|P97371|PSME1_MOUSE	Proteasome activator complex subunit 1 OS=Mus musculus (Mouse) GN=Psme1 PE=1 SV=2	P97371	25.9946	25.963	25.6662	25.7045	25.886	25.9569	25.6852	26.0712	25.9344	25.7595	25.6529	25.5936	26.0249	25.9633	26.253	26.1404	26.2812	26.4923	26.1174	26.3221	26.0448	25.9783	26.0007	26.1021	26.1283	26.2487	26.0128	26.116	25.934	26.0437	26.1108	25.8382	26.0753	25.9253	25.9697	25.9363	25.9029	25.9021	25.9772	26.1598	26.0629	25.8953
Q99KK7_Dipeptidyl peptidase 3	sp|Q99KK7|DPP3_MOUSE	Dipeptidyl peptidase 3 OS=Mus musculus (Mouse) GN=Dpp3 PE=1 SV=2	Q99KK7	24.0019	24.45	24.5446	24.5317	24.2627	24.2136	24.5156	24.0624	24.2172	24.3142	24.5106	24.4931	24.2269	24.151	24.225	24.1252	24.1695	23.9823	24.2429	23.9196	24.5034	24.4682	24.3289	24.3205	24.4385	24.3453	24.2288	24.1701	24.3554	24.4057	24.3208	24.2024	24.27	24.2707	24.3205	24.1339	24.3236	24.4	24.3578	24.2831	24.4619	24.1795
Q9CR62_Mitochondrial 2-oxogluta.	sp|Q9CR62|M2OM_MOUSE	Mitochondrial 2-oxoglutarate/malate carrier protein OS=Mus musculus (Mouse) GN=Slc25a11 PE=1 SV=3	Q9CR62	26.0211	25.4429	25.6682	25.8404	25.9145	26.0902	25.8263	26.0474	25.9591	25.9254	25.7555	25.7914	25.8524	26.0495	25.9193	25.9897	25.8948	26.1271	25.8066	26.0539	25.9	25.7569	25.9113	25.8403	25.9046	25.8207	25.951	25.7991	25.7887	25.896	25.8715	25.8275	25.7627	25.9397	26.0608	25.9583	25.8449	25.8743	25.8984	26.0012	25.77	26.1205
Q9D8W5_26S proteasome non-ATPas.	sp|Q9D8W5|PSD12_MOUSE	26S proteasome non-ATPase regulatory subunit 12 OS=Mus musculus (Mouse) GN=Psmd12 PE=1 SV=4	Q9D8W5	24.5211	24.2169	24.7952	24.46	24.7267	24.575	24.5581	24.7004	24.4141	24.2436	24.5193	24.3739	24.4821	24.4602	24.4045	24.3371	24.4306	24.5372	24.3744	24.3605	24.677	24.6454	24.421	24.6391	24.5409	24.6435	24.2681	24.3431	24.5367	24.5052	24.7304	24.4438	24.6197	24.5568	24.5094	24.3284	24.5652	24.4338	24.6946	24.5484	24.5039	24.3192
Q64FW2_All-trans-retinol 13,14-.	sp|Q64FW2|RETST_MOUSE	All-trans-retinol 13,14-reductase OS=Mus musculus (Mouse) GN=Retsat PE=1 SV=3	Q64FW2	23.9957	25.124	25.164	24.8948	23.3676	24.0025	24.4329	23.878	24.1319	24.3376	23.822	24.1593	24.2926	23.9655	23.9535	24.1343	24.0136	23.6317	24.489	23.5016	24.1659	24.62	24.5846	24.5134	24.5978	24.795	24.2206	24.4377	24.8327	24.4174	23.9383	24.0454	25.023	24.0012	24.9509	23.6793	24.4132	24.6173	24.7448	23.8283	24.5545	19.8982
Q9DC69_NADH dehydrogenase [ubiq.	sp|Q9DC69|NDUA9_MOUSE	NADH dehydrogenase [ubiquinone] 1 alpha subcomplex subunit 9, mitochondrial OS=Mus musculus (Mouse) GN=Ndufa9 PE=1 SV=2	Q9DC69	26.196	26.157	26.1739	26.334	26.0939	26.2937	26.3327	26.1911	26.0391	26.0035	26.1549	26.2393	26.1102	26.117	26.0731	26.0373	26.0474	26.2253	26.054	26.0341	26.1755	26.221	26.2149	26.2653	26.2844	26.2164	26.0396	26.0041	26.3274	26.0246	25.9507	26.0796	26.2938	26.298	26.3532	25.9738	26.1084	26.2176	26.2822	26.1003	26.1927	26.226
P29391_Ferritin light chain 1	sp|P29391|FRIL1_MOUSE	Ferritin light chain 1 OS=Mus musculus (Mouse) GN=Ftl1 PE=1 SV=2	P29391	28.6203	27.4008	27.0708	27.2115	28.4726	28.1474	27.3191	28.4317	28.3608	28.089	27.6811	27.7188	28.5004	28.3062	28.4424	28.4959	28.3926	28.6565	28.417	28.542	27.5674	27.7849	27.3242	27.557	27.8017	27.3879	28.4396	28.4258	27.5934	28.6868	28.2999	27.7877	27.3118	27.7097	27.3471	28.4838	28.0491	27.8842	27.1788	28.4713	27.5773	28.3059
P17225_Polypyrimidine tract-bin.	sp|P17225|PTBP1_MOUSE	Polypyrimidine tract-binding protein 1 OS=Mus musculus (Mouse) GN=Ptbp1 PE=1 SV=2	P17225	24.2602	23.899	24.2041	23.6147	24.024	24.5244	24.2442	24.735	24.4012	24.1235	24.5785	24.5337	24.4292	24.5737	24.3914	24.1744	24.4225	24.5056	24.067	24.1982	24.4584	24.2933	24.0952	24.273	24.3087	24.1198	24.2314	24.3403	24.063	24.4258	24.4745	24.1625	24.2684	24.2615	24.0813	24.5161	24.4859	24.03	24.2585	24.3594	23.8516	24.3443
P00920_Carbonic anhydrase 2	sp|P00920|CAH2_MOUSE	Carbonic anhydrase 2 OS=Mus musculus (Mouse) GN=Ca2 PE=1 SV=4	P00920	26.5525	26.9018	26.4186	26.8133	26.6312	26.4536	26.5791	26.683	26.3992	26.7932	27.3623	26.4651	26.4031	26.0009	26.5402	26.8735	26.9414	26.4525	26.6673	26.6561	26.5104	26.6111	26.7915	26.2355	26.3395	26.5515	27.1559	26.4208	26.6107	26.7009	26.3899	26.9903	27.1919	26.5995	26.8469	26.8905	25.8044	26.6314	26.4888	26.5691	26.6799	26.7456
P62259_14-3-3 protein epsilon	sp|P62259|1433E_MOUSE	14-3-3 protein epsilon OS=Mus musculus (Mouse) GN=Ywhae PE=1 SV=1	P62259	27.0724	27.0225	26.6277	26.695	27.0596	26.9921	26.5231	27.1057	26.9419	27.0624	26.7287	26.6893	26.9753	26.8858	27.0452	27.0605	27.1179	27.0662	27.0472	27.2246	27.0348	26.8768	26.8215	26.8547	27.0186	26.9717	26.9843	27.0829	26.8628	26.9079	26.9333	26.774	26.9346	26.8496	26.8436	26.9258	26.7948	26.9138	26.6612	26.9524	26.9216	26.8957
Q9D0M3_Cytochrome c1, heme prot.	sp|Q9D0M3|CY1_MOUSE	Cytochrome c1, heme protein, mitochondrial OS=Mus musculus (Mouse) GN=Cyc1 PE=1 SV=1	Q9D0M3	26.6844	26.8579	26.5822	26.7791	26.5406	26.6571	26.6767	26.8873	26.538	26.7648	26.7859	26.6831	26.7404	26.8723	26.7009	26.5823	26.6732	26.8817	26.6576	26.7925	26.5089	26.8107	26.8715	26.6702	26.659	26.7358	26.581	26.5454	26.6688	26.6763	26.5744	26.6676	26.8556	26.8264	26.7679	26.6288	26.6383	26.6747	26.6775	26.5928	26.6495	26.8156
Q9CQA3_Succinate dehydrogenase .	sp|Q9CQA3|SDHB_MOUSE	Succinate dehydrogenase [ubiquinone] iron-sulfur subunit, mitochondrial OS=Mus musculus (Mouse) GN=Sdhb PE=1 SV=1	Q9CQA3	26.855	26.741	26.6416	26.7268	26.6444	26.8771	26.7819	26.8852	26.7412	26.8452	26.7801	26.5908	26.8771	26.8977	26.9477	26.9523	26.8125	27.0756	26.8168	27.013	26.8254	26.9108	26.9907	26.8288	26.9377	26.8146	26.9284	26.9327	26.8506	26.7847	26.7458	26.9396	26.9583	26.8777	27.0387	26.8423	26.7444	26.8043	26.9078	26.7478	26.7502	26.8618
P70168_Importin subunit beta-1	sp|P70168|IMB1_MOUSE	Importin subunit beta-1 OS=Mus musculus (Mouse) GN=Kpnb1 PE=1 SV=2	P70168	23.8845	24.4054	24.5026	24.2827	23.8804	23.9078	24.4219	23.8355	24.0356	23.9806	24.3265	24.4437	23.977	24.0262	23.7844	23.5634	23.8485	23.9019	24.0835	23.5296	23.9174	24.0522	23.8942	24.0604	23.9262	23.907	23.9825	23.8318	24.0204	24.3409	24.226	24.3348	23.9277	24.3172	23.721	24.5562	24.3488	24.003	24.2137	24.2457	23.8912	24.2313
Q91W43_Glycine dehydrogenase (d.	sp|Q91W43|GCSP_MOUSE	Glycine dehydrogenase (decarboxylating), mitochondrial OS=Mus musculus (Mouse) GN=Gldc PE=1 SV=1	Q91W43	24.3282	24.9163	24.7699	24.8656	24.691	24.484	24.9942	23.5692	24.8274	24.834	24.8417	24.8007	24.4467	24.7686	24.3555	24.3826	24.3392	23.7194	24.2917	23.9277	24.2511	24.6254	24.8261	24.8718	24.6141	24.3391	24.7423	24.318	24.6003	24.7558	24.716	25.1296	24.1385	25.265	24.3091	24.8673	24.7202	24.7383	24.7979	24.9101	24.8727	24.9717
Q9D7B6_Isobutyryl-CoA dehydroge.	sp|Q9D7B6|ACAD8_MOUSE	Isobutyryl-CoA dehydrogenase, mitochondrial OS=Mus musculus (Mouse) GN=Acad8 PE=1 SV=2	Q9D7B6	25.0156	25.0394	24.7112	24.8637	24.7413	24.9943	24.8861	25.0027	24.9368	25.0232	24.8269	24.917	24.9616	24.856	25.0415	25.0041	24.9155	25.1296	25.0309	25.135	24.8436	24.8431	24.8807	25.0653	25.0826	25.0896	25.0425	25.0493	25.0803	24.9203	24.8138	24.8859	24.8881	24.9059	24.9992	24.8349	24.8344	24.9009	24.8187	24.8155	24.9204	24.9475
Q922R8_Protein disulfide-isomer.	sp|Q922R8|PDIA6_MOUSE	Protein disulfide-isomerase A6 OS=Mus musculus (Mouse) GN=Pdia6 PE=1 SV=3	Q922R8	26.4699	26.6799	26.3561	26.3684	26.4848	26.4122	26.1645	26.7652	26.314	26.5885	26.616	26.7553	26.4347	26.5101	26.5533	26.4493	26.4843	26.8104	26.4676	26.2642	26.8813	26.6552	26.4333	26.527	26.3478	26.4427	26.4601	26.5593	26.228	26.4471	26.5508	26.4053	26.2421	26.4278	26.2862	26.6508	26.5851	26.2635	26.2654	26.3118	26.2564	26.591
Q9WUR2_Enoyl-CoA delta isomeras.	sp|Q9WUR2|ECI2_MOUSE	Enoyl-CoA delta isomerase 2, mitochondrial OS=Mus musculus (Mouse) GN=Eci2 PE=1 SV=2	Q9WUR2	25.3514	25.4026	25.3526	25.411	25.0743	25.202	25.3129	25.2585	25.194	25.2027	24.8427	24.7701	25.1477	25.2128	25.2339	25.0697	25.1617	25.0567	25.341	25.248	25.1592	25.4038	25.323	25.2146	25.1949	25.4488	25.2265	25.1965	25.4978	25.1987	25.263	24.9379	25.3582	24.6524	25.4188	24.7265	25.3009	25.3273	25.4747	24.9009	25.3334	24.74
P26039_Talin-1	sp|P26039|TLN1_MOUSE	Talin-1 OS=Mus musculus (Mouse) GN=Tln1 PE=1 SV=2	P26039	23.5125	23.7463	23.485	22.7986	23.6313	23.3175	23.1498	22.5107	23.71	23.3486	23.1178	23.3015	23.0074	23.0988	23.2473	23.4149	23.4631	22.8264	23.4556	23.3797	23.3633	23.3653	23.048	23.593	23.3668	23.4277	23.4586	23.5491	23.2765	23.5547	23.0795	23.3556	22.9709	23.5786	23.1541	23.5771	23.7271	23.4082	23.4999	23.8295	23.6004	23.2293
Q6ZQ38_Cullin-associated NEDD8-.	sp|Q6ZQ38|CAND1_MOUSE	Cullin-associated NEDD8-dissociated protein 1 OS=Mus musculus (Mouse) GN=Cand1 PE=1 SV=2	Q6ZQ38	24.0205	24.4267	24.5445	24.4436	24.2528	23.9922	24.5591	22.9759	24.2785	24.296	24.4999	24.5178	24.103	24.2766	24.0718	24.1997	24.0619	23.7346	24.2343	23.896	24.2866	24.4691	24.5548	24.6343	24.2755	24.3751	24.2517	24.1992	24.3029	24.4409	24.2759	24.5101	23.9305	24.7589	23.9612	24.6021	24.715	24.345	24.4877	24.5056	24.4495	24.2957
Q8QZY1_Eukaryotic translation i.	sp|Q8QZY1|EIF3L_MOUSE	Eukaryotic translation initiation factor 3 subunit L OS=Mus musculus (Mouse) GN=Eif3l PE=1 SV=1	Q8QZY1	24.1678	24.0875	24.2053	24.1563	24.0455	24.0976	24.2192	24.0006	24.1901	24.0819	24.2646	24.3348	24.0774	24.1513	24.1219	24.1193	24.0939	23.9441	24.0884	23.7896	24.4144	24.4577	24.1289	24.1042	24.2061	24.072	24.1934	24.235	24.1682	24.1607	24.1971	24.0907	24.298	24.1723	24.1913	24.2402	24.2536	24.0901	24.2407	24.1508	24.1393	24.1661
P84078_ADP-ribosylation factor 1	sp|P84078|ARF1_MOUSE	ADP-ribosylation factor 1 OS=Mus musculus (Mouse) GN=Arf1 PE=1 SV=2	P84078	24.789	24.6309	24.482	24.5688	24.634	24.7641	24.3854	24.8687	24.8244	24.6818	24.5173	24.5257	24.7625	24.8428	24.9219	24.9084	24.8134	24.8996	24.7594	24.9217	25.0333	24.8081	24.744	24.7098	24.6713	24.5844	24.808	24.9808	24.5425	24.7886	24.8013	24.7092	24.714	24.7732	24.5903	24.7451	24.7054	24.6044	24.6938	24.7849	24.6035	24.7174
Q60991_25-hydroxycholesterol 7-.	sp|Q60991|CP7B1_MOUSE	25-hydroxycholesterol 7-alpha-hydroxylase OS=Mus musculus (Mouse) GN=Cyp7b1 PE=1 SV=2	Q60991	19.1825	26.4591	25.5593	25.9051	20.7179	19.6523	25.6028	21.084	18.1863	19.8783	24.921	25.3391	21.2405	21.486	20.1334	21.4929	21.5003	18.7922	18.9229	19.2446	26.2169	26.3071	26.0342	25.7616	25.2313	25.1595	21.1083	22.4506	25.5954	20.7658	20.7815	25.534	25.9153	25.2525	25.6232	18.7758	23.0069	24.9927	25.1011	20.057	25.2473	18.3163
Q9CQV8_14-3-3 protein beta/alpha	sp|Q9CQV8|1433B_MOUSE	14-3-3 protein beta/alpha OS=Mus musculus (Mouse) GN=Ywhab PE=1 SV=3	Q9CQV8	24.8215	25.0171	24.777	24.7548	24.9994	25.1253	24.8017	25.1895	24.8131	25.0165	24.9073	25.0133	25.1254	24.9974	25.0525	24.6934	24.887	25.0248	24.9776	24.9176	25.085	25.0251	24.9758	25.0578	24.9709	25.0756	24.8134	25.0585	24.7544	24.843	24.925	24.9584	25.0401	24.982	24.8209	25.0421	24.848	24.9942	24.8955	24.9529	24.9096	24.9305
Q9R092_17-beta-hydroxysteroid d.	sp|Q9R092|H17B6_MOUSE	17-beta-hydroxysteroid dehydrogenase type 6 OS=Mus musculus (Mouse) GN=Hsd17b6 PE=1 SV=1	Q9R092	25.3994	23.8635	23.3602	24.081	24.6368	25.6188	20.6212	25.0173	25.407	25.7616	25.0267	24.9598	25.41	24.8312	25.6507	25.4584	25.2836	26.3913	25.3899	25.7491	18.868	23.1325	24.6089	24.324	24.4262	24.0727	25.7149	25.5913	23.9471	24.7035	25.1342	25.2727	23.92	25.1817	24.6023	26.2012	25.1647	24.0044	23.9808	25.3874	24.0993	25.9652
Q9WV68_Peroxisomal 2,4-dienoyl-.	sp|Q9WV68|DECR2_MOUSE	Peroxisomal 2,4-dienoyl-CoA reductase OS=Mus musculus (Mouse) GN=Decr2 PE=1 SV=1	Q9WV68	26.2202	26.2674	26.153	26.0486	25.9792	26.094	26.0224	26.126	26.1962	25.7891	25.7429	25.9339	26.1092	25.9283	26.0371	26.0583	26.0465	25.8272	26.0776	25.9681	26.038	26.0585	25.9236	25.9394	26.2165	26.1879	26.0924	26.0096	26.1894	26.1163	26.1042	26.0859	26.2923	25.9199	26.0095	25.8602	25.9751	26.039	26.1609	26.0214	26.0877	25.8663
Q922E4_Ethanolamine-phosphate c.	sp|Q922E4|PCY2_MOUSE	Ethanolamine-phosphate cytidylyltransferase OS=Mus musculus (Mouse) GN=Pcyt2 PE=1 SV=1	Q922E4	25.7776	25.9161	26.0658	25.9194	25.9826	26.013	26.069	26.0732	25.9134	25.686	26.354	26.2293	25.9028	25.9503	25.9208	25.9101	25.7224	25.9321	25.7465	25.9646	25.9826	25.8748	25.8476	25.6654	26.0765	26.1609	25.6934	25.7194	25.8581	26.1348	26.0264	26.0423	25.9925	26.0083	25.882	25.7967	25.7966	25.8646	25.9366	26.0273	25.9787	25.9395
Q8BH59_Calcium-binding mitochon.	sp|Q8BH59|CMC1_MOUSE	Calcium-binding mitochondrial carrier protein Aralar1 OS=Mus musculus (Mouse) GN=Slc25a12 PE=1 SV=1	Q8BH59	23.0416	23.2306	22.9062	23.3799	23.2977	23.2776	23.3496	23.0105	23.0399	23.2078	23.3148	23.4175	23.1216	23.2862	23.3205	23.1475	23.2459	23.1342	23.2646	22.718	23.6759	23.3977	23.2231	23.266	22.9542	22.938	22.84	23.313	23.3061	23.1248	23.1519	23.2424	22.9549	23.5642	23.2707	23.5495	23.5098	23.2206	23.3251	23.2918	22.919	23.2479
Q9Z2Z6_Mitochondrial carnitine/.	sp|Q9Z2Z6|MCAT_MOUSE	Mitochondrial carnitine/acylcarnitine carrier protein OS=Mus musculus (Mouse) GN=Slc25a20 PE=1 SV=1	Q9Z2Z6	27.1318	27.0947	26.9196	26.8992	26.8193	27.004	26.8746	27.0127	27.0164	27.0005	26.3175	26.5015	27.0503	27.0466	26.9735	27.1299	26.9925	26.6482	27.1184	27.0452	26.7129	26.9807	27.0616	26.9453	27.0025	27.1714	27.0341	27.0671	27.0978	26.8217	26.8297	26.5906	27.2077	26.6217	27.1046	26.5148	26.93	26.9753	27.0628	26.9074	27.0463	26.5016
2655975682_LSMBO IPHC BiognosysiRT-.	sp|2655975682|BiognosysiRT-Kit_WR_fusion	LSMBO IPHC BiognosysiRT-Kit_WR_fusion	2655975682	31.8609	31.506	31.2239	31.7216	33.4875	31.5172	31.0947	31.5205	24.8255	31.8916	32.0764	31.4325	30.9021	32.414	31.0507	31.3337	24.5546	32.0929	31.8153	31.6873	32.1367	31.9292	31.768	31.3224	31.1013	31.7214	31.3812	31.6911	32.4072	31.474	31.6484	31.5416	31.2288	31.9163	31.6535	31.581	31.7594	31.6181	24.882	31.5607	31.9295	31.7059
Q64464_Cytochrome P450 3A13	sp|Q64464|CP3AD_MOUSE	Cytochrome P450 3A13 OS=Mus musculus (Mouse) GN=Cyp3a13 PE=1 SV=1	Q64464	26.211	25.6445	25.6358	25.4268	25.8996	26.0103	25.5555	26.1893	26.0388	25.844	25.5217	25.5563	26.0245	25.8715	25.9639	25.9201	25.9307	25.9082	25.9332	25.8338	25.8039	25.4828	25.6342	25.4899	25.5649	25.506	25.8554	25.7492	25.484	25.8195	25.9491	25.491	25.8879	25.636	25.5433	25.6116	25.8793	25.5438	25.5109	25.6531	25.4805	25.6978
Q64176_Carboxylesterase 1E	sp|Q64176|EST1E_MOUSE	Carboxylesterase 1E OS=Mus musculus (Mouse) GN=Ces1e PE=1 SV=1	Q64176	23.2554	24.3378	24.7473	24.6042	23.6428	23.3258	24.7302	23.38	23.7014	23.2642	24.8697	24.9461	23.5767	23.5261	23.6036	23.4349	23.4713	23.4089	23.1386	23.5273	24.1825	24.3734	24.8389	24.5849	24.8649	24.8866	23.5087	23.429	24.8782	23.7844	23.6768	24.8107	24.609	24.7751	24.3127	23.572	23.3448	24.5156	24.3864	24.0695	24.5808	23.7317
P21614_Vitamin D-binding protein	sp|P21614|VTDB_MOUSE	Vitamin D-binding protein OS=Mus musculus (Mouse) GN=Gc PE=1 SV=2	P21614	25.4438	25.4775	25.2525	25.3157	25.2237	25.3195	25.2173	25.2672	25.418	25.4669	25.5175	25.2579	25.4679	25.2092	25.3681	25.2304	25.2998	25.3083	25.0019	25.1713	25.1805	25.1459	25.3732	25.2181	25.0951	25.2266	25.2684	25.1727	25.1421	25.3783	25.3852	25.3149	25.2226	25.1427	25.1767	25.3771	25.3467	24.9713	25.0301	25.3004	24.9619	25.2557
P48758_Carbonyl reductase [NADP.	sp|P48758|CBR1_MOUSE	Carbonyl reductase [NADPH] 1 OS=Mus musculus (Mouse) GN=Cbr1 PE=1 SV=3	P48758	27.3913	26.7643	26.7822	26.8009	27.3174	27.5066	26.8431	27.5542	27.2437	27.5364	27.1796	27.025	27.4208	27.3977	27.5508	27.4181	27.6529	27.4569	27.6429	27.6903	26.9762	26.9863	26.8643	27.0792	27.1308	27.2217	27.3982	27.2092	27.0203	27.3078	27.3639	27.2312	26.865	27.2708	27.0263	27.3442	27.4923	27.1658	26.9423	27.2989	27.0121	27.161
O70503_Very-long-chain 3-oxoacy.	sp|O70503|DHB12_MOUSE	Very-long-chain 3-oxoacyl-CoA reductase OS=Mus musculus (Mouse) GN=Hsd17b12 PE=1 SV=1	O70503	25.7315	25.8148	25.899	25.8231	25.8002	25.8807	25.8822	25.9444	25.7855	25.8584	25.9853	26.0778	25.9489	25.8443	25.9643	25.9556	25.7816	25.8729	25.8286	25.8479	26.2107	26.0446	26.093	26.0381	26.0478	26.0021	25.9312	25.8221	26.0206	25.8918	25.8053	26.0235	26.1299	26.0168	25.973	25.8458	25.9454	25.9573	26.1563	25.8147	25.8729	25.7698
P50580_Proliferation-associated.	sp|P50580|PA2G4_MOUSE	Proliferation-associated protein 2G4 OS=Mus musculus (Mouse) GN=Pa2g4 PE=1 SV=3	P50580	25.8781	26.1209	25.8987	25.8815	25.8878	25.7939	25.8382	25.9534	25.879	25.8487	25.9082	25.8933	25.9278	25.8995	26.0012	26.0454	25.8596	25.8911	25.9103	25.8909	26.0133	26.1012	26.041	25.9358	25.9233	26.0016	25.8131	26.1656	25.8218	25.938	25.937	26.0501	25.8996	25.98	25.9145	25.8037	25.9137	25.9084	25.9486	26.0225	25.8338	25.8797
Q61316_Heat shock 70 kDa protei.	sp|Q61316|HSP74_MOUSE	Heat shock 70 kDa protein 4 OS=Mus musculus (Mouse) GN=Hspa4 PE=1 SV=1	Q61316	23.7968	24.186	24.1066	24.3029	24.0742	23.6916	24.1807	22.4817	23.9681	24.011	23.8596	24.0773	23.8102	23.9387	23.5668	23.9372	24.0253	22.7974	23.7628	23.3324	23.7778	23.9981	24.142	24.2521	23.8566	23.8042	24.1658	24.15	24.1845	24.1419	23.9025	23.9046	23.3729	24.0948	23.7452	24.0657	24.0999	23.985	23.9293	24.2047	24.0172	23.9655
Q61133_Glutathione S-transferas.	sp|Q61133|GSTT2_MOUSE	Glutathione S-transferase theta-2 OS=Mus musculus (Mouse) GN=Gstt2 PE=1 SV=4	Q61133	25.3209	24.7975	25.2131	25.362	25.0972	25.7239	25.2368	25.5767	25.5197	25.4429	25.1999	25.0043	25.3649	25.3137	25.3468	25.2786	25.3479	25.65	25.3727	25.5692	24.6612	25.124	25.2846	25.1828	25.19	25.2975	25.576	25.1357	25.3704	25.3687	25.436	25.1469	25.3039	25.1471	25.4887	24.9304	25.2882	25.3901	25.5598	25.3841	25.3029	25.4396
O35129_Prohibitin-2	sp|O35129|PHB2_MOUSE	Prohibitin-2 OS=Mus musculus (Mouse) GN=Phb2 PE=1 SV=1	O35129	27.6997	27.4767	27.4268	27.5046	27.6382	27.6651	27.3917	27.772	27.6462	27.6459	27.4226	27.4208	27.6265	27.6397	27.6496	27.7173	27.6067	27.7411	27.7019	27.7423	27.4509	27.4837	27.5551	27.5377	27.5687	27.5822	27.6917	27.8274	27.5903	27.5273	27.4819	27.451	27.6191	27.5315	27.6112	27.5171	27.5913	27.5741	27.5168	27.4878	27.5782	27.6527
Q9WU19_Hydroxyacid oxidase 1	sp|Q9WU19|HAOX1_MOUSE	Hydroxyacid oxidase 1 OS=Mus musculus (Mouse) GN=Hao1 PE=1 SV=1	Q9WU19	24.5501	25.3935	25.3706	25.3965	24.602	24.2229	25.4958	24.5643	24.3924	24.1035	25.4883	25.5683	24.364	24.5341	24.5548	24.4446	24.4169	24.46	24.3023	24.2183	25.7896	25.5859	25.274	25.2872	25.5546	25.5111	24.069	24.3571	25.6806	24.6293	24.7854	25.8074	25.2823	25.5284	25.5453	24.3133	24.5372	25.5021	25.5819	24.5385	25.3626	24.4471
P29341_Polyadenylate-binding pr.	sp|P29341|PABP1_MOUSE	Polyadenylate-binding protein 1 OS=Mus musculus (Mouse) GN=Pabpc1 PE=1 SV=2	P29341	26.2287	26.2961	26.267	26.133	26.2205	26.0615	26.149	26.1415	26.0779	26.1555	26.1712	26.2014	26.1947	26.1927	26.2021	26.3006	26.1329	25.954	26.1813	26.1512	26.3519	26.2638	26.2688	26.1305	26.1993	26.1842	26.1994	26.1659	26.1901	26.2397	26.2639	26.0731	26.1397	26.0686	26.2644	25.9942	26.2368	26.1008	26.3656	26.1477	26.1828	26.0414
Q9DCX2_ATP synthase subunit d, .	sp|Q9DCX2|ATP5H_MOUSE	ATP synthase subunit d, mitochondrial OS=Mus musculus (Mouse) GN=Atp5h PE=1 SV=3	Q9DCX2	27.1649	27.081	26.8363	26.9581	27.0145	27.1866	26.999	27.2158	27.1705	27.2086	26.9635	26.979	27.3046	27.2427	27.3411	27.2361	27.192	27.4195	27.3782	27.3478	27.0321	27.2459	27.2446	27.4349	27.392	27.3716	27.3801	27.3441	27.3081	27.1287	27.1173	27.0988	27.2684	27.107	27.2739	27.2967	27.1917	27.2709	27.26	27.1897	27.2539	27.2114
Q923D2_Flavin reductase (NADPH)	sp|Q923D2|BLVRB_MOUSE	Flavin reductase (NADPH) OS=Mus musculus (Mouse) GN=Blvrb PE=1 SV=3	Q923D2	26.3356	26.7163	26.5735	26.3615	25.9613	26.4226	26.4183	26.7248	26.5444	26.4945	26.5978	26.3894	26.7045	26.5482	26.8036	26.5509	26.7823	26.6592	26.8466	26.7376	26.6616	26.7531	26.9326	26.6345	26.8356	26.9389	26.5657	26.3612	26.8033	26.4791	26.5824	26.5924	27.0576	26.5454	26.7179	26.4321	26.4401	26.794	26.7802	26.5295	26.6828	26.2419
Q99LB2_Dehydrogenase/reductase .	sp|Q99LB2|DHRS4_MOUSE	Dehydrogenase/reductase SDR family member 4 OS=Mus musculus (Mouse) GN=Dhrs4 PE=1 SV=3	Q99LB2	26.5183	26.78	26.5742	26.6169	26.4139	26.2941	26.4631	26.5129	26.4548	26.3341	26.4631	26.5047	26.4811	26.5543	26.5101	26.5643	26.4588	26.5763	26.5229	26.4981	26.7784	26.8643	26.6643	26.53	26.6719	26.768	26.5216	26.5218	26.918	26.3623	26.5059	26.7507	26.8639	26.6695	26.792	26.4152	26.5155	26.6159	26.9224	26.3832	26.6509	26.3346
P63101_14-3-3 protein zeta/delta	sp|P63101|1433Z_MOUSE	14-3-3 protein zeta/delta OS=Mus musculus (Mouse) GN=Ywhaz PE=1 SV=1	P63101	25.757	25.7099	25.5253	25.5524	25.836	25.7606	25.3097	25.9014	25.7579	25.7854	25.8851	25.5986	25.8519	25.8707	25.7895	25.8889	25.7994	25.9109	25.7368	25.8585	25.983	25.6859	25.7555	25.8078	25.7759	25.8082	25.8006	25.9798	25.5861	25.8235	25.6647	25.8429	25.8127	25.9004	25.7385	25.7775	25.744	25.7942	25.8801	25.8296	25.8426	25.8001
P51658_Estradiol 17-beta-dehydr.	sp|P51658|DHB2_MOUSE	Estradiol 17-beta-dehydrogenase 2 OS=Mus musculus (Mouse) GN=Hsd17b2 PE=1 SV=2	P51658	26.6721	26.259	26.1132	26.0283	26.7012	26.657	25.9599	26.5776	26.47	26.5243	26.1748	26.2269	26.6805	26.6401	26.8777	26.8548	26.6101	26.4289	26.5686	26.6573	26.5274	26.29	26.1414	26.4424	26.1247	26.1551	26.7687	26.9039	26.1026	26.5831	26.6137	26.0876	26.0398	26.1009	26.2626	26.396	26.4619	26.0037	26.1793	26.3266	26.1435	26.1423
Q9EP75_Leukotriene-B4 omega-hyd.	sp|Q9EP75|CP4FE_MOUSE	Leukotriene-B4 omega-hydroxylase 3 OS=Mus musculus (Mouse) GN=Cyp4f14 PE=1 SV=1	Q9EP75	25.1756	24.8136	24.6785	24.7206	25.1365	24.9254	24.7947	24.9977	24.9301	24.9694	24.9279	24.8996	25.1245	24.9881	25.0039	25.1013	24.9748	25.0971	25.0702	25.0902	24.66	24.6484	24.4269	24.6173	24.5143	24.7726	25.0028	25.2634	24.5838	24.9551	25.0848	25.0324	24.7424	25.0528	24.6953	25.1917	25.0011	24.6403	24.791	24.9797	24.6583	24.9736
Q6P3A8_2-oxoisovalerate dehydro.	sp|Q6P3A8|ODBB_MOUSE	2-oxoisovalerate dehydrogenase subunit beta, mitochondrial OS=Mus musculus (Mouse) GN=Bckdhb PE=1 SV=2	Q6P3A8	24.7481	24.279	24.4311	24.4681	24.5358	24.79	24.4755	24.7899	24.7007	24.5686	24.2302	24.2489	24.5138	24.7423	24.4892	24.3059	24.5335	24.5305	24.5394	24.5493	24.4012	24.3775	24.337	24.4301	24.2864	24.3718	24.4411	24.3568	24.3716	24.5501	24.4809	24.1701	24.2522	24.4724	24.4274	24.4419	24.6479	24.4408	24.3518	24.5154	24.2766	24.7345
P26638_Serine--tRNA ligase, cyt.	sp|P26638|SYSC_MOUSE	Serine--tRNA ligase, cytoplasmic OS=Mus musculus (Mouse) GN=Sars PE=1 SV=3	P26638	24.1795	24.3694	24.4793	24.45	24.1226	24.2315	24.4333	24.2974	24.2772	24.0849	24.7182	24.5772	24.2823	24.2312	24.3367	24.1917	24.2718	24.2466	24.255	24.1008	24.6698	24.3662	24.2056	24.5046	24.3783	24.3582	23.8886	24.2409	24.2533	24.2796	24.4413	24.4022	24.418	24.377	24.3834	24.3519	24.3549	24.4152	24.4027	24.2252	24.3193	24.195
Q9CQ60_6-phosphogluconolactonase	sp|Q9CQ60|6PGL_MOUSE	6-phosphogluconolactonase OS=Mus musculus (Mouse) GN=Pgls PE=1 SV=1	Q9CQ60	24.8199	24.6779	24.729	24.8429	24.813	24.7443	24.8323	24.9093	24.6316	24.5945	24.7153	24.6368	24.7944	24.6853	24.9179	24.825	24.8726	24.9446	24.9961	24.9505	24.8668	24.9656	25.0433	25.0107	25.1338	25.0952	24.7326	24.6656	25.052	24.7219	24.8184	24.8966	24.9705	24.7865	24.9455	24.4945	24.7241	25.0342	24.9851	24.7152	24.9724	24.6149
P09528_Ferritin heavy chain	sp|P09528|FRIH_MOUSE	Ferritin heavy chain OS=Mus musculus (Mouse) GN=Fth1 PE=1 SV=2	P09528	27.3617	25.935	25.9624	25.8106	27.0077	26.896	26.1601	27.0505	27.054	26.7531	26.3522	26.1164	27.1786	26.7148	27.1955	27.0816	27.0306	27.1125	27.1952	27.1628	26.2295	26.3588	26.0706	26.153	26.6148	26.0765	27.0122	27.18	26.3754	27.2513	26.9054	26.2485	25.9844	26.1404	25.8976	26.9812	26.6827	26.4397	25.6354	27.1035	26.2532	26.6256
Q8R1G2_Carboxymethylenebutenoli.	sp|Q8R1G2|CMBL_MOUSE	Carboxymethylenebutenolidase homolog OS=Mus musculus (Mouse) GN=Cmbl PE=1 SV=1	Q8R1G2	26.8003	26.7114	26.588	26.4753	26.7316	26.8183	26.4584	26.8547	26.7383	26.837	25.926	26.2255	26.9101	26.6978	26.8607	26.6908	26.8237	26.5267	26.8667	26.9711	26.2225	26.4614	26.2693	26.4358	26.5597	26.6577	26.8485	26.7503	26.5354	26.6565	26.7081	26.2147	26.9296	26.1312	26.4533	26.409	26.5963	26.6515	26.5173	26.6066	26.5632	26.2439
Q9Z0S1_3'(2'),5'-bisphosphate n.	sp|Q9Z0S1|BPNT1_MOUSE	3'(2'),5'-bisphosphate nucleotidase 1 OS=Mus musculus (Mouse) GN=Bpnt1 PE=1 SV=2	Q9Z0S1	24.9039	24.8894	24.858	24.7991	24.8018	24.8672	25.0984	25.0569	24.8107	24.7852	24.8372	24.7589	24.9871	25.1048	25.15	25.0315	24.9387	24.9894	25.0016	24.9744	24.967	25.0498	25.0197	24.8284	24.9752	25.0559	24.8717	25.1227	24.997	25.0239	24.9981	24.9234	25.134	24.7659	25.1321	24.8524	24.8888	24.869	25.047	24.929	24.8031	24.7552
Q9D826_Peroxisomal sarcosine ox.	sp|Q9D826|SOX_MOUSE	Peroxisomal sarcosine oxidase OS=Mus musculus (Mouse) GN=Pipox PE=1 SV=1	Q9D826	26.5117	26.7923	26.7214	26.6774	26.6924	26.6177	26.6478	26.748	26.6944	26.575	26.7514	26.842	26.759	26.492	26.6449	26.7491	26.7504	26.8335	26.8196	26.816	26.7278	26.5987	26.6783	26.6546	26.7679	26.7239	26.6369	26.4637	26.7081	26.6114	26.7534	26.7979	26.781	26.6675	26.6513	26.7094	26.551	26.7249	26.6445	26.8066	26.5805	26.74
Q9JIL4_Na(+)/H(+) exchange regu.	sp|Q9JIL4|NHRF3_MOUSE	Na(+)/H(+) exchange regulatory cofactor NHE-RF3 OS=Mus musculus (Mouse) GN=Pdzk1 PE=1 SV=1	Q9JIL4	24.9577	24.851	24.757	24.6739	24.9448	24.9188	24.7532	24.6965	25.0146	25.1519	24.7906	24.7278	24.9873	24.9874	25.0641	25.153	25.2301	24.9225	25.1007	24.9292	24.807	24.9731	24.8697	24.6955	24.7427	24.8743	24.9922	24.8771	24.6102	25.0743	25.109	24.6073	24.8419	24.6021	24.6187	25.094	25.0746	24.6989	24.815	25.039	24.6073	25.0324
Q9QUM9_Proteasome subunit alpha.	sp|Q9QUM9|PSA6_MOUSE	Proteasome subunit alpha type-6 OS=Mus musculus (Mouse) GN=Psma6 PE=1 SV=1	Q9QUM9	25.9656	25.8724	25.8376	25.7697	25.9515	25.9209	25.7767	25.9959	25.9913	25.851	25.7981	25.7449	25.9637	25.8269	25.9779	26.0927	26.096	26.0714	26.0277	26.0844	25.9388	25.8742	25.8881	25.914	26.0043	26.0712	26.0351	26.0512	26.0053	25.8469	25.9179	25.8883	25.9306	25.8459	25.9889	25.7764	25.9081	25.9271	25.8988	25.9149	25.8948	25.7453
Q9D1A2_Cytosolic non-specific d.	sp|Q9D1A2|CNDP2_MOUSE	Cytosolic non-specific dipeptidase OS=Mus musculus (Mouse) GN=Cndp2 PE=1 SV=1	Q9D1A2	25.1361	24.7523	24.7772	24.6594	25.0772	25.2293	25.009	25.1465	24.9671	24.8808	24.8268	24.8423	25.0796	25.0566	25.1562	25.1167	25.2094	25.238	25.0911	25.2518	24.9774	25.0163	24.7719	24.9151	24.9926	25.1402	24.9897	25.1143	24.896	25.0582	25.1786	24.704	25.0007	24.7892	24.8684	24.9831	25.1123	24.8163	24.9166	25.1769	24.8179	25.0093
Q8CC86_Nicotinate phosphoribosy.	sp|Q8CC86|PNCB_MOUSE	Nicotinate phosphoribosyltransferase OS=Mus musculus (Mouse) GN=Naprt PE=1 SV=1	Q8CC86	25.0232	24.7815	24.987	24.8626	24.6946	25.1973	24.875	25.2085	25.207	25.019	24.8177	24.9628	25.0681	24.9666	25.2027	24.9181	25.2106	24.9813	25.0018	25.2545	25.1538	24.9438	24.6614	24.7836	25.0441	24.9156	24.8917	24.882	24.6865	24.8968	25.1006	24.6977	24.9828	24.7945	24.9184	24.9515	24.9571	25.0368	24.915	25.0046	24.8569	24.9401
Q8JZZ0_UDP-glucuronosyltransfer.	sp|Q8JZZ0|UD3A2_MOUSE	UDP-glucuronosyltransferase 3A2 OS=Mus musculus (Mouse) GN=Ugt3a2 PE=1 SV=2	Q8JZZ0	26.0959	25.6968	25.9333	25.7513	25.9192	25.9597	25.7713	25.9541	25.9349	25.9653	25.2095	25.442	25.9927	25.8015	25.8365	25.9669	25.925	25.5458	26.0114	25.9553	25.6723	25.8099	25.7768	25.7624	25.8261	25.8302	25.953	26.0809	25.8592	26.0113	25.9357	25.2218	26.0331	25.3889	25.852	25.5408	25.9843	25.7912	25.7706	25.7996	25.7941	25.3659
P62192_26S proteasome regulator.	sp|P62192|PRS4_MOUSE	26S proteasome regulatory subunit 4 OS=Mus musculus (Mouse) GN=Psmc1 PE=1 SV=1	P62192	24.7937	24.9572	24.8512	24.8298	24.9698	24.9771	24.8348	24.8183	24.8815	24.7632	24.7602	24.8295	24.9526	24.8302	24.8935	24.9369	24.8829	24.8764	24.9644	24.7344	24.7637	24.8534	24.7179	24.7521	24.8071	24.8694	24.8135	24.9122	24.8705	24.8449	25.0475	24.8049	24.966	24.846	24.9318	24.8818	24.9715	24.8621	24.9814	24.8522	24.897	24.7585
Q8VDK1_Deaminated glutathione a.	sp|Q8VDK1|NIT1_MOUSE	Deaminated glutathione amidase OS=Mus musculus (Mouse) GN=Nit1 PE=1 SV=2	Q8VDK1	25.7881	25.5751	25.5872	25.6165	25.5602	25.6575	25.6396	25.8434	25.6935	25.4875	25.505	25.5578	25.7324	25.749	25.8487	25.6516	25.604	25.6233	25.6649	25.8363	25.6562	25.6171	25.7096	25.562	25.7874	25.7149	25.6897	25.5389	25.6751	25.6245	25.5649	25.5948	25.7534	25.6242	25.6135	25.5686	25.6363	25.6664	25.6343	25.6676	25.55	25.6172
P10605_Cathepsin B	sp|P10605|CATB_MOUSE	Cathepsin B OS=Mus musculus (Mouse) GN=Ctsb PE=1 SV=2	P10605	25.5563	25.8271	25.6358	25.477	25.5038	25.4835	25.3653	25.6019	25.7636	25.7686	25.7247	25.7533	25.6515	25.5604	25.7088	25.5346	25.5712	25.7477	25.7337	25.852	25.5746	25.6135	25.8231	25.7258	25.7113	25.5265	25.6239	25.6521	25.5331	25.5681	25.5681	25.9199	25.5217	25.5598	25.5051	25.7394	25.5507	25.6543	25.6308	25.5612	25.7146	25.5201
Q99KR3_Endoribonuclease LACTB2	sp|Q99KR3|LACB2_MOUSE	Endoribonuclease LACTB2 OS=Mus musculus (Mouse) GN=Lactb2 PE=1 SV=1	Q99KR3	26.7533	27.2437	27.0395	26.9571	26.7893	26.826	27.0015	26.9302	26.742	26.8032	26.8674	26.9267	26.8222	26.7298	26.9583	26.873	26.9158	26.743	26.8767	26.9663	26.9058	27.0434	26.9285	27.0776	27.1356	27.1097	26.8161	26.7827	27.1872	26.901	26.7639	27.0244	27.2015	27.0191	27.0763	26.7727	26.7013	27.0717	27.0701	26.8548	27.0893	26.5989
Q80W22_Threonine synthase-like 2	sp|Q80W22|THNS2_MOUSE	Threonine synthase-like 2 OS=Mus musculus (Mouse) GN=Thnsl2 PE=1 SV=1	Q80W22	24.4241	24.5178	24.7545	24.7687	24.6583	24.6823	24.8138	24.7307	24.7298	24.4794	24.9029	24.7911	24.484	24.6659	24.3777	24.3956	24.498	24.3897	24.3552	24.4347	24.6605	24.8179	24.615	24.8262	24.6538	24.7781	24.4514	24.5066	24.5793	24.6825	24.7018	24.5515	24.7826	24.799	24.5877	24.4796	24.5529	24.6812	24.8893	24.6476	24.826	24.6303
Q99JI4_26S proteasome non-ATPas.	sp|Q99JI4|PSMD6_MOUSE	26S proteasome non-ATPase regulatory subunit 6 OS=Mus musculus (Mouse) GN=Psmd6 PE=1 SV=1	Q99JI4	25.2747	25.0686	25.2479	25.142	25.3061	25.2772	25.2338	25.3173	25.199	25.1469	25.1547	25.2574	25.206	25.145	25.1422	25.1787	25.1635	25.2487	25.1758	25.2756	25.3422	25.1643	25.1629	25.1437	25.2208	25.2081	25.0824	25.1368	25.1748	25.2483	25.2295	25.1783	25.2823	25.085	25.2408	25.0771	25.1518	25.2241	24.9781	25.1451	25.1868	25.1622
Q99JR1_Sideroflexin-1	sp|Q99JR1|SFXN1_MOUSE	Sideroflexin-1 OS=Mus musculus (Mouse) GN=Sfxn1 PE=1 SV=3	Q99JR1	25.1663	25.023	24.7476	24.889	25.0517	25.4253	24.8412	25.1107	25.0643	25.1271	25.1259	25.1556	25.1853	25.275	25.0766	25.2168	25.0459	25.5077	25.0978	25.2327	24.8558	24.9885	25.0715	25.0757	25.0572	24.9923	25.2156	25.2919	25.0284	24.9357	24.9864	25.2633	25.047	25.3631	25.1294	25.5001	24.8803	25.0595	25.0899	24.96	24.902	25.4656
O35215_D-dopachrome decarboxyla.	sp|O35215|DOPD_MOUSE	D-dopachrome decarboxylase OS=Mus musculus (Mouse) GN=Ddt PE=1 SV=3	O35215	28.7731	28.4096	28.3477	28.4035	28.7601	28.8399	28.5242	28.9347	28.6273	28.7109	28.5766	28.5778	29.0385	29.0221	29.1071	28.976	29.0671	29.1625	29.0873	29.108	28.5233	28.7093	28.6227	28.7818	28.8817	28.8885	28.9695	28.705	28.7368	28.7063	28.8914	28.8997	28.9602	28.913	28.7735	28.9725	28.8757	28.9317	28.8461	28.7438	28.8128	28.9273
Q9DCT2_NADH dehydrogenase [ubiq.	sp|Q9DCT2|NDUS3_MOUSE	NADH dehydrogenase [ubiquinone] iron-sulfur protein 3, mitochondrial OS=Mus musculus (Mouse) GN=Ndufs3 PE=1 SV=2	Q9DCT2	25.5278	24.988	25.5241	25.4812	25.3941	25.4709	25.5523	25.4741	25.3799	25.3056	25.5124	25.4687	25.3518	25.5985	25.5088	25.383	25.4324	25.7119	25.4445	25.591	25.6365	25.5021	25.6752	25.6167	25.6199	25.6746	25.4457	25.4627	25.7001	25.285	25.4266	25.4381	25.5167	25.6265	25.7291	25.3993	25.4111	25.6021	25.7692	25.5283	25.5865	25.611
Q91V41_Ras-related protein Rab-.	sp|Q91V41|RAB14_MOUSE	Ras-related protein Rab-14 OS=Mus musculus (Mouse) GN=Rab14 PE=1 SV=3	Q91V41	25.5014	25.3324	25.3975	25.2371	25.3563	25.3841	25.2091	25.6454	25.4242	25.5499	25.2472	25.3869	25.4123	25.3601	25.5611	25.5037	25.4772	25.718	25.5205	25.6216	25.3966	25.4061	25.1951	25.2995	25.4385	25.3694	25.6109	25.3979	25.3887	25.3942	25.3739	25.3055	25.3929	25.3449	25.3527	25.513	25.4324	25.3315	25.3469	25.5051	25.36	25.4704
O88833_Cytochrome P450 4A10	sp|O88833|CP4AA_MOUSE	Cytochrome P450 4A10 OS=Mus musculus (Mouse) GN=Cyp4a10 PE=2 SV=2	O88833	23.6519	22.4883	23.5908	22.8152	23.3218	23.5768	19.8192	23.0279	23.5971	24.0313	19.0918	22.1825	23.7839	23.7552	23.2658	23.4732	22.9567	21.7706	23.5544	23.3927	22.7456	22.2091	22.0783	19.1161	22.3096	23.1215	22.9747	23.6146	22.9846	23.5877	23.2259	21.4935	22.7779	18.1264	23.0667	21.3092	23.4268	22.5854	23.6364	22.7438	22.3784	21.8124
Q9WU78_Programmed cell death 6-.	sp|Q9WU78|PDC6I_MOUSE	Programmed cell death 6-interacting protein OS=Mus musculus (Mouse) GN=Pdcd6ip PE=1 SV=3	Q9WU78	24.0849	24.5914	24.5099	24.3267	24.2751	24.2071	24.4567	23.7952	24.0997	24.2038	24.173	24.3673	24.0792	24.1202	24.0166	24.0674	24.1655	23.7727	24.1886	23.6878	24.4256	24.2264	24.2782	24.3633	24.2671	24.3279	24.1105	23.9981	24.275	24.2044	24.2496	24.3694	24.2187	24.2026	24.0883	24.2094	24.3401	24.2869	24.3369	24.2068	24.4078	23.9699
Q99LC3_NADH dehydrogenase [ubiq.	sp|Q99LC3|NDUAA_MOUSE	NADH dehydrogenase [ubiquinone] 1 alpha subcomplex subunit 10, mitochondrial OS=Mus musculus (Mouse) GN=Ndufa10 PE=1 SV=1	Q99LC3	25.7583	25.7233	25.7705	25.8095	25.5528	25.7316	25.835	25.7159	25.4816	25.4901	25.7364	25.7428	25.6882	25.7067	25.6217	25.5964	25.5847	25.7664	25.5297	25.6054	25.8057	25.8245	25.8158	25.7797	25.7384	25.8787	25.5927	25.5726	25.8062	25.5679	25.6373	25.5831	25.8198	25.7718	25.9182	25.5354	25.7655	25.7907	25.7672	25.6248	25.7119	25.6916
Q01768_Nucleoside diphosphate k.	sp|Q01768|NDKB_MOUSE	Nucleoside diphosphate kinase B OS=Mus musculus (Mouse) GN=Nme2 PE=1 SV=1	Q01768	27.4485	27.3665	27.6136	27.5147	27.3299	27.4263	27.3966	27.599	27.4932	27.4086	27.4953	27.5265	27.499	27.4731	27.6763	27.4033	27.4436	27.6902	27.4946	27.4816	27.8238	27.7642	27.6503	27.7512	27.7618	27.7791	27.6129	27.4952	27.7118	27.4944	27.5194	27.5405	27.6967	27.4576	27.6562	27.531	27.4175	27.601	27.6606	27.4149	27.685	27.3789
A2ATU0_Probable 2-oxoglutarate .	sp|A2ATU0|DHTK1_MOUSE	Probable 2-oxoglutarate dehydrogenase E1 component DHKTD1, mitochondrial OS=Mus musculus (Mouse) GN=Dhtkd1 PE=1 SV=1	A2ATU0	23.6674	24.3014	24.337	24.3967	23.8762	23.7088	24.8061	23.1217	24.0683	23.9614	24.3238	24.2867	23.709	23.9229	23.297	23.5964	23.4499	22.931	23.7502	23.1213	23.7723	23.8804	24.2861	24.2403	24.1442	23.9462	23.3469	23.2905	24.1051	23.7569	23.8908	24.4997	23.8633	24.7053	24.0246	24.1133	24.0881	24.3081	24.122	24.2141	24.3105	24.2061
Q9DBL7_Bifunctional coenzyme A .	sp|Q9DBL7|COASY_MOUSE	Bifunctional coenzyme A synthase OS=Mus musculus (Mouse) GN=Coasy PE=1 SV=2	Q9DBL7	25.7731	25.855	25.9592	25.9977	25.795	25.7785	25.8623	25.7105	25.707	25.6582	25.8105	25.7528	25.5929	25.7883	25.6654	25.67	25.7254	25.5208	25.6716	25.5755	25.8045	25.7531	25.6802	25.8157	25.7779	25.9051	25.5413	25.3991	25.8755	25.8246	25.6488	25.6413	25.8353	25.8114	25.8558	25.5458	25.8061	25.8662	25.7419	25.7185	25.7987	25.5092
Q9WVJ2_26S proteasome non-ATPas.	sp|Q9WVJ2|PSD13_MOUSE	26S proteasome non-ATPase regulatory subunit 13 OS=Mus musculus (Mouse) GN=Psmd13 PE=1 SV=1	Q9WVJ2	25.2433	25.1164	25.1847	25.2045	24.9313	25.0297	25.0951	25.2415	25.1178	24.9631	25.1676	25.0883	25.196	25.1429	25.2172	25.1651	25.1217	24.9906	25.1605	25.3375	25.2255	25.2526	25.2981	25.1966	25.2995	25.2701	25.1071	25.0986	25.1863	25.2457	25.1191	25.0233	25.2867	25.0626	25.2261	24.9574	25.2165	25.1342	25.2221	25.2829	25.1422	25.0284
P12970_60S ribosomal protein L7a	sp|P12970|RL7A_MOUSE	60S ribosomal protein L7a OS=Mus musculus (Mouse) GN=Rpl7a PE=1 SV=2	P12970	27.2705	27.3523	27.2597	27.2656	27.0743	27.1112	27.1955	27.2537	27.1473	27.0558	27.2849	27.3419	27.1842	27.1816	27.3545	27.2439	27.16	27.3145	27.2575	27.2425	27.4841	27.2613	27.0394	27.1446	27.0789	27.1808	27.2064	27.4217	27.1632	27.0961	27.124	27.1594	27.2046	27.1608	27.0882	27.1355	27.1728	26.995	27.0781	26.9337	26.9709	27.1245
Q91WG0_Acylcarnitine hydrolase	sp|Q91WG0|EST2C_MOUSE	Acylcarnitine hydrolase OS=Mus musculus (Mouse) GN=Ces2c PE=1 SV=1	Q91WG0	23.9114	25.2974	25.4097	24.6488	23.584	23.8716	24.9872	24.1215	24.1404	23.9213	23.9547	24.2704	23.9013	23.4581	23.7762	24.0168	23.3115	19.0805	23.6573	22.8772	24.6921	25.5225	25.248	25.1594	24.7441	24.8229	24.0526	23.8253	24.8485	24.2853	23.9897	24.4293	25.3976	24.4118	24.8414	18.2983	24.1204	24.4214	25.1522	23.7193	24.9	19.9648
P23953_Carboxylesterase 1C	sp|P23953|EST1C_MOUSE	Carboxylesterase 1C OS=Mus musculus (Mouse) GN=Ces1c PE=1 SV=4	P23953	24.8806	24.6242	24.7615	24.7769	24.863	24.8985	24.5709	24.668	24.9973	25.243	25.2755	24.8923	25.2896	24.9782	25.0383	24.7108	25.1213	25.0255	24.9259	24.6048	24.4051	24.485	24.5404	24.4834	24.2055	24.599	25.1486	24.6606	24.1809	25.0821	24.9911	24.8346	24.7163	24.7285	24.4747	25.4313	24.7003	24.4138	24.3262	24.8827	24.276	25.246
Q99J39_Malonyl-CoA decarboxylas.	sp|Q99J39|DCMC_MOUSE	Malonyl-CoA decarboxylase, mitochondrial OS=Mus musculus (Mouse) GN=Mlycd PE=1 SV=1	Q99J39	24.57	24.6365	24.5181	24.5696	24.5715	24.76	24.4044	24.7331	24.5761	24.7862	24.6217	24.7841	24.64	24.5683	24.5224	24.7338	24.512	24.7938	24.5464	24.407	24.5265	24.4865	24.3534	24.5691	24.4313	24.3446	24.7331	24.7284	24.4215	24.4344	24.4664	24.4584	24.4763	24.5464	24.5561	24.679	24.5283	24.3053	24.4651	24.4254	24.3822	24.7821
Q8VE09_Tetratricopeptide repeat.	sp|Q8VE09|TT39C_MOUSE	Tetratricopeptide repeat protein 39C OS=Mus musculus (Mouse) GN=Ttc39c PE=1 SV=2	Q8VE09	19.132	25.5841	25.3398	25.2923	20.5872	18.9576	24.978	20.5867	18.1752	18.8124	25.1554	25.3906	19.4003	20.13	21.3235	19.7306	19.7085	19.8178	19.6581	19.873	25.3735	25.5685	25.3	25.2451	25.3399	25.512	19.6229	20.1488	25.3742	20.5715	20.8042	25.0631	25.3882	24.7921	25.1709	19.6125	21.8121	25.2344	25.3146	19.8562	25.053	19.0353
Q99J99_3-mercaptopyruvate sulfu.	sp|Q99J99|THTM_MOUSE	3-mercaptopyruvate sulfurtransferase OS=Mus musculus (Mouse) GN=Mpst PE=1 SV=4	Q99J99	26.2105	25.9892	26.2145	26.2028	26.2565	26.2946	26.2502	26.2248	26.2959	26.2412	25.8867	25.8573	26.1431	26.222	26.162	26.1933	26.1729	25.921	26.0387	26.3145	26.1385	25.951	25.9725	26.1853	26.1102	26.1554	26.1696	26.1454	26.2572	26.1136	26.1966	25.9661	26.1593	25.9662	26.3234	25.8089	26.091	26.1791	26.1277	26.2031	26.2933	25.9886
Q9CPU0_Lactoylglutathione lyase	sp|Q9CPU0|LGUL_MOUSE	Lactoylglutathione lyase OS=Mus musculus (Mouse) GN=Glo1 PE=1 SV=3	Q9CPU0	28.346	28.594	28.2828	28.4087	28.3295	28.3365	28.6291	28.4999	28.2933	28.3319	28.3156	28.2513	28.5069	28.5192	28.3764	28.45	28.2995	28.305	28.3138	28.6181	28.5539	28.6435	28.7896	28.7133	28.7501	28.8013	28.3559	28.26	28.602	28.3295	28.4008	28.5215	28.7053	28.398	28.6043	28.2505	28.4221	28.663	28.7101	28.3687	28.6455	28.1855
Q91WD5_NADH dehydrogenase [ubiq.	sp|Q91WD5|NDUS2_MOUSE	NADH dehydrogenase [ubiquinone] iron-sulfur protein 2, mitochondrial OS=Mus musculus (Mouse) GN=Ndufs2 PE=1 SV=1	Q91WD5	26.3055	26.4701	26.1522	26.2756	26.0519	26.1744	26.3664	26.2148	26.1151	26.0784	26.0859	26.1498	26.1267	26.2388	26.1165	26.2554	26.1252	26.3876	26.1192	26.1889	26.2119	26.3618	26.3735	26.1989	26.3933	26.3193	26.0775	25.9821	26.309	25.9956	26.1792	26.1698	26.377	26.2156	26.4504	25.9564	26.1121	26.2653	26.2362	26.1885	26.2531	26.1765
Q99KB8_Hydroxyacylglutathione h.	sp|Q99KB8|GLO2_MOUSE	Hydroxyacylglutathione hydrolase, mitochondrial OS=Mus musculus (Mouse) GN=Hagh PE=1 SV=2	Q99KB8	26.8408	27.0161	26.6089	26.6379	26.6084	26.8626	26.4685	26.8778	26.7508	26.8994	26.5709	26.8413	26.9133	26.6912	26.9034	26.778	26.8685	26.9143	26.8332	26.9887	26.5287	26.5853	26.4873	26.7604	26.7407	26.7014	26.894	26.8376	26.6348	26.7558	26.6958	26.6448	26.7383	26.6263	26.6194	26.8566	26.7386	26.7058	26.5189	26.6818	26.5882	26.7276
O88342_WD repeat-containing pro.	sp|O88342|WDR1_MOUSE	WD repeat-containing protein 1 OS=Mus musculus (Mouse) GN=Wdr1 PE=1 SV=3	O88342	24.8629	24.6699	24.7251	24.5402	24.9113	24.8333	24.6214	24.7566	24.9474	24.8258	24.9024	24.8158	24.779	24.812	24.9132	24.6885	24.9874	24.9728	24.9657	24.6203	24.8393	24.7268	24.5629	24.6852	24.7404	24.821	24.7755	25.2036	24.6345	24.7741	24.8618	24.7289	24.4803	24.7339	24.6592	24.965	24.8946	24.6764	24.5912	24.9216	24.7706	24.9598
Q9D8E6_60S ribosomal protein L4	sp|Q9D8E6|RL4_MOUSE	60S ribosomal protein L4 OS=Mus musculus (Mouse) GN=Rpl4 PE=1 SV=3	Q9D8E6	27.6642	27.7867	27.6936	27.6265	27.5523	27.5856	27.5751	27.7369	27.6082	27.5277	27.6146	27.6589	27.6916	27.6006	27.7423	27.7035	27.6309	27.7822	27.6206	27.6927	27.837	27.7008	27.6204	27.5889	27.6374	27.5429	27.6667	27.6093	27.5665	27.6119	27.5794	27.551	27.6032	27.5277	27.6552	27.6083	27.6955	27.437	27.4664	27.5142	27.3906	27.6362
Q9WUZ9_Ectonucleoside triphosph.	sp|Q9WUZ9|ENTP5_MOUSE	Ectonucleoside triphosphate diphosphohydrolase 5 OS=Mus musculus (Mouse) GN=Entpd5 PE=1 SV=1	Q9WUZ9	25.0305	25.3394	25.6927	25.3038	25.2108	25.146	25.318	25.2913	25.2253	25.1907	25.3427	25.2297	25.1098	25.0066	25.1375	25.0541	25.0738	25.1052	25.0039	25.2223	25.3694	25.349	25.3782	25.3456	25.4227	25.6178	24.9402	25.1307	25.5145	25.2545	25.2426	25.3212	25.6607	25.4365	25.2573	24.8295	25.1465	25.2819	25.3216	25.1167	25.2898	24.9952
Q9DCL9_Multifunctional protein .	sp|Q9DCL9|PUR6_MOUSE	Multifunctional protein ADE2 OS=Mus musculus (Mouse) GN=Paics PE=1 SV=4	Q9DCL9	23.9163	24.6294	24.5261	24.2856	24.0728	24.0978	24.283	24.2433	24.0193	24.1154	24.7593	24.5401	24.1691	23.9668	24.1593	24.123	24.1119	24.4241	24.0889	24.2763	24.4974	24.2965	24.4218	24.3274	24.4245	24.3731	23.7092	23.8805	24.3912	24.0589	24.2117	24.5037	24.1066	24.4291	24.5569	24.2625	24.0825	24.2908	24.3566	24.2098	24.3334	24.3566
Q9Z0N1_Eukaryotic translation i.	sp|Q9Z0N1|IF2G_MOUSE	Eukaryotic translation initiation factor 2 subunit 3, X-linked OS=Mus musculus (Mouse) GN=Eif2s3x PE=1 SV=2	Q9Z0N1	22.7754	22.4658	21.8345	21.3382	22.5948	22.7368	21.7525	22.8174	22.443	22.6694	22.0779	22.0026	22.5379	22.6082	22.7118	22.622	22.6601	22.7009	22.6643	22.6543	22.3991	22.0685	22.129	21.9251	22.0462	22.3481	22.4152	22.6431	22.1263	22.529	22.4828	22.0028	22.0897	22.0897	21.9614	22.4984	22.6149	21.4863	22.0686	22.4397	22.0208	22.5994
Q8C5H8_NAD kinase 2, mitochondr.	sp|Q8C5H8|NAKD2_MOUSE	NAD kinase 2, mitochondrial OS=Mus musculus (Mouse) GN=Nadk2 PE=1 SV=2	Q8C5H8	25.9585	25.9387	25.6122	25.7306	25.7892	25.8225	25.563	25.8408	25.7831	25.8777	25.6984	25.7233	25.7832	25.7135	25.8466	25.9483	25.8736	25.9316	25.8765	25.9668	25.5733	25.7584	25.6785	25.6847	25.7671	25.8003	25.9057	26.0625	25.7188	25.6704	25.7446	25.6983	25.8427	25.7536	25.7286	25.8335	25.7317	25.7267	25.6371	25.6882	25.6676	25.9128
P61222_ATP-binding cassette sub.	sp|P61222|ABCE1_MOUSE	ATP-binding cassette sub-family E member 1 OS=Mus musculus (Mouse) GN=Abce1 PE=1 SV=1	P61222	23.7085	24.2487	24.3575	24.032	23.9512	23.924	24.1064	23.9611	24.1174	23.8201	24.3834	24.279	23.9866	23.9402	24.0124	23.9563	23.9216	23.8693	23.8982	23.6949	24.2586	24.2979	24.1359	23.9247	24.1186	24.1802	23.3956	23.9594	24.1436	23.8515	24.0622	24.049	23.9393	23.961	24.1695	24.1379	24.0134	24.0378	24.0519	24.1307	23.8399	23.8884
P08226_Apolipoprotein E	sp|P08226|APOE_MOUSE	Apolipoprotein E OS=Mus musculus (Mouse) GN=Apoe PE=1 SV=2	P08226	26.0229	26.4354	26.1299	25.9429	26.0236	26.0143	26.1174	26.0406	25.9902	26.1299	26.1514	25.8604	26.2689	25.7534	26.2346	26.1481	25.9214	26.0679	25.8164	26.3315	25.4861	25.5749	26.1951	26.2837	26.0276	26.2446	26.1708	26.3307	25.9596	26.0571	25.9732	25.8984	26.0471	25.9062	26.0063	26.0083	26.0051	25.9295	25.8696	25.9556	26.1219	25.8067
Q9WUM5_Succinate--CoA ligase [A.	sp|Q9WUM5|SUCA_MOUSE	Succinate--CoA ligase [ADP/GDP-forming] subunit alpha, mitochondrial OS=Mus musculus (Mouse) GN=Suclg1 PE=1 SV=4	Q9WUM5	27.5106	27.572	27.2519	27.4301	27.3391	27.5896	27.4739	27.4806	27.4927	27.5802	27.293	27.4734	27.4754	27.4205	27.4009	27.4144	27.4792	27.4956	27.5259	27.5443	27.3335	27.3908	27.2439	27.4476	27.4381	27.3764	27.4037	27.5465	27.3951	27.2632	27.2263	27.324	27.4009	27.5255	27.5082	27.4115	27.4755	27.4125	27.3109	27.3485	27.3518	27.5565
Q8JZK9_Hydroxymethylglutaryl-Co.	sp|Q8JZK9|HMCS1_MOUSE	Hydroxymethylglutaryl-CoA synthase, cytoplasmic OS=Mus musculus (Mouse) GN=Hmgcs1 PE=1 SV=1	Q8JZK9	23.338	24.5325	25.0111	24.5826	24.3814	24.1191	24.007	24.7391	24.2524	24.0904	24.4263	24.4316	24.1022	23.3918	24.21	24.0673	24.3985	24.3171	24.2149	24.8321	24.491	23.7634	24.0573	23.5266	24.2051	24.5606	24.0855	24.4997	24.494	24.6078	24.1213	23.9887	24.7927	23.6105	24.4744	23.8308	23.7287	24.7473	24.2023	24.5933	24.3811	24.0787
Q9D2R0_Acetoacetyl-CoA syntheta.	sp|Q9D2R0|AACS_MOUSE	Acetoacetyl-CoA synthetase OS=Mus musculus (Mouse) GN=Aacs PE=1 SV=1	Q9D2R0	24.8362	25.1937	25.6205	25.3584	25.4837	25.2869	25.4044	25.039	25.0543	24.5859	25.0722	25.0882	25.2385	25.0378	25.1782	25.2039	25.1262	24.6063	25.224	25.4388	25.0628	25.4725	25.1699	25.1479	25.5202	25.6603	25.343	25.1226	25.5977	25.705	25.6328	24.9214	25.3094	24.7409	25.5015	24.8507	25.0126	25.5797	25.5955	25.5995	25.5413	24.537
P26150_3 beta-hydroxysteroid de.	sp|P26150|3BHS3_MOUSE	3 beta-hydroxysteroid dehydrogenase/Delta 5-->4-isomerase type 3 OS=Mus musculus (Mouse) GN=Hsd3b3 PE=1 SV=3	P26150	24.6756	25.067	25.1088	25.1899	24.7154	24.4704	25.2041	24.7293	24.71	24.5803	25.2958	25.306	24.5801	24.7026	24.8185	24.6788	24.5829	25.1245	24.7133	24.7816	25.1244	25.2036	25.2528	25.1276	25.1546	25.0711	24.5883	24.5488	25.3429	24.5935	24.7182	25.4391	24.96	25.38	25.3006	24.8373	24.7904	25.2776	25.313	24.7527	25.2078	25.0443
Q9R0N0_Galactokinase	sp|Q9R0N0|GALK1_MOUSE	Galactokinase OS=Mus musculus (Mouse) GN=Galk1 PE=1 SV=2	Q9R0N0	25.1602	25.1033	25.0969	25.0242	24.9125	25.1947	25.0517	25.1546	25.2357	24.9391	24.9766	24.975	25.1907	25.0898	25.2585	25.1096	25.215	25.1582	25.2972	25.4152	25.1618	25.0708	25.2013	25.1592	25.253	25.3731	24.9569	25.036	25.223	25.0484	25.081	24.89	25.2593	25.0609	25.2176	24.7205	25.2242	25.1407	25.185	25.1798	25.1873	24.9585
Q3U2P1_Protein transport protei.	sp|Q3U2P1|SC24A_MOUSE	Protein transport protein Sec24A OS=Mus musculus (Mouse) GN=Sec24a PE=1 SV=1	Q3U2P1	23.9735	24.1795	24.3705	24.3302	24.1769	24.0881	24.5097	23.7846	24.2026	24.1579	24.0842	24.2254	24.1073	24.2235	23.9004	24.0989	23.9571	23.3393	23.9649	23.6748	24.2818	24.2234	24.3172	24.3268	24.2618	24.1655	24.12	23.9096	24.2103	24.2373	24.2562	24.1265	24.0568	24.2554	24.2834	24.0993	24.4203	24.2296	24.333	24.197	24.1557	23.974
Q5SWU9_Acetyl-CoA carboxylase 1	sp|Q5SWU9|ACACA_MOUSE	Acetyl-CoA carboxylase 1 OS=Mus musculus (Mouse) GN=Acaca PE=1 SV=1	Q5SWU9	22.4503	22.9528	23.8527	22.8681	23.9226	22.6873	23.1099	20.6024	23.5083	22.7939	22.3025	22.2923	21.761	22.8977	22.5316	22.3223	22.7625	19.9649	19.7002	22.7207	23.297	22.7477	23.3808	23.2617	23.2818	23.3772	22.9278	23.3885	23.3357	23.7164	23.2996	22.8253	21.9044	23.0317	23.4282	22.9527	22.9492	23.4126	23.7695	24.2468	23.9981	22.0561
Q99JY9_Actin-related protein 3	sp|Q99JY9|ARP3_MOUSE	Actin-related protein 3 OS=Mus musculus (Mouse) GN=Actr3 PE=1 SV=3	Q99JY9	25.0469	25.0601	24.9127	24.8604	24.9524	25.1623	25.0595	25.3242	25.016	25.0298	25.1316	25.1438	25.2223	25.0672	25.1779	25.1438	25.139	25.3436	25.1898	25.1539	25.1981	25.1321	25.114	24.9985	25.0937	25.0683	25.029	25.0618	24.9712	25.1328	25.1578	25.1721	25.1486	25.0695	24.9723	25.2255	25.0558	25.0359	24.8765	25.0588	24.9385	25.2146
Q9D7J9_Enoyl-CoA hydratase doma.	sp|Q9D7J9|ECHD3_MOUSE	Enoyl-CoA hydratase domain-containing protein 3, mitochondrial OS=Mus musculus (Mouse) GN=Echdc3 PE=1 SV=1	Q9D7J9	25.0494	24.3532	24.5566	24.5247	24.8486	25.281	24.903	25.3077	25.2142	24.9457	25.0317	24.9123	25.0576	25.1471	25.0718	24.8738	24.9268	25.4455	24.875	25.0306	24.5865	24.6009	24.7909	24.6856	24.7226	24.6764	24.8839	24.6011	24.7264	24.8639	25.0172	24.9944	24.8425	25.0388	24.8421	25.2216	24.9126	24.6935	24.5633	25.0949	24.7173	25.4148
P63242_Eukaryotic translation i.	sp|P63242|IF5A1_MOUSE	Eukaryotic translation initiation factor 5A-1 OS=Mus musculus (Mouse) GN=Eif5a PE=1 SV=2	P63242	26.6739	26.7293	26.69	26.6913	26.7454	26.5629	26.4881	26.8393	26.6816	26.5352	26.7035	26.5506	26.6187	26.6477	26.7749	26.7646	26.6744	26.912	26.8	26.8493	26.9763	26.7856	26.6365	26.8092	26.7775	26.6245	26.6892	26.6839	26.8951	26.6386	26.7912	26.819	26.8279	26.6694	26.8113	26.6227	26.7598	26.8308	26.646	26.7447	26.8413	26.6668
P29699_Alpha-2-HS-glycoprotein	sp|P29699|FETUA_MOUSE	Alpha-2-HS-glycoprotein OS=Mus musculus (Mouse) GN=Ahsg PE=1 SV=1	P29699	24.1154	24.147	23.8688	24.1389	24.1996	24.4556	23.6013	24.1374	24.0953	24.0603	24.54	23.826	24.1419	23.9779	24.5186	24.2101	24.5128	24.4398	23.9747	24.1742	23.7284	23.6663	23.9825	24.0095	23.7583	24.0702	24.1467	23.8321	23.7669	23.972	24.2754	23.8987	24.2142	23.5057	23.7975	24.4332	24.1511	23.613	23.7461	24.212	23.3617	23.9819
Q9Z2X1_Heterogeneous nuclear ri.	sp|Q9Z2X1|HNRPF_MOUSE	Heterogeneous nuclear ribonucleoprotein F OS=Mus musculus (Mouse) GN=Hnrnpf PE=1 SV=3	Q9Z2X1	23.5081	23.0434	23.4584	23.4014	23.3965	23.6477	23.1931	23.7081	23.5778	23.4388	23.7384	23.4741	23.5964	23.8536	23.6096	23.1576	23.392	23.826	23.5161	23.3446	23.3808	23.6129	23.6179	23.4078	23.3325	23.4336	23.3385	23.388	23.2535	23.5075	23.7588	23.4453	23.4866	23.3271	23.4702	23.5309	23.4045	23.2745	23.3874	23.4721	23.5038	23.5063
Q8BP47_Asparagine--tRNA ligase,.	sp|Q8BP47|SYNC_MOUSE	Asparagine--tRNA ligase, cytoplasmic OS=Mus musculus (Mouse) GN=Nars PE=1 SV=2	Q8BP47	24.9631	25.2593	25.3117	25.0582	24.8856	25.0182	25.1855	24.9445	25.0482	24.8997	25.1756	25.231	25.0624	24.8625	25.0129	25.0692	24.8809	24.9971	24.9241	24.6217	25.4676	25.3881	25.018	25.1118	25.2267	25.2345	24.9143	25.0218	25.121	25.1546	25.1923	25.1471	25.2357	25.0475	25.2281	25.0256	25.1435	24.9811	25.1127	25.0059	25.2017	24.985
Q9QZQ8_Core histone macro-H2A.1	sp|Q9QZQ8|H2AY_MOUSE	Core histone macro-H2A.1 OS=Mus musculus (Mouse) GN=H2afy PE=1 SV=3	Q9QZQ8	25.7053	25.569	25.4167	25.514	25.4408	25.6032	25.3863	25.7251	25.6589	25.5686	25.5498	25.4077	25.7365	25.5664	25.7275	25.7225	25.7503	25.7818	25.8077	25.6816	25.5276	25.3564	25.2953	25.3806	25.5642	25.4329	25.5266	25.6303	25.4145	25.4547	25.59	25.4225	25.345	25.4439	25.3905	25.6187	25.6308	25.3467	25.285	25.503	25.2882	25.5921
Q9R0P5_Destrin	sp|Q9R0P5|DEST_MOUSE	Destrin OS=Mus musculus (Mouse) GN=Dstn PE=1 SV=3	Q9R0P5	25.5763	25.5477	25.6634	25.4531	25.5837	25.7505	25.3461	25.7747	25.7471	25.4719	25.7032	25.7414	25.8136	25.7267	25.9273	25.6007	25.6609	25.7796	25.64	25.6948	25.6715	25.5036	25.3393	25.5637	25.7137	25.4282	25.6611	25.5319	25.5472	25.7177	25.7104	25.7222	25.5118	25.6453	25.5642	25.7485	25.5172	25.4256	25.5656	25.7407	25.464	25.7107
Q01279_Epidermal growth factor .	sp|Q01279|EGFR_MOUSE	Epidermal growth factor receptor OS=Mus musculus (Mouse) GN=Egfr PE=1 SV=1	Q01279	23.8464	24.6458	24.5125	24.6305	24.3079	23.4034	24.3348	23.4675	23.4225	23.7756	24.2209	24.5421	23.6087	23.853	24.0051	24.4056	23.874	22.2207	23.5186	23.577	24.9591	24.6643	24.7205	24.9885	24.6183	24.0884	24.0542	24.6415	24.5441	24.3039	24.014	24.574	23.8615	24.6852	24.672	23.8192	24.4089	24.5353	24.6838	24.0786	24.7498	23.5982
P51410_60S ribosomal protein L9	sp|P51410|RL9_MOUSE	60S ribosomal protein L9 OS=Mus musculus (Mouse) GN=Rpl9 PE=2 SV=2	P51410	26.6386	26.3656	26.4518	26.5173	26.5869	26.5193	26.4132	26.6972	26.6102	26.5816	26.4041	26.5629	26.5526	26.6621	26.7028	26.6544	26.6327	26.6628	26.6277	26.5875	26.8026	26.7785	26.6624	26.6199	26.6508	26.5166	26.5885	26.7031	26.6692	26.5417	26.5943	26.4952	26.5923	26.5803	26.5695	26.514	26.6522	26.5742	26.6599	26.48	26.4499	26.5766
P52792_Glucokinase	sp|P52792|HXK4_MOUSE	Glucokinase OS=Mus musculus (Mouse) GN=Gck PE=1 SV=1	P52792	24.6667	24.895	24.8338	24.7442	24.7275	24.7431	24.907	24.7164	25.034	24.4512	24.4122	24.6974	24.7306	24.3353	24.5946	24.3003	24.6593	24.2148	24.6496	24.738	24.6669	24.5442	24.3822	24.6654	24.9871	24.9263	24.3472	24.2295	24.9869	24.5891	24.6598	24.5502	25.0573	24.5075	24.8155	24.2884	24.3188	24.9183	24.726	24.772	24.9334	23.9942
Q91W90_Thioredoxin domain-conta.	sp|Q91W90|TXND5_MOUSE	Thioredoxin domain-containing protein 5 OS=Mus musculus (Mouse) GN=Txndc5 PE=1 SV=2	Q91W90	25.1336	25.2179	25.2962	25.072	24.8265	24.9934	24.9476	25.0922	25.0566	25.0618	25.396	25.3534	25.019	24.8226	25.1226	25.0896	25.0424	25.3208	25.0345	25.0093	25.4712	25.2941	25.1713	25.236	25.0998	25.042	24.9834	25.108	25.0452	24.8979	25.0559	25.3212	25.0083	25.1544	25.0826	25.2791	24.9734	24.9102	25.0838	25.0766	25.1937	25.1184
P24369_Peptidyl-prolyl cis-tran.	sp|P24369|PPIB_MOUSE	Peptidyl-prolyl cis-trans isomerase B OS=Mus musculus (Mouse) GN=Ppib PE=1 SV=2	P24369	27.6732	27.5754	27.3694	27.4216	27.5587	27.4007	27.2561	27.7166	27.4706	27.486	27.7048	27.7353	27.4791	27.55	27.7226	27.7849	27.5279	27.956	27.6314	27.7	27.8924	27.7913	27.6755	27.6758	27.5183	27.582	27.603	27.5669	27.5332	27.4009	27.5891	27.6953	27.4774	27.6836	27.5442	27.6885	27.5968	27.4767	27.5483	27.4122	27.3647	27.6913
Q6NZJ6_Eukaryotic translation i.	sp|Q6NZJ6|IF4G1_MOUSE	Eukaryotic translation initiation factor 4 gamma 1 OS=Mus musculus (Mouse) GN=Eif4g1 PE=1 SV=1	Q6NZJ6	23.909	24.2112	24.4069	24.1837	24.0164	24.0997	24.2097	24.023	24.1304	24.0322	24.1447	23.9537	24.0726	24.1241	23.9862	23.9818	23.9822	23.7938	24.0157	23.8956	24.2842	24.2816	23.998	23.9672	24.0636	23.9274	23.9206	23.869	24.158	23.9708	24.0602	24.0648	24.016	23.9785	24.0339	23.9237	24.0781	23.894	24.0077	23.9407	24.0609	23.972
P11352_Glutathione peroxidase 1	sp|P11352|GPX1_MOUSE	Glutathione peroxidase 1 OS=Mus musculus (Mouse) GN=Gpx1 PE=1 SV=2	P11352	28.6978	28.037	28.2292	28.4594	28.5962	28.7579	28.3804	28.826	28.5725	28.7051	28.147	28.1037	28.7487	28.7161	28.7561	28.7806	28.7052	28.6372	28.6954	28.9137	28.3077	28.4117	28.2325	28.4054	28.3692	28.2718	28.8457	28.6084	28.3708	28.5245	28.5165	28.2561	28.5037	28.244	28.5624	28.4613	28.5981	28.4624	28.4735	28.5863	28.3335	28.4685
P54775_26S proteasome regulator.	sp|P54775|PRS6B_MOUSE	26S proteasome regulatory subunit 6B OS=Mus musculus (Mouse) GN=Psmc4 PE=1 SV=2	P54775	25.1565	25.1252	25.0602	24.93	25.1495	25.2055	25.0018	25.3462	25.1342	25.0841	24.8787	25.0382	25.2497	25.0948	25.2167	25.1794	25.2302	25.2136	25.2647	25.2211	25.0681	25.135	24.9263	25.0138	25.1815	25.1897	25.1226	25.3763	24.9983	25.1813	25.1582	24.9696	25.139	25.0271	25.0689	24.9884	25.1876	25.0496	25.1918	25.1028	25.101	25.0161
Q9CQQ7_ATP synthase F(0) comple.	sp|Q9CQQ7|AT5F1_MOUSE	ATP synthase F(0) complex subunit B1, mitochondrial OS=Mus musculus (Mouse) GN=Atp5f1 PE=1 SV=1	Q9CQQ7	27.362	27.2709	27.0818	27.4513	27.3466	27.4237	27.3142	27.4466	27.3869	27.3366	27.2381	27.0816	27.3511	27.6135	27.3996	27.4685	27.2743	27.4178	27.2851	27.485	27.3138	27.5316	27.5267	27.396	27.3169	27.4575	27.4045	27.3376	27.4113	27.3603	27.3194	27.3113	27.4362	27.3629	27.4939	27.2749	27.3753	27.3656	27.4674	27.4003	27.3384	27.4439
Q9D172_Glutamine amidotransfera.	sp|Q9D172|GAL3A_MOUSE	Glutamine amidotransferase-like class 1 domain-containing protein 3A, mitochondrial OS=Mus musculus (Mouse) GN=Gatd3a PE=1 SV=1	Q9D172	26.3855	26.1812	26.186	26.1853	26.1837	26.396	26.3362	26.3988	26.3607	26.3064	26.2599	26.3205	26.4491	26.3395	26.4932	26.3012	26.3246	26.354	26.2626	26.4518	26.2033	26.2013	26.1124	26.2752	26.23	26.0763	26.2555	26.0849	26.1034	26.1426	26.2369	26.2715	26.2672	26.3266	26.3424	26.4451	26.2678	26.1482	26.0287	26.3052	26.1718	26.4378
O88685_26S proteasome regulator.	sp|O88685|PRS6A_MOUSE	26S proteasome regulatory subunit 6A OS=Mus musculus (Mouse) GN=Psmc3 PE=1 SV=2	O88685	24.4818	24.4167	24.68	24.4501	24.6625	24.6375	24.525	24.6012	24.5126	24.4173	24.4475	24.4194	24.5139	24.4475	24.5155	24.4643	24.5909	24.5345	24.5934	24.4971	24.5141	24.5365	24.4206	24.5098	24.5688	24.5347	24.2886	24.5182	24.6515	24.5132	24.4623	24.4358	24.5535	24.4748	24.4941	24.4947	24.4434	24.4429	24.4089	24.5151	24.4838	24.5198
Q9Z2I0_Mitochondrial proton/cal.	sp|Q9Z2I0|LETM1_MOUSE	Mitochondrial proton/calcium exchanger protein OS=Mus musculus (Mouse) GN=Letm1 PE=1 SV=1	Q9Z2I0	23.7706	24.4885	24.2369	24.299	23.8313	23.8155	24.3603	23.5037	23.665	23.9304	24.0445	24.2618	23.6778	24.0926	23.6512	23.7017	23.8296	23.409	23.9305	23.468	23.9339	24.2662	24.0663	24.0913	24.0769	23.8883	24.0074	23.8677	24.231	23.9581	23.946	24.2268	23.7911	24.2532	23.7945	23.9021	24.2542	23.974	23.9526	23.6663	24.0151	23.8232
Q9DBL1_Short/branched chain spe.	sp|Q9DBL1|ACDSB_MOUSE	Short/branched chain specific acyl-CoA dehydrogenase, mitochondrial OS=Mus musculus (Mouse) GN=Acadsb PE=1 SV=1	Q9DBL1	25.1078	25.5711	24.9766	25.3172	25.075	25.1552	25.1563	25.2805	24.961	25.2104	25.4434	25.3576	24.9802	25.1653	25.113	25.1827	25.0649	25.2427	24.9636	25.0594	25.348	25.4244	25.2468	25.3433	25.1458	25.2531	25.0696	25.0768	25.4014	24.9668	24.9252	25.5581	25.1547	25.4688	25.2324	25.252	25.0541	25.2761	25.1958	25.0613	25.1704	25.2741
P14869_60S acidic ribosomal pro.	sp|P14869|RLA0_MOUSE	60S acidic ribosomal protein P0 OS=Mus musculus (Mouse) GN=Rplp0 PE=1 SV=3	P14869	26.9398	26.9928	26.751	26.8224	26.8015	26.9144	26.7138	27.0318	26.8495	26.8449	26.893	26.8373	26.8968	26.9336	27.0568	27.0249	26.9384	27.1524	26.908	26.9833	27.1877	27.0595	26.9831	26.9958	26.9873	26.9114	26.9843	26.977	26.9878	26.8534	26.9113	26.8731	26.9156	26.8901	26.9463	26.898	26.8748	26.8118	27.0425	26.8516	26.9157	26.894
Q8R081_Heterogeneous nuclear ri.	sp|Q8R081|HNRPL_MOUSE	Heterogeneous nuclear ribonucleoprotein L OS=Mus musculus (Mouse) GN=Hnrnpl PE=1 SV=2	Q8R081	24.6048	24.7983	24.6554	24.5555	24.5228	24.6772	24.6871	24.7557	24.6194	24.7947	24.7901	24.8266	24.9336	24.7382	24.7661	24.8307	24.8917	24.8909	24.705	24.778	24.4265	24.5902	24.3881	24.3901	24.4206	24.6009	24.3748	24.7602	24.6667	24.7024	24.7269	24.6128	24.6121	24.588	24.5392	24.7497	24.7132	24.6215	24.5891	24.6475	24.4655	24.7686
P35486_Pyruvate dehydrogenase E.	sp|P35486|ODPA_MOUSE	Pyruvate dehydrogenase E1 component subunit alpha, somatic form, mitochondrial OS=Mus musculus (Mouse) GN=Pdha1 PE=1 SV=1	P35486	26.2155	26.3381	26.024	26.0962	26.0433	26.2016	26.2719	26.2372	26.2032	26.2494	25.8765	25.7802	26.2254	26.1239	26.2393	26.1656	26.294	26.0452	26.2044	26.2822	26.1167	26.2015	26.2738	26.2084	26.3289	26.3437	25.9867	26.101	26.2117	26.0813	26.1709	26.0593	26.1399	25.9909	26.3197	25.8215	25.9636	26.3288	26.1316	26.074	26.3171	25.8636
Q91YH5_Atlastin-3	sp|Q91YH5|ATLA3_MOUSE	Atlastin-3 OS=Mus musculus (Mouse) GN=Atl3 PE=1 SV=1	Q91YH5	24.5031	24.3903	24.4932	24.2892	24.3876	24.4088	24.2486	24.58	24.4592	24.3625	24.6005	24.4307	24.5089	24.3272	24.3126	24.4721	24.4509	24.6038	24.4396	24.4397	24.6604	24.6535	24.5026	24.4513	24.5198	24.4933	24.305	24.4194	24.3734	24.4498	24.3909	24.5812	24.4717	24.4292	24.3114	24.4621	24.4147	24.4367	24.3796	24.4147	24.4148	24.46
Q99L20_Glutathione S-transferas.	sp|Q99L20|GSTT3_MOUSE	Glutathione S-transferase theta-3 OS=Mus musculus (Mouse) GN=Gstt3 PE=1 SV=1	Q99L20	26.6294	24.6924	25.4122	25.1626	26.6242	26.8276	25.5867	26.6388	26.6521	26.6594	24.7234	24.8197	26.456	26.6232	26.4194	26.2948	26.499	26.228	26.4505	26.4563	24.8444	24.7478	24.9195	24.7238	25.4199	25.3694	26.3696	26.1231	25.3413	26.3697	26.7277	24.9272	25.4809	25.1871	25.2735	25.883	26.0221	25.669	25.3842	26.2675	25.6179	25.8435
Q9DBN5_Lon protease homolog 2, .	sp|Q9DBN5|LONP2_MOUSE	Lon protease homolog 2, peroxisomal OS=Mus musculus (Mouse) GN=Lonp2 PE=1 SV=1	Q9DBN5	22.2731	24.2426	24.2681	23.9216	22.7402	22.543	24.0802	21.1688	22.9422	22.9414	23.6847	24.1329	22.9272	22.6555	21.6162	22.3964	22.7795	20.698	22.355	21.8584	24.1501	23.9391	23.9595	23.8508	23.6224	24.0417	22.7568	21.975	23.8579	23.2106	22.8237	23.9494	23.5041	24.2107	23.3851	22.8818	23.5726	23.6942	24.1185	23.0642	23.6455	22.7881
P84084_ADP-ribosylation factor 5	sp|P84084|ARF5_MOUSE	ADP-ribosylation factor 5 OS=Mus musculus (Mouse) GN=Arf5 PE=1 SV=2	P84084	23.3196	23.1366	22.9596	22.943	23.4191	23.7914	22.9639	23.4166	23.1864	23.8038	23.0124	23.4669	23.2116	23.1525	23.4668	23.355	23.0854	23.5782	23.2764	23.3484	23.2086	23.1128	23.1087	23.118	23.2037	23.3771	23.5106	23.5215	23.0135	23.2956	23.2117	23.1373	22.8613	23.1829	23.1067	23.7778	23.0182	22.7148	23.5337	23.212	23.1133	23.1335
Q00519_Xanthine dehydrogenase/o.	sp|Q00519|XDH_MOUSE	Xanthine dehydrogenase/oxidase OS=Mus musculus (Mouse) GN=Xdh PE=1 SV=5	Q00519	23.0895	23.0669	23.1413	23.2272	23.483	22.7665	23.1307	20.3925	23.4355	22.9447	22.6119	22.8291	22.4884	22.5149	22.2258	22.8591	22.5522	19.6702	20.2481	22.4888	22.5907	22.217	23.2152	23.4841	22.6858	22.6368	23.0676	23.2797	23.0078	23.4957	22.9074	22.0544	21.9722	23.312	23.1109	23.0929	23.1417	23.2598	23.2474	23.5191	23.4844	22.497
O09131_Glutathione S-transferas.	sp|O09131|GSTO1_MOUSE	Glutathione S-transferase omega-1 OS=Mus musculus (Mouse) GN=Gsto1 PE=1 SV=2	O09131	26.3465	25.8625	25.7889	25.8719	26.1035	26.3339	25.754	26.383	26.1465	26.2382	26.0141	25.9335	26.2876	26.138	26.3717	26.3553	26.2789	26.6127	26.4163	26.4917	25.586	25.693	25.8102	25.886	25.8155	25.9501	26.3177	26.3797	25.9952	26.1677	26.1269	25.9558	26.0555	25.7999	25.8577	26.3887	25.8894	25.9587	25.8693	26.1443	25.8473	26.3246
Q9QXY6_EH domain-containing pro.	sp|Q9QXY6|EHD3_MOUSE	EH domain-containing protein 3 OS=Mus musculus (Mouse) GN=Ehd3 PE=1 SV=2	Q9QXY6	23.8033	23.4841	23.4575	23.3626	23.8249	23.896	23.6991	23.6794	23.7485	23.7237	23.2567	23.2555	23.9062	23.8647	23.8109	23.9897	23.7672	23.5356	23.8202	23.8543	23.352	23.7469	23.4327	23.8118	23.6002	23.6417	23.7846	23.9502	23.3615	23.8809	23.8538	23.3215	23.611	23.4509	23.6215	23.4616	23.8762	23.5096	23.4729	23.8583	23.3592	23.5922
P47962_60S ribosomal protein L5	sp|P47962|RL5_MOUSE	60S ribosomal protein L5 OS=Mus musculus (Mouse) GN=Rpl5 PE=1 SV=3	P47962	26.6208	26.8606	26.539	26.4834	26.3393	26.4914	26.3636	26.7449	26.5094	26.5602	26.5996	26.6978	26.6141	26.4357	26.6318	26.5534	26.6088	26.6412	26.6041	26.7019	26.8494	26.5798	26.5845	26.4763	26.5839	26.5163	26.5544	26.733	26.5359	26.5639	26.5277	26.5363	26.5589	26.4147	26.4649	26.5722	26.4639	26.4423	26.2835	26.463	26.4035	26.4795
Q9CWS0_N(G),N(G)-dimethylargini.	sp|Q9CWS0|DDAH1_MOUSE	N(G),N(G)-dimethylarginine dimethylaminohydrolase 1 OS=Mus musculus (Mouse) GN=Ddah1 PE=1 SV=3	Q9CWS0	25.5177	25.4291	25.7533	25.5791	25.1094	25.7796	25.7501	25.6016	25.6038	25.6458	25.4351	25.3289	25.4982	25.3108	25.371	25.34	25.6089	25.6429	25.685	25.9845	24.1544	24.8238	25.7216	25.4594	25.9873	25.7916	25.4852	25.2148	25.6992	24.9252	25.177	25.6491	25.8139	25.5584	25.6938	25.4094	25.2188	25.6212	25.6573	25.3405	25.7448	25.4979
P60335_Poly(rC)-binding protein.	sp|P60335|PCBP1_MOUSE	Poly(rC)-binding protein 1 OS=Mus musculus (Mouse) GN=Pcbp1 PE=1 SV=1	P60335	25.0793	25.0522	25.0637	24.9909	25.0255	25.196	25.1486	25.5355	25.165	25.059	25.2612	25.3859	25.3747	25.3488	25.4985	25.1683	25.4222	25.6272	25.6226	25.5546	25.4101	25.4017	24.987	25.3092	25.3412	25.5331	25.2167	25.2428	25.1319	25.0987	25.3217	25.1187	25.517	25.1455	25.2652	25.2393	25.3129	25.2868	25.3788	25.3584	25.2406	25.0745
P30416_Peptidyl-prolyl cis-tran.	sp|P30416|FKBP4_MOUSE	Peptidyl-prolyl cis-trans isomerase FKBP4 OS=Mus musculus (Mouse) GN=Fkbp4 PE=1 SV=5	P30416	25.6394	25.455	25.347	25.3236	25.4948	25.5098	25.2234	25.5685	25.3937	25.5373	25.315	25.4112	25.5993	25.4357	25.4215	25.6717	25.5474	25.5106	25.555	25.5008	25.3504	25.5066	25.2037	25.1144	25.2293	25.2567	25.6701	25.6847	25.2482	25.5698	25.493	25.1431	25.3533	24.9782	25.3527	25.5483	25.4725	25.1549	25.3602	25.477	25.0288	25.4534
P80315_T-complex protein 1 subu.	sp|P80315|TCPD_MOUSE	T-complex protein 1 subunit delta OS=Mus musculus (Mouse) GN=Cct4 PE=1 SV=3	P80315	25.7144	25.6588	25.545	25.5597	25.7616	25.8193	25.5682	25.8471	25.6369	25.7183	25.5231	25.6171	25.6419	25.7385	25.7845	25.7719	25.7768	25.6952	25.9057	25.7683	25.6826	25.806	25.6367	25.5392	25.689	25.7836	25.6224	25.7557	25.6094	25.6992	25.7442	25.5358	25.6829	25.6173	25.7693	25.5012	25.7689	25.717	25.7662	25.6636	25.6508	25.5982
O09174_Alpha-methylacyl-CoA rac.	sp|O09174|AMACR_MOUSE	Alpha-methylacyl-CoA racemase OS=Mus musculus (Mouse) GN=Amacr PE=1 SV=4	O09174	25.5636	25.9583	26.0131	25.9115	25.5625	25.7012	25.8535	25.7067	25.5253	25.511	25.8127	25.9954	25.6273	25.467	25.6192	25.5948	25.4952	25.6977	25.65	25.6529	26.0115	25.8321	25.7653	25.82	25.7757	25.5749	25.5949	25.3282	25.8631	25.5627	25.5614	25.9475	25.9315	25.8378	25.7999	25.813	25.6202	25.6949	25.8939	25.3643	25.6342	25.8083
P99029_Peroxiredoxin-5, mitocho.	sp|P99029|PRDX5_MOUSE	Peroxiredoxin-5, mitochondrial OS=Mus musculus (Mouse) GN=Prdx5 PE=1 SV=2	P99029	27.2187	27.5368	27.5442	27.5532	27.2195	27.263	27.5096	27.3624	27.2527	27.1828	27.3422	27.3638	27.4143	27.4713	27.5867	27.5154	27.5598	27.485	27.4544	27.5331	27.7751	27.8756	27.7153	27.7987	27.7464	27.6502	27.4761	27.3717	27.7541	27.251	27.3316	27.5364	27.6691	27.5106	27.7542	27.2222	27.4179	27.7259	27.786	27.2913	27.6119	27.1559
P60229_Eukaryotic translation i.	sp|P60229|EIF3E_MOUSE	Eukaryotic translation initiation factor 3 subunit E OS=Mus musculus (Mouse) GN=Eif3e PE=1 SV=1	P60229	24.6387	24.6777	24.4642	24.4813	24.5713	24.5915	24.5447	24.6635	24.5917	24.5404	24.399	24.5858	24.5326	24.4498	24.5519	24.5645	24.364	24.6881	24.5007	24.4838	24.6955	24.6323	24.5874	24.5511	24.5093	24.5434	24.4244	24.5845	24.4358	24.5933	24.5438	24.3273	24.5733	24.5913	24.4644	24.5487	24.4452	24.4615	24.663	24.4501	24.4023	24.4558
P49722_Proteasome subunit alpha.	sp|P49722|PSA2_MOUSE	Proteasome subunit alpha type-2 OS=Mus musculus (Mouse) GN=Psma2 PE=1 SV=3	P49722	24.8109	24.6084	24.8171	24.5382	24.6381	24.8885	24.571	24.8832	24.7677	24.6743	24.6489	24.647	24.8086	24.7444	24.9001	24.6329	24.7506	24.7937	24.827	24.7742	24.7668	24.8231	24.806	24.8227	24.9543	24.8787	24.7734	24.7084	24.9052	24.727	24.7798	24.6858	24.905	24.6841	24.7742	24.6471	24.7339	24.7739	24.8415	24.7807	24.7661	24.6033
P26231_Catenin alpha-1	sp|P26231|CTNA1_MOUSE	Catenin alpha-1 OS=Mus musculus (Mouse) GN=Ctnna1 PE=1 SV=1	P26231	22.3666	22.8323	23.1036	22.3856	22.6416	22.3645	22.9777	21.8638	22.7229	22.6843	22.9922	23.1992	22.2324	22.6406	22.7919	22.3337	22.6009	22.3281	22.8574	22.1673	22.6899	22.8215	22.7454	22.7244	22.713	22.7547	22.7906	22.7199	22.762	22.892	22.732	23.0297	22.4119	22.9768	21.9691	23.1268	23.1931	20.5328	22.5303	22.9716	22.7632	23.0259
Q9EQK5_Major vault protein	sp|Q9EQK5|MVP_MOUSE	Major vault protein OS=Mus musculus (Mouse) GN=Mvp PE=1 SV=4	Q9EQK5	23.892	24.1317	24.1766	23.9283	23.7664	23.7339	24.403	23.4038	24.2092	24.2207	24.496	24.3999	24.1216	23.7992	23.8215	23.4885	24.105	23.5364	24.2823	23.8383	24.2387	23.8747	24.2182	24.3014	24.2358	24.1354	23.7567	23.8307	23.828	24.2554	24.0192	24.3639	23.6261	24.5503	23.5852	24.3424	24.4916	23.943	24.0117	24.3858	24.1913	23.999
O55060_Thiopurine S-methyltrans.	sp|O55060|TPMT_MOUSE	Thiopurine S-methyltransferase OS=Mus musculus (Mouse) GN=Tpmt PE=1 SV=1	O55060	24.8339	25.5373	25.5552	25.4955	24.702	24.5589	25.6631	24.7764	24.7467	24.461	25.1872	25.35	24.7058	24.6723	24.6727	24.5993	24.6908	24.5429	24.6953	24.7627	25.7247	25.3452	25.606	25.6111	25.7881	25.7127	24.4995	24.544	25.7239	24.721	24.6026	25.3478	25.7234	25.4394	25.4153	24.469	24.8014	25.5701	25.5368	24.5629	25.6852	24.543
P25444_40S ribosomal protein S2	sp|P25444|RS2_MOUSE	40S ribosomal protein S2 OS=Mus musculus (Mouse) GN=Rps2 PE=1 SV=3	P25444	27.6419	27.481	27.4007	27.4554	27.5617	27.4451	27.3935	27.6702	27.4863	27.4057	27.4318	27.4093	27.4989	27.6613	27.6622	27.6897	27.572	27.726	27.5942	27.6373	27.7432	27.7288	27.5129	27.4861	27.5079	27.6395	27.5504	27.6905	27.4815	27.4076	27.6045	27.5062	27.5036	27.537	27.5829	27.5178	27.5584	27.4839	27.5606	27.4305	27.3454	27.4932
Q9Z1N5_Spliceosome RNA helicase.	sp|Q9Z1N5|DX39B_MOUSE	Spliceosome RNA helicase Ddx39b OS=Mus musculus (Mouse) GN=Ddx39b PE=1 SV=1	Q9Z1N5	23.5711	23.8597	23.4369	23.4938	23.4536	23.7091	23.5715	23.9222	23.8523	23.7285	23.5689	23.632	23.7861	23.8495	23.7465	23.6176	23.7749	23.7707	23.7491	23.7669	23.6318	23.5352	23.7635	23.5847	23.5313	23.5302	23.6818	23.7689	23.6079	23.7908	23.7076	23.5959	23.5494	23.6582	23.5242	23.8066	23.7553	23.5159	23.5603	23.6929	23.4602	23.6762
Q91X52_L-xylulose reductase	sp|Q91X52|DCXR_MOUSE	L-xylulose reductase OS=Mus musculus (Mouse) GN=Dcxr PE=1 SV=2	Q91X52	25.9041	25.8604	25.6302	25.72	25.8271	26.0656	25.8067	25.8753	25.9244	25.937	25.5351	25.5338	25.991	25.7545	25.8999	25.9744	25.9367	26.0166	26.0084	26.1468	25.4181	25.5905	25.7122	25.6976	26.0544	25.9149	25.9899	25.886	25.8398	25.7802	25.8732	25.7981	26.2171	25.7723	25.7011	25.8148	25.6848	25.9407	25.741	25.8451	25.8869	25.8325
P61982_14-3-3 protein gamma	sp|P61982|1433G_MOUSE	14-3-3 protein gamma OS=Mus musculus (Mouse) GN=Ywhag PE=1 SV=2	P61982	25.2297	25.5495	25.1375	25.2729	25.2995	25.3761	25.1647	25.5974	25.1852	25.2993	25.4208	25.3482	25.4777	25.2584	25.4031	25.1291	25.1169	25.3749	25.1671	25.3795	25.6558	25.5265	25.4301	25.4297	25.2572	25.4177	25.1441	25.3593	25.5048	25.5428	25.3577	25.1504	25.5571	25.3484	25.3171	25.3237	25.3643	25.2638	25.4115	25.3356	25.3529	25.284
P62821_Ras-related protein Rab-.	sp|P62821|RAB1A_MOUSE	Ras-related protein Rab-1A OS=Mus musculus (Mouse) GN=Rab1A PE=1 SV=3	P62821	23.984	23.5966	23.9833	23.7022	24.0903	23.9378	23.7739	24.1296	23.7237	23.665	24.0056	23.481	23.9599	23.9532	24.0836	23.887	23.7194	24.0608	23.9929	23.8946	24.245	24.0781	24.1301	23.7403	23.8577	23.9002	23.9921	23.9787	24.2212	23.8446	24.0379	23.7021	24.0032	23.7077	23.9905	23.8411	23.6932	23.8279	24.0105	23.9594	23.7743	23.7306
P70691_UDP-glucuronosyltransfer.	sp|P70691|UD12_MOUSE	UDP-glucuronosyltransferase 1-2 OS=Mus musculus (Mouse) GN=Ugt1a2 PE=1 SV=1	P70691	23.5946	18.1901	18.9048	17.7969	23.7274	24.0632	18.8502	23.8779	24.0377	23.6072	18.5818	18.5246	23.7496	23.2971	23.7203	23.7514	23.8204	22.9558	23.5685	23.9725	21.7038	17.8962	21.0485	17.8691	18.4985	18.5617	23.4379	20.0637	21.3646	23.5963	24.0713	19.1002	18.6773	17.8678	18.4791	22.9754	23.2265	22.0713	18.583	23.8559	22.0435	23.2037
O35969_Guanidinoacetate N-methy.	sp|O35969|GAMT_MOUSE	Guanidinoacetate N-methyltransferase OS=Mus musculus (Mouse) GN=Gamt PE=1 SV=1	O35969	24.3297	23.8767	24.6965	24.0777	24.482	24.4876	24.5204	24.5156	24.4933	24.164	24.5268	24.59	24.7263	24.5365	24.7177	24.1208	24.429	24.9183	24.6663	24.7378	24.2733	24.0677	23.9797	24.5425	24.4777	24.4946	24.4696	24.3691	24.6585	24.7703	24.5401	24.0781	24.3041	24.2705	24.3394	24.914	24.1777	24.2526	24.2175	24.6369	24.3917	24.7414
Q60930_Voltage-dependent anion-.	sp|Q60930|VDAC2_MOUSE	Voltage-dependent anion-selective channel protein 2 OS=Mus musculus (Mouse) GN=Vdac2 PE=1 SV=2	Q60930	25.8815	25.3397	25.5352	25.7119	25.737	25.7547	25.7679	25.9059	25.7838	25.7537	25.83	25.7575	25.6571	25.9093	25.8108	25.9421	25.8425	26.2063	25.7844	25.8786	25.9657	25.7381	25.823	25.737	25.7822	25.7801	25.7743	25.8673	25.7562	25.7364	25.8734	25.9748	25.6528	25.9731	25.9104	25.9368	25.7359	25.731	25.789	25.7417	25.7128	26.0636
Q8BUV3_Gephyrin	sp|Q8BUV3|GEPH_MOUSE	Gephyrin OS=Mus musculus (Mouse) GN=Gphn PE=1 SV=2	Q8BUV3	23.0442	23.3955	23.3413	23.4605	23.1627	23.3415	23.4301	22.8793	23.2439	23.157	23.1245	23.1682	23.3583	23.4477	23.137	23.1475	22.9337	22.2717	22.8626	22.9555	22.9808	23.3351	22.9855	23.1114	23.2283	23.2631	22.8872	23.18	23.18	23.4504	23.407	22.9234	23.1143	23.2474	23.3754	23.1907	23.4181	23.2459	23.4516	23.4797	23.1944	23.3186
P38060_Hydroxymethylglutaryl-Co.	sp|P38060|HMGCL_MOUSE	Hydroxymethylglutaryl-CoA lyase, mitochondrial OS=Mus musculus (Mouse) GN=Hmgcl PE=1 SV=2	P38060	26.4383	26.4546	26.4449	26.3183	26.1952	26.4474	26.2873	26.3758	26.4425	26.422	26.1396	26.1599	26.4724	26.365	26.6058	26.4004	26.4998	26.4186	26.521	26.405	26.2329	26.3094	26.3536	26.4484	26.5643	26.5556	26.3596	26.3468	26.5504	26.2728	26.3992	26.2303	26.6286	26.2396	26.4638	26.1698	26.4205	26.4564	26.3594	26.3167	26.5043	26.2216
O55234_Proteasome subunit beta .	sp|O55234|PSB5_MOUSE	Proteasome subunit beta type-5 OS=Mus musculus (Mouse) GN=Psmb5 PE=1 SV=3	O55234	25.1279	25.4651	25.1446	25.2509	24.8315	24.7807	25.1335	25.0294	25.0418	25.0981	25.2022	25.0595	25.0869	25.0617	25.0791	24.972	24.9723	24.7762	25.1124	25.0506	25.1425	25.0936	25.2726	25.1983	25.3763	25.4319	24.9417	25.1712	25.3334	25.0191	24.9116	25.3051	25.385	25.1912	25.3039	24.932	25.0306	25.2598	25.1889	25.0228	25.2067	24.8275
Q91WU5_Arsenite methyltransfera.	sp|Q91WU5|AS3MT_MOUSE	Arsenite methyltransferase OS=Mus musculus (Mouse) GN=As3mt PE=1 SV=2	Q91WU5	24.7436	24.3398	24.6352	24.0995	24.7781	24.7954	24.3966	24.8002	24.8312	24.7491	24.7068	24.7405	24.8118	24.7794	24.9735	24.5097	24.8665	25.0268	24.7544	24.8357	24.4873	24.376	23.5472	24.3628	24.5551	24.5059	24.5545	24.7629	23.9935	24.6607	24.7828	24.7431	24.1491	24.5676	23.7007	24.8779	24.6091	24.4348	24.2836	24.6724	24.2037	24.5792
P84091_AP-2 complex subunit mu	sp|P84091|AP2M1_MOUSE	AP-2 complex subunit mu OS=Mus musculus (Mouse) GN=Ap2m1 PE=1 SV=1	P84091	25.0496	25.2177	25.1214	25.0375	24.9719	25.1051	25.0163	25.2713	25.2015	25.0984	25.1705	25.1517	25.2204	25.1038	25.2149	25.1988	25.0962	25.0873	25.2057	25.1478	25.1743	25.2457	25.0503	25.1469	25.0959	24.7833	25.0943	25.162	25.156	25.1725	25.1693	25.0545	25.2213	24.9988	25.1156	25.1296	25.0147	24.9787	25.0044	25.0585	24.9778	24.9644
Q9DD20_Methyltransferase-like p.	sp|Q9DD20|MET7B_MOUSE	Methyltransferase-like protein 7B OS=Mus musculus (Mouse) GN=Mettl7b PE=1 SV=2	Q9DD20	27.423	27.328	27.3803	27.2956	27.3722	27.4472	27.2258	27.4674	27.3913	27.3812	27.4251	27.3785	27.4993	27.3684	27.3309	27.3382	27.2849	27.4401	27.3402	27.2947	27.3854	27.209	27.1804	27.2668	27.1609	27.129	27.3361	27.3911	27.3606	27.293	27.4201	27.5618	27.459	27.5003	27.2999	27.4275	27.4114	27.2199	27.2759	27.3255	27.2498	27.5044
Q9DCQ2_Putative L-aspartate deh.	sp|Q9DCQ2|ASPD_MOUSE	Putative L-aspartate dehydrogenase OS=Mus musculus (Mouse) GN=Aspdh PE=1 SV=1	Q9DCQ2	26.9436	26.7474	26.4304	26.4695	26.8032	26.9216	26.5254	26.921	26.7469	26.9236	26.6309	26.7232	26.9935	26.7929	27.0111	27.0433	27.0927	27.105	27.017	27.1742	26.713	26.7554	26.7076	26.6827	26.9437	26.9507	27.0321	27.2096	26.6861	26.7617	26.7781	26.8818	26.7825	26.7139	26.6115	26.9929	26.721	26.7638	26.6698	26.8305	26.6901	26.7115
Q9WVM8_Kynurenine/alpha-aminoad.	sp|Q9WVM8|AADAT_MOUSE	Kynurenine/alpha-aminoadipate aminotransferase, mitochondrial OS=Mus musculus (Mouse) GN=Aadat PE=1 SV=1	Q9WVM8	24.9961	25.8945	25.5191	25.6616	24.7757	25.0936	25.213	25.0109	24.8298	24.9434	25.1871	25.358	24.9893	24.944	24.8037	25.0341	24.7164	24.6838	24.7919	24.8609	25.1972	25.7822	25.3775	25.2706	25.1765	25.0322	24.8513	24.8014	25.3426	24.7701	24.7784	25.5662	25.4537	25.3434	25.4947	24.8391	24.8223	25.1162	25.3045	24.7667	25.2083	24.9839
P97364_Selenide, water dikinase.	sp|P97364|SPS2_MOUSE	Selenide, water dikinase 2 OS=Mus musculus (Mouse) GN=Sephs2 PE=1 SV=3	P97364	25.8005	25.9086	25.957	26.016	25.7557	25.9275	26.1877	25.9205	25.805	25.7125	26.0789	25.9123	25.8725	25.7714	25.7562	25.725	25.6481	25.7494	25.7239	25.7107	25.8576	25.9444	25.8552	26.0095	26.0707	25.9637	25.5463	25.5529	25.9686	25.785	25.7119	25.9152	26.0922	26.0001	26.1287	25.7533	25.7868	25.988	26.1475	25.7942	26.0315	25.7923
P50171_Estradiol 17-beta-dehydr.	sp|P50171|DHB8_MOUSE	Estradiol 17-beta-dehydrogenase 8 OS=Mus musculus (Mouse) GN=Hsd17b8 PE=1 SV=2	P50171	24.5272	24.5818	24.3051	24.4545	24.4743	24.7278	24.5072	24.6959	24.6492	24.7193	24.4016	24.5921	24.7788	24.7749	24.8151	24.7142	24.6497	24.8712	24.6484	24.8227	24.6443	24.5336	24.7873	24.7254	24.7333	24.7705	24.7859	24.7114	24.5927	24.3098	24.4452	24.6753	24.7503	24.6866	24.7269	24.5533	24.6063	24.5413	24.7473	24.7302	24.4797	24.7198
Q61656_Probable ATP-dependent R.	sp|Q61656|DDX5_MOUSE	Probable ATP-dependent RNA helicase DDX5 OS=Mus musculus (Mouse) GN=Ddx5 PE=1 SV=2	Q61656	24.3781	24.2982	24.4017	24.3944	24.4855	24.2884	24.4974	24.4636	24.4136	24.4389	24.5814	24.441	24.5127	24.2889	24.4656	24.5258	24.4979	24.4874	24.4786	24.4441	24.425	24.543	24.5061	24.4457	24.4893	24.2471	24.2788	24.5071	24.3561	24.3729	24.4791	24.5015	24.2753	24.4518	24.4775	24.316	24.4985	24.4461	24.43	24.4035	24.4313	24.4963
P63037_DnaJ homolog subfamily A.	sp|P63037|DNJA1_MOUSE	DnaJ homolog subfamily A member 1 OS=Mus musculus (Mouse) GN=Dnaja1 PE=1 SV=1	P63037	25.2335	25.4915	25.3089	25.1907	25.3842	25.3993	25.2487	25.3555	25.3889	25.3253	25.0056	25.1365	25.3594	25.3262	25.5449	25.5011	25.388	25.2786	25.4667	25.2238	25.1831	25.0165	24.9322	25.2505	25.1951	25.3457	25.3645	25.1605	25.08	25.4409	25.2559	25.1201	25.3423	25.0254	25.0009	25.2062	25.329	25.2301	25.1988	25.1533	24.9227	25.2103
P00493_Hypoxanthine-guanine pho.	sp|P00493|HPRT_MOUSE	Hypoxanthine-guanine phosphoribosyltransferase OS=Mus musculus (Mouse) GN=Hprt1 PE=1 SV=3	P00493	24.3792	25.0221	25.0337	24.8829	24.2623	24.491	25.0195	24.5403	24.4827	24.2717	24.7748	24.8941	24.4472	24.5809	24.4337	24.4435	24.3894	24.4578	24.4312	24.4658	24.9391	24.8331	24.9623	24.9337	24.9829	25.0117	24.1533	24.3937	25.0141	24.3835	24.435	24.8667	25.1108	24.9171	25.1944	24.2977	24.4631	24.9447	24.9892	24.47	24.9586	24.2243
O55029_Coatomer subunit beta'	sp|O55029|COPB2_MOUSE	Coatomer subunit beta' OS=Mus musculus (Mouse) GN=Copb2 PE=1 SV=2	O55029	23.667	23.9423	24.1429	23.9549	23.9211	23.7861	24.2202	22.9845	23.9091	23.9768	24.3334	24.3546	23.896	23.9898	23.782	23.6391	23.7623	23.5408	24.0384	23.3089	24.2326	24.2969	24.2653	24.1988	24.1161	24.1717	24.0109	23.8304	24.0602	24.224	24.2438	24.2743	23.6217	24.3775	23.4245	24.5079	24.3899	24.0282	24.2203	24.1617	24.0695	24.1072
O70251_Elongation factor 1-beta	sp|O70251|EF1B_MOUSE	Elongation factor 1-beta OS=Mus musculus (Mouse) GN=Eef1b PE=1 SV=5	O70251	25.2605	25.4901	25.2886	25.3912	25.2404	25.3165	25.2525	25.3052	25.2611	25.2391	25.137	25.2424	25.3584	25.2736	25.3826	25.5194	25.242	25.4684	25.3347	25.3709	25.5705	25.3203	25.2133	25.3124	25.3019	25.1299	25.3058	25.3871	25.3928	25.3227	25.296	25.0706	25.4121	25.1238	25.4595	25.388	25.498	25.1785	25.2742	25.2098	25.1071	25.2217
Q7TMK9_Heterogeneous nuclear ri.	sp|Q7TMK9|HNRPQ_MOUSE	Heterogeneous nuclear ribonucleoprotein Q OS=Mus musculus (Mouse) GN=Syncrip PE=1 SV=2	Q7TMK9	24.7666	24.6401	24.566	24.6082	24.7062	24.6217	24.611	24.5401	24.6493	24.5784	24.743	24.7371	24.6319	24.6523	24.6475	24.7589	24.7204	24.625	24.7566	24.575	24.7498	24.6456	24.7159	24.5276	24.5658	24.6279	24.7588	24.8061	24.6087	24.6607	24.7965	24.6417	24.3872	24.53	24.626	24.6786	24.7167	24.6537	24.5542	24.6861	24.4177	24.7309
Q5YD48_APOBEC1 complementation .	sp|Q5YD48|A1CF_MOUSE	APOBEC1 complementation factor OS=Mus musculus (Mouse) GN=A1cf PE=1 SV=2	Q5YD48	24.539	24.646	24.4463	24.3228	24.3559	24.5067	24.4866	24.3572	24.5168	24.6122	24.2761	24.4356	24.4584	24.4955	24.5546	24.5117	24.5833	24.039	24.4619	24.3932	24.5803	24.6853	24.5024	24.3539	24.5301	24.5917	24.5569	24.5184	24.4866	24.4997	24.4565	24.3502	24.5771	24.3775	24.4961	24.3027	24.586	24.5343	24.7305	24.534	24.5018	24.281
Q8R146_Acylamino-acid-releasing.	sp|Q8R146|APEH_MOUSE	Acylamino-acid-releasing enzyme OS=Mus musculus (Mouse) GN=Apeh PE=1 SV=3	Q8R146	23.2999	23.5027	23.92	23.6994	23.6515	23.5404	23.7965	22.1705	23.5603	23.661	24.2884	23.7637	23.6485	23.7847	23.5688	23.3854	23.6034	23.3702	23.6886	23.3478	23.8199	23.8612	23.6288	23.6285	23.5814	23.6796	23.768	23.4096	23.6278	23.8628	23.9921	23.5667	23.5044	23.7485	23.4182	23.9733	23.7667	22.977	23.8131	23.6683	23.9155	23.7121
P61750_ADP-ribosylation factor 4	sp|P61750|ARF4_MOUSE	ADP-ribosylation factor 4 OS=Mus musculus (Mouse) GN=Arf4 PE=1 SV=2	P61750	21.5816	22.9573	23.3215	22.993	21.6394	23.6581	22.9916	24.1987	21.3803	21.2451	23.7409	23.057	23.7051	23.8642	23.3627	23.5016	23.3865	20.8047	23.2821	23.4332	23.4689	23.1464	23.4004	19.0378	23.3301	23.2906	23.3082	23.1272	24.0006	23.2554	21.596	23.4355	23.3421	23.2986	23.5627	23.2773	23.1481	23.3771	23.4526	23.3286	23.9174	23.3808
P14148_60S ribosomal protein L7	sp|P14148|RL7_MOUSE	60S ribosomal protein L7 OS=Mus musculus (Mouse) GN=Rpl7 PE=1 SV=2	P14148	27.1186	27.3518	27.2377	27.0753	26.8799	27.0754	26.9695	27.1319	27.0017	27.0656	27.1166	27.1655	27.1856	26.9506	27.2087	27.1911	27.1476	27.2081	27.093	27.2106	27.3122	27.2222	27.0506	27.1888	27.1268	27.1508	27.0654	27.2004	27.0883	27.0349	27.0217	27.0721	27.1824	27.0302	26.993	27.0631	27.0262	26.9303	27.0927	26.8846	26.9562	26.9725
P08752_Guanine nucleotide-bindi.	sp|P08752|GNAI2_MOUSE	Guanine nucleotide-binding protein G(i) subunit alpha-2 OS=Mus musculus (Mouse) GN=Gnai2 PE=1 SV=5	P08752	21.6624	20.8256	21.3569	21.2103	21.2269	21.4423	21.0665	22.1521	21.5712	20.6184	21.6031	21.1483	21.2077	20.9633	21.5245	21.7387	21.225	21.3828	21.3438	21.692	21.4846	21.3803	20.8253	21.2181	20.6931	21.0757	22.6708	21.2745	21.2622	21.8722	21.1703	18.172	20.8556	21.3546	21.188	21.5258	21.1742	21.1093	20.0528	21.2517	21.1345	21.4733
P47791_Glutathione reductase, m.	sp|P47791|GSHR_MOUSE	Glutathione reductase, mitochondrial OS=Mus musculus (Mouse) GN=Gsr PE=1 SV=3	P47791	24.7703	24.9821	24.7238	24.6619	24.7095	24.5017	24.7674	24.9297	24.674	24.6928	24.8467	24.8419	24.6997	24.6686	24.6838	24.9665	24.761	24.9344	24.8627	24.7997	24.9269	24.6548	24.7033	24.7762	24.7904	24.691	24.687	24.8231	24.8097	24.7592	24.7077	24.8592	24.7651	24.8324	24.7449	24.8593	24.7616	24.6688	24.6876	24.7964	24.7579	24.816
P26041_Moesin	sp|P26041|MOES_MOUSE	Moesin OS=Mus musculus (Mouse) GN=Msn PE=1 SV=3	P26041	23.001	22.7972	22.6824	22.7666	22.7807	22.7078	22.7058	22.8302	23.2711	23.267	22.9015	23.0264	21.4308	23.0367	23.0252	23.0358	23.1105	23.3717	22.8934	22.9021	23.1922	22.6916	22.5019	22.6456	22.7288	22.7514	22.9851	22.9706	22.9997	23.1908	23.7238	22.7604	22.1821	22.5601	22.5839	22.2212	22.6453	22.8895	22.7168	23.2224	22.6563	23.0425
Q571I9_Aldehyde dehydrogenase f.	sp|Q571I9|A16A1_MOUSE	Aldehyde dehydrogenase family 16 member A1 OS=Mus musculus (Mouse) GN=Aldh16a1 PE=1 SV=2	Q571I9	23.5645	23.9077	23.8158	23.814	23.6483	23.8999	23.9745	23.3703	23.9325	23.9682	23.9202	23.9259	23.7868	23.6274	23.4395	23.4319	23.7927	23.0859	23.3935	23.3784	23.8267	23.578	23.8486	23.8689	23.917	24.0747	23.5651	23.8094	23.8044	24.0365	23.73	23.774	23.6384	23.8733	23.6862	23.9655	23.7197	23.926	23.6142	23.9561	23.9283	23.8665
Q3TLP5_Enoyl-CoA hydratase doma.	sp|Q3TLP5|ECHD2_MOUSE	Enoyl-CoA hydratase domain-containing protein 2, mitochondrial OS=Mus musculus (Mouse) GN=Echdc2 PE=1 SV=2	Q3TLP5	24.8078	25.3585	24.9986	25.1054	24.5997	24.6337	25.3209	24.8941	24.7903	24.8343	25.1929	25.1311	24.7742	24.9152	24.9182	24.845	24.7946	24.9666	24.7977	24.9015	25.4971	25.343	25.4565	25.3538	25.3937	25.3361	24.7077	24.6037	25.3357	24.7797	24.8056	25.5188	25.2681	25.5014	25.3062	24.7962	25.0639	25.2923	25.1965	24.7324	25.3025	25.0143
P52480_Pyruvate kinase PKM	sp|P52480|KPYM_MOUSE	Pyruvate kinase PKM OS=Mus musculus (Mouse) GN=Pkm PE=1 SV=4	P52480	24.2815	23.9848	23.9887	23.8731	24.2237	24.2981	23.8694	24.4855	24.3449	24.1723	24.5109	24.1808	24.2082	24.0178	24.2575	24.3741	24.4253	24.7013	24.4182	24.136	24.085	24.0398	24.0607	24.0945	24.1575	23.9994	24.2561	24.3986	23.8474	24.2527	24.1468	24.0064	23.9788	24.0043	23.7562	24.3997	24.2562	23.7166	23.9099	24.2389	23.8503	24.432
Q9R1P0_Proteasome subunit alpha.	sp|Q9R1P0|PSA4_MOUSE	Proteasome subunit alpha type-4 OS=Mus musculus (Mouse) GN=Psma4 PE=1 SV=1	Q9R1P0	25.5403	25.3948	25.7126	25.7681	25.5672	25.6181	25.5541	25.8194	25.5977	25.4535	25.642	25.7954	25.765	25.5355	25.6883	25.6224	25.5499	25.6808	25.5685	25.5039	25.7661	25.7414	25.7366	25.5313	25.7487	25.7365	25.5665	25.6458	25.7692	25.7674	25.6801	25.543	25.7189	25.5087	25.6819	25.4434	25.5991	25.5287	25.6669	25.5493	25.5321	25.5614
Q8VC97_Beta-ureidopropionase	sp|Q8VC97|BUP1_MOUSE	Beta-ureidopropionase OS=Mus musculus (Mouse) GN=Upb1 PE=1 SV=1	Q8VC97	24.4845	25.192	25.6845	25.3669	22.4991	24.1883	25.274	24.4719	25.0833	24.3681	24.9704	25.2333	24.4608	23.3125	24.1373	23.8275	24.3131	24.0414	24.5477	24.2998	23.7879	23.1724	24.4693	25.0944	25.3696	25.0742	23.9553	23.3917	25.4059	24.2758	24.3002	25.1839	25.2048	25.1014	25.0815	23.7644	23.9432	25.1131	24.6935	24.6183	25.5197	24.0737
Q9R1P4_Proteasome subunit alpha.	sp|Q9R1P4|PSA1_MOUSE	Proteasome subunit alpha type-1 OS=Mus musculus (Mouse) GN=Psma1 PE=1 SV=1	Q9R1P4	26.5368	26.4787	26.4396	26.2516	26.5598	26.5226	26.2727	26.6873	26.4539	26.4173	26.3486	26.443	26.6073	26.4126	26.5635	26.6077	26.5822	26.547	26.6109	26.5818	26.5954	26.474	26.4355	26.5154	26.571	26.6387	26.5911	26.512	26.5291	26.4732	26.4722	26.4698	26.6699	26.4407	26.4537	26.2979	26.381	26.53	26.4789	26.4785	26.5374	26.2697
P47911_60S ribosomal protein L6	sp|P47911|RL6_MOUSE	60S ribosomal protein L6 OS=Mus musculus (Mouse) GN=Rpl6 PE=1 SV=3	P47911	27.3441	27.5458	27.3538	27.3984	27.3684	27.3259	27.1494	27.4707	27.2082	27.3293	27.4273	27.3838	27.3375	27.3211	27.4078	27.2832	27.2972	27.4176	27.2327	27.3836	27.5312	27.4025	27.3952	27.3254	27.2542	27.4401	27.2477	27.4695	27.3076	27.3196	27.2699	27.2681	27.3844	27.401	27.2862	27.2924	27.3388	27.2852	27.1149	27.1763	27.2512	27.3136
P24472_Glutathione S-transferas.	sp|P24472|GSTA4_MOUSE	Glutathione S-transferase A4 OS=Mus musculus (Mouse) GN=Gsta4 PE=1 SV=3	P24472	25.6028	25.6497	25.5335	25.4734	25.4275	25.9228	25.7112	25.4833	25.5945	25.9169	26.1297	25.8954	25.5347	25.5391	25.712	25.5876	25.5598	26.41	25.4491	26.0103	25.1543	25.4959	25.7633	25.8392	25.8002	25.8277	25.6651	25.6096	25.6382	25.3368	25.5118	26.4714	25.6143	26.4104	25.662	26.0766	25.486	25.7349	25.7507	25.7052	25.8756	26.1791
P10854_Histone H2B type 1-M	sp|P10854|H2B1M_MOUSE	Histone H2B type 1-M OS=Mus musculus (Mouse) GN=Hist1h2bm PE=1 SV=2	P10854	28.4878	27.9701	27.7516	28.2116	28.4254	28.2143	27.9144	28.4803	28.3109	28.3254	28.2421	28.004	28.4375	28.5434	28.454	28.6184	28.5834	28.7342	28.532	28.6318	28.1791	28.3467	28.3333	28.2769	28.1126	28.2493	28.4751	28.5516	28.2976	28.2055	28.1956	28.2107	28.2032	28.2204	28.2075	28.4111	28.4377	28.2138	28.016	28.2512	28.166	28.4629
P07356_Annexin A2	sp|P07356|ANXA2_MOUSE	Annexin A2 OS=Mus musculus (Mouse) GN=Anxa2 PE=1 SV=2	P07356	24.4992	24.0392	24.1693	23.9129	24.2064	24.2376	24.2527	24.5177	24.5411	24.3381	24.5269	23.9352	24.4543	24.1007	24.53	24.3688	24.5275	24.5222	24.5495	24.4871	24.0704	24.2675	24.1624	24.1108	24.506	24.2916	24.2122	24.4369	24.1968	24.2911	24.3222	24.2682	24.2794	24.1309	24.0289	24.4421	24.2867	23.9781	24.2209	24.3912	24.1453	24.2564
O55143_Sarcoplasmic/endoplasmic.	sp|O55143|AT2A2_MOUSE	Sarcoplasmic/endoplasmic reticulum calcium ATPase 2 OS=Mus musculus (Mouse) GN=Atp2a2 PE=1 SV=2	O55143	23.9258	24.0902	23.8478	23.8858	24.2185	23.7519	23.7421	23.3045	24.1753	24.2432	23.9974	23.8789	23.6559	24.0145	23.6545	24.1326	24.0064	23.378	23.8916	23.4936	23.9427	24.1361	24.0692	24.044	24.0162	23.9856	24.1229	24.1296	23.9643	24.3165	24.107	24.155	23.5496	24.2013	23.7421	24.3642	24.3616	23.9087	23.935	24.2097	23.91	24.115
Q8JZN5_Acyl-CoA dehydrogenase f.	sp|Q8JZN5|ACAD9_MOUSE	Acyl-CoA dehydrogenase family member 9, mitochondrial OS=Mus musculus (Mouse) GN=Acad9 PE=1 SV=2	Q8JZN5	24.8244	24.5598	24.5461	24.495	24.8054	24.9051	24.3554	24.7695	24.894	24.7756	24.4911	24.4521	24.8529	24.8566	24.8631	24.8438	24.7245	24.6044	24.7188	24.6446	24.4033	24.5275	24.4608	24.5167	24.4016	24.5294	24.7976	24.9109	24.5702	24.7319	24.7869	24.2334	24.6285	24.2861	24.6195	24.5329	24.6388	24.4268	24.4496	24.7385	24.3781	24.8279
P01942_Hemoglobin subunit alpha	sp|P01942|HBA_MOUSE	Hemoglobin subunit alpha OS=Mus musculus (Mouse) GN=Hba PE=1 SV=2	P01942	30.4897	30.8114	30.8176	31.3042	30.6113	30.1864	30.8996	30.562	30.2405	30.6073	31.4551	30.6011	30.405	30.0542	30.7614	31.1089	31.0201	30.7481	30.595	30.7847	30.898	30.8865	31.0547	30.7672	30.5167	30.8648	31.4287	30.4002	30.8927	30.7261	30.4807	31.0417	31.2596	30.8087	31.1108	30.9504	29.9231	30.8498	30.7563	30.6802	31.1679	30.6217
P62141_Serine/threonine-protein.	sp|P62141|PP1B_MOUSE	Serine/threonine-protein phosphatase PP1-beta catalytic subunit OS=Mus musculus (Mouse) GN=Ppp1cb PE=1 SV=3	P62141	23.5839	19.0906	18.9867	21.7229	22.9646	19.5285	22.1531	18.8273	23.0096	19.2535	18.5186	19.2031	19.3296	19.0011	22.542	19.079	22.5184	19.3031	18.9774	18.8866	18.5987	18.7979	18.793	18.7581	19.1079	18.9205	18.5407	19.2352	18.6606	19.0694	23.1861	18.807	21.0148	18.1232	18.8692	18.9069	18.902	18.8733	18.8576	22.8317	19.2118	19.0599
P97372_Proteasome activator com.	sp|P97372|PSME2_MOUSE	Proteasome activator complex subunit 2 OS=Mus musculus (Mouse) GN=Psme2 PE=1 SV=4	P97372	24.6841	24.4236	24.8005	24.5755	24.7964	24.9478	24.6062	25.0422	24.8383	24.7938	24.8396	24.7812	24.9504	24.7823	24.9411	24.6197	24.8135	25.228	24.823	24.8992	24.804	24.9166	24.6791	24.7819	24.8886	24.8147	24.8271	24.6779	24.7233	25.0759	24.7879	24.517	24.8648	24.7561	24.5879	24.9461	24.7574	24.5358	24.6889	25.0511	24.6425	24.9322
Q9JLT4_Thioredoxin reductase 2,.	sp|Q9JLT4|TRXR2_MOUSE	Thioredoxin reductase 2, mitochondrial OS=Mus musculus (Mouse) GN=Txnrd2 PE=1 SV=4	Q9JLT4	23.7414	23.2109	23.3449	23.4953	23.0591	23.5354	23.1169	23.2325	23.732	23.593	23.2777	23.0469	23.5603	23.0133	23.8653	23.7295	23.492	23.7514	23.4979	23.2883	21.2155	23.097	23.1608	23.2432	23.4955	23.6664	23.8996	23.1724	22.8081	23.0912	23.2212	23.7053	23.0543	21.9755	23.7524	23.6879	23.3182	23.0662	23.3196	23.3587	23.1495	23.3719
Q8CC88_von Willebrand factor A .	sp|Q8CC88|VWA8_MOUSE	von Willebrand factor A domain-containing protein 8 OS=Mus musculus (Mouse) GN=Vwa8 PE=1 SV=2	Q8CC88	24.2778	24.8257	24.5405	24.655	24.454	24.0586	24.5441	22.1767	24.4241	24.5361	23.8754	24.1682	24.0673	24.1611	23.9088	24.3026	24.0838	23.2799	24.2114	23.7499	23.9594	24.2689	24.6164	24.5644	24.3934	24.3646	24.566	24.087	24.3628	24.5029	24.0456	24.2688	24.384	24.5161	24.3574	24.1447	24.5794	24.5085	24.5526	24.4116	24.7942	23.9873
Q8BGC4_Prostaglandin reductase-3	sp|Q8BGC4|PTGR3_MOUSE	Prostaglandin reductase-3 OS=Mus musculus (Mouse) GN=Zadh2 PE=1 SV=1	Q8BGC4	25.4893	25.2989	25.4728	25.4639	25.5383	25.4783	25.36	25.4733	25.4311	25.3423	25.482	25.519	25.4359	25.4258	25.4924	25.3824	25.5093	25.7599	25.4824	25.5603	25.3584	25.4818	25.451	25.4231	25.4123	25.5101	25.3963	25.3795	25.4943	25.4338	25.4949	25.4551	25.4388	25.5732	25.5229	25.4956	25.3636	25.4866	25.4978	25.368	25.4579	25.5265
P97351_40S ribosomal protein S3a	sp|P97351|RS3A_MOUSE	40S ribosomal protein S3a OS=Mus musculus (Mouse) GN=Rps3a PE=1 SV=3	P97351	27.3191	27.4892	27.0919	27.2406	27.2492	27.0706	27.0187	27.2236	27.1483	27.1769	27.1448	27.2074	27.1799	27.1511	27.2454	27.4092	27.2323	27.2802	27.1761	27.349	27.3606	27.314	27.1939	27.2167	27.1142	27.1898	27.2065	27.6177	27.2914	27.1327	27.1252	27.1942	27.2015	27.1297	27.182	27.1316	27.2021	27.0872	27.0359	27.099	27.1801	27.0565
P12790_Cytochrome P450 2B9	sp|P12790|CP2B9_MOUSE	Cytochrome P450 2B9 OS=Mus musculus (Mouse) GN=Cyp2b9 PE=1 SV=2	P12790	24.8049	17.5277	21.5361	21.5253	24.7986	24.899	21.5326	24.5423	24.8597	24.8642	23.0063	21.5136	25.0874	24.5629	24.6126	24.6652	24.7713	24.7014	25.1131	24.9106	23.5957	17.314	21.4006	24.0051	22.3866	21.3895	24.7799	24.6447	21.3918	24.6279	24.5062	19.6166	18.7091	19.6184	17.7231	24.6389	24.693	17.9238	18.5505	24.648	19.624	24.4706
Q05816_Fatty acid-binding prote.	sp|Q05816|FABP5_MOUSE	Fatty acid-binding protein 5 OS=Mus musculus (Mouse) GN=Fabp5 PE=1 SV=3	Q05816	25.6412	24.3856	24.4967	23.9441	25.9336	26.4109	24.5515	26.7222	26.2786	25.532	26.1179	25.7725	25.9752	25.8594	27.0476	26.1394	26.9846	27.177	26.1675	26.7306	26.9467	25.6075	25.2276	25.2907	25.753	25.4772	26.2818	26.7385	25.1385	25.9973	26.3676	26.1384	22.6522	25.5106	24.9569	26.4214	25.2603	24.9644	25.0665	26.3887	25.4789	25.957
Q8BWN8_Acyl-coenzyme A thioeste.	sp|Q8BWN8|ACOT4_MOUSE	Acyl-coenzyme A thioesterase 4 OS=Mus musculus (Mouse) GN=Acot4 PE=1 SV=1	Q8BWN8	23.4345	18.5847	22.5773	22.1613	23.4983	23.3563	22.058	23.2322	23.6814	23.1488	21.8255	22.4268	23.3673	23.4512	23.471	23.3734	23.5404	23.6652	23.3173	23.5605	17.6701	22.1232	22.0271	22.1671	22.5169	22.8213	23.3319	23.3298	22.4018	23.5712	23.5387	22.1881	22.4113	22.2433	22.4647	23.3188	23.1628	22.515	22.6198	23.6831	22.4557	23.3784
Q9D7G0_Ribose-phosphate pyropho.	sp|Q9D7G0|PRPS1_MOUSE	Ribose-phosphate pyrophosphokinase 1 OS=Mus musculus (Mouse) GN=Prps1 PE=1 SV=4	Q9D7G0	23.3728	23.1183	23.0027	23.1444	23.2986	23.4502	22.9857	23.4951	23.4306	23.4279	22.9293	23.2693	23.5283	23.2896	23.4065	23.3783	23.6739	23.5554	23.6979	23.5747	23.1815	22.9988	22.9225	22.9777	23.5393	23.2845	23.5792	23.4427	23.2519	23.3065	23.3802	23.1505	23.3898	23.1552	23.0187	23.303	23.2158	23.4095	23.0899	23.3977	23.3705	23.3075
Q8BH86_D-glutamate cyclase, mit.	sp|Q8BH86|GLUCM_MOUSE	D-glutamate cyclase, mitochondrial OS=Mus musculus (Mouse) GN=Dglucy PE=1 SV=1	Q8BH86	23.8795	23.4618	23.198	23.2849	23.8138	23.9577	23.5039	23.473	23.7823	23.8093	22.6928	22.9673	23.7681	23.8039	24.0552	23.8082	23.8781	23.6245	23.702	23.583	23.1022	23.2454	23.3497	22.8205	23.4943	23.1609	23.9682	23.9867	23.144	23.5924	23.6234	23.3312	23.5198	23.3049	23.1008	23.8103	23.803	23.5119	23.0761	23.7364	23.1247	23.7232
Q9D6M3_Mitochondrial glutamate .	sp|Q9D6M3|GHC1_MOUSE	Mitochondrial glutamate carrier 1 OS=Mus musculus (Mouse) GN=Slc25a22 PE=1 SV=1	Q9D6M3	25.9039	25.7414	25.4618	25.5534	25.7449	25.8599	25.5289	25.8932	25.8158	25.8951	25.5314	25.3685	25.6195	25.9328	25.7313	25.8494	25.6274	26.0115	25.7177	25.7431	25.4506	25.3667	25.3522	25.4927	25.2536	25.5401	25.8707	26.0056	25.6898	25.6325	25.6886	25.5085	25.62	25.6303	25.6562	25.785	25.8574	25.4311	25.7524	25.6683	25.4908	25.8711
Q6ZWV3_60S ribosomal protein L10	sp|Q6ZWV3|RL10_MOUSE	60S ribosomal protein L10 OS=Mus musculus (Mouse) GN=Rpl10 PE=1 SV=3	Q6ZWV3	26.5859	26.7605	26.61	26.5806	26.5031	26.6144	26.429	26.7256	26.5996	26.5327	26.671	26.6407	26.7565	26.584	26.6715	26.6392	26.6521	26.7203	26.6194	26.6268	26.8338	26.649	26.5926	26.6088	26.6236	26.6316	26.6303	26.7911	26.5145	26.4972	26.5157	26.6461	26.6675	26.574	26.7309	26.722	26.571	26.4807	26.5435	26.496	26.413	26.5719
Q8VCA8_Secernin-2	sp|Q8VCA8|SCRN2_MOUSE	Secernin-2 OS=Mus musculus (Mouse) GN=Scrn2 PE=1 SV=1	Q8VCA8	23.8294	23.9548	23.7391	23.6914	23.8922	24.0961	24.0211	24.0563	23.8303	23.7866	23.9128	23.962	24.0234	23.8717	24.0559	23.8093	23.9556	24.1337	24.129	24.0144	23.9133	23.877	23.9155	23.8775	24.0199	23.7078	24.0099	23.7361	23.9393	23.8442	23.7707	23.874	24.026	23.7387	23.8655	23.9123	23.7309	23.9856	23.65	24.0852	23.77	23.8864
P17426_AP-2 complex subunit alp.	sp|P17426|AP2A1_MOUSE	AP-2 complex subunit alpha-1 OS=Mus musculus (Mouse) GN=Ap2a1 PE=1 SV=1	P17426	22.3849	22.664	22.2313	22.1129	21.43	22.4354	22.5158	21.5846	22.3274	22.0916	19.3457	22.186	22.383	22.4815	22.214	22.8625	22.4684	22.2649	22.6217	22.0312	22.5054	22.3977	22.3726	22.4644	22.4436	21.6523	21.9948	22.8414	22.0697	22.7788	19.3528	22.6248	22.564	22.0407	22.3132	22.7603	22.7282	22.3464	22.4361	22.3698	22.2214	22.2336
P26516_26S proteasome non-ATPas.	sp|P26516|PSMD7_MOUSE	26S proteasome non-ATPase regulatory subunit 7 OS=Mus musculus (Mouse) GN=Psmd7 PE=1 SV=2	P26516	25.0844	25.14	25.3204	25.2321	25.0892	25.1447	25.1833	25.2456	25.2146	24.9881	25.3625	25.2642	25.0468	25.2468	24.9869	24.9946	25.0734	25.0563	24.8461	25.1131	25.213	25.1347	25.175	25.0282	25.0264	25.0913	24.9837	25.0822	25.2175	25.3258	25.2318	24.9858	25.1495	25.101	25.256	25.0678	25.1239	25.0827	25.0846	25.151	25.1324	25.1315
Q8BFZ3_Beta-actin-like protein 2	sp|Q8BFZ3|ACTBL_MOUSE	Beta-actin-like protein 2 OS=Mus musculus (Mouse) GN=Actbl2 PE=1 SV=1	Q8BFZ3	23.3698	23.1348	22.3774	21.6474	23.0732	22.6446	19.2543	23.1511	23.1877	23.0731	22.472	18.9626	23.0888	21.1678	23.4385	22.9603	23.5843	23.1037	23.7229	23.5406	22.8559	17.1774	22.5888	23.2047	23.2429	23.0176	23.1621	22.5464	23.1057	22.895	23.2506	22.9593	23.143	23.1758	22.5493	22.5538	23.0164	22.9778	22.4474	23.3018	23.0305	22.7835
Q9QYJ0_DnaJ homolog subfamily A.	sp|Q9QYJ0|DNJA2_MOUSE	DnaJ homolog subfamily A member 2 OS=Mus musculus (Mouse) GN=Dnaja2 PE=1 SV=1	Q9QYJ0	23.4659	23.7876	23.6831	23.5894	23.4563	23.6784	23.8089	23.9173	23.5744	23.4375	23.6411	23.52	23.5367	23.5741	23.6646	23.6378	23.3177	23.5304	23.5386	23.5995	23.665	23.8127	23.3795	23.4845	23.4745	23.715	23.4182	23.8235	23.484	23.8855	23.6559	23.2298	23.5484	23.4041	23.7293	23.6445	23.7119	23.4042	23.767	23.6419	23.4967	23.3787
Q8BWY3_Eukaryotic peptide chain.	sp|Q8BWY3|ERF1_MOUSE	Eukaryotic peptide chain release factor subunit 1 OS=Mus musculus (Mouse) GN=Etf1 PE=1 SV=4	Q8BWY3	24.1026	24.2609	24.1811	24.1352	24.1888	24.1375	24.0675	24.182	24.2004	23.9726	24.1709	24.2468	23.9424	24.1821	24.1896	24.2291	24.0757	24.3045	24.0894	24.104	24.4487	24.2282	24.1101	24.0908	24.1332	24.1581	24.1957	24.2253	24.0954	24.2811	24.0522	23.9435	24.1992	24.0629	24.2268	24.0929	24.1224	24.0854	24.2063	24.1102	24.0803	24.1217
Q9D1G1_Ras-related protein Rab-.	sp|Q9D1G1|RAB1B_MOUSE	Ras-related protein Rab-1B OS=Mus musculus (Mouse) GN=Rab1b PE=1 SV=1	Q9D1G1	23.1366	22.8759	23.0394	22.9127	23.0464	23.2238	22.7597	23.4349	23.1465	23.3071	23.0741	22.8827	23.5068	23.1385	23.434	23.1471	23.2344	23.489	23.5632	23.4952	23.0536	23.3719	22.6776	23.0142	23.3029	22.9248	23.191	23.2931	23.2917	23.0473	23.2149	23.0833	23.1874	22.9148	23.0558	23.2847	23.2076	23.4253	23.0693	23.264	23.1452	23.2575
Q9EQ06_Estradiol 17-beta-dehydr.	sp|Q9EQ06|DHB11_MOUSE	Estradiol 17-beta-dehydrogenase 11 OS=Mus musculus (Mouse) GN=Hsd17b11 PE=1 SV=1	Q9EQ06	25.1564	24.9807	25.2057	25.1881	24.6174	25.0801	25.2851	24.8243	24.954	25.0509	24.5937	24.6984	25.1093	24.7781	24.8633	24.7255	24.8856	24.5126	25.032	24.8259	24.6691	25.1999	25.0976	24.9245	25.1163	25.069	24.8871	24.7654	25.2765	24.988	24.9048	24.6543	25.2805	24.7301	25.3311	24.3236	24.9995	25.1413	25.1875	24.7978	25.1339	24.5047
O35678_Monoglyceride lipase	sp|O35678|MGLL_MOUSE	Monoglyceride lipase OS=Mus musculus (Mouse) GN=Mgll PE=1 SV=1	O35678	24.2404	23.8235	23.8341	23.8819	23.9537	24.2875	23.9626	24.2302	23.9263	24.0956	23.0222	23.1235	24.4068	24.3147	24.4166	24.263	24.4538	23.6391	24.2904	24.3977	24.1345	23.9749	24.0171	23.6186	23.9862	24.0925	24.2936	24.346	23.9224	24.2942	24.1849	23.0992	24.1191	23.0388	23.976	23.3648	24.0969	24.0247	24.0605	24.093	23.7931	23.0263
Q9D2G2_Dihydrolipoyllysine-resi.	sp|Q9D2G2|ODO2_MOUSE	Dihydrolipoyllysine-residue succinyltransferase component of 2-oxoglutarate dehydrogenase complex, mitochondrial OS=Mus musculus (Mouse) GN=Dlst PE=1 SV=1	Q9D2G2	26.4778	26.5197	26.4774	26.5248	26.4039	26.5589	26.5782	26.4797	26.4279	26.5742	26.3821	26.28	26.4249	26.6832	26.4296	26.5075	26.4248	26.5649	26.511	26.4351	26.5523	26.5576	26.7419	26.7089	26.5529	26.5968	26.402	26.4363	26.7214	26.3063	26.3513	26.4592	26.719	26.6478	26.7741	26.3753	26.4681	26.6915	26.7381	26.3804	26.6418	26.403
Q9CQC9_GTP-binding protein SAR1b	sp|Q9CQC9|SAR1B_MOUSE	GTP-binding protein SAR1b OS=Mus musculus (Mouse) GN=Sar1b PE=1 SV=1	Q9CQC9	25.9357	25.8769	25.8655	25.6471	25.8702	26.0222	25.6323	26.0029	26.0017	25.9191	25.6629	25.833	25.7636	25.8527	25.9453	25.7854	25.846	25.7282	25.7561	25.97	25.845	25.9397	25.7674	25.7244	25.8537	25.888	25.767	25.8922	25.7685	25.9154	26.0542	25.8215	25.7788	25.7325	25.8447	25.6748	25.734	25.8929	25.8545	25.9048	25.8196	25.5829
Q9DCM0_Persulfide dioxygenase E.	sp|Q9DCM0|ETHE1_MOUSE	Persulfide dioxygenase ETHE1, mitochondrial OS=Mus musculus (Mouse) GN=Ethe1 PE=1 SV=2	Q9DCM0	25.1574	24.8781	24.8464	25.0699	25.2108	25.6919	24.7161	25.5005	25.1552	25.5096	24.9876	25.3365	25.4547	25.052	25.201	25.2582	25.3732	25.6052	25.3728	25.5051	23.9761	24.7973	25.0263	24.8717	25.0097	24.9722	25.4741	24.8926	25.0472	25.0808	24.9986	24.9707	25.02	25.3275	25.1224	25.5254	25.3714	25.0928	25.1206	25.2087	24.8474	25.4645
Q8VEK3_Heterogeneous nuclear ri.	sp|Q8VEK3|HNRPU_MOUSE	Heterogeneous nuclear ribonucleoprotein U OS=Mus musculus (Mouse) GN=Hnrnpu PE=1 SV=1	Q8VEK3	25.9356	26.0231	25.8138	25.7608	25.6294	25.7583	25.8547	25.4227	25.9822	25.9983	25.8972	25.8701	26.0352	25.9321	25.7896	26.027	25.8797	25.342	25.9642	25.7981	25.5662	25.6827	25.5929	25.7023	25.762	25.7027	25.776	25.7648	25.6394	25.9181	25.9346	25.9448	25.4342	25.9278	25.6855	25.9977	25.9592	25.7588	25.678	25.964	25.6962	26.1084
Q9R257_Heme-binding protein 1	sp|Q9R257|HEBP1_MOUSE	Heme-binding protein 1 OS=Mus musculus (Mouse) GN=Hebp1 PE=1 SV=2	Q9R257	25.9835	25.8903	25.845	25.8198	25.9024	25.9946	25.6368	25.9928	25.9852	25.952	25.6359	25.5408	26.0518	25.8532	25.8649	25.8419	26.0163	26.0062	26.0465	26.1838	25.599	25.6356	25.7673	25.7856	25.9021	25.9889	25.9031	25.7863	25.9796	25.9351	26.0031	25.8322	26.0635	25.8903	26.0108	25.8806	25.7679	26.0357	25.925	25.9673	25.9176	25.9479
Q3UZZ6_Sulfotransferase 1 famil.	sp|Q3UZZ6|ST1D1_MOUSE	Sulfotransferase 1 family member D1 OS=Mus musculus (Mouse) GN=Sult1d1 PE=1 SV=1	Q3UZZ6	26.2112	24.8438	25.4798	25.0956	25.8216	26.092	25.4922	26.0119	26.0194	25.9065	25.038	24.93	26.041	25.9229	25.8317	25.5534	25.6118	25.5795	25.7579	25.823	25.1858	24.8911	24.6947	24.9653	25.2984	24.4475	25.4549	25.1597	25.0479	25.9313	25.9853	24.9079	25.4608	25.1359	25.2487	25.7811	25.4242	25.5001	25.2992	25.7147	25.6177	25.6593
Q91VR2_ATP synthase subunit gam.	sp|Q91VR2|ATPG_MOUSE	ATP synthase subunit gamma, mitochondrial OS=Mus musculus (Mouse) GN=Atp5f1c PE=1 SV=1	Q91VR2	28.085	27.9897	27.6938	28.0085	28.0771	28.052	27.8508	28.1559	27.9131	28.0954	27.8136	27.7794	27.9369	28.1615	28.0666	28.0796	28.0953	28.3174	28.0794	28.1802	27.8659	28.1339	28.0662	27.9792	27.9135	28.1729	28.1776	28.205	27.9629	27.9678	27.9895	27.878	27.9828	28.0996	28.1067	27.9389	28.079	28.0298	28.0319	27.9501	27.9624	28.1853
P51150_Ras-related protein Rab-.	sp|P51150|RAB7A_MOUSE	Ras-related protein Rab-7a OS=Mus musculus (Mouse) GN=Rab7a PE=1 SV=2	P51150	24.9165	24.4212	24.7395	24.5892	24.8121	24.9346	24.4591	24.9393	24.7293	24.8118	24.6736	24.7888	24.8704	24.8709	24.9872	24.9753	25.0412	25.0959	25.0138	25.0695	25.0238	24.8454	24.7264	24.8653	24.8442	24.6197	25.0243	25.0087	24.836	24.8258	24.8807	24.8367	24.7468	24.8212	24.7852	24.998	24.6523	24.927	24.799	24.8423	24.6284	25.0258
E9PV24_Fibrinogen alpha chain	sp|E9PV24|FIBA_MOUSE	Fibrinogen alpha chain OS=Mus musculus (Mouse) GN=Fga PE=1 SV=1	E9PV24	25.7365	25.6942	25.6233	25.799	25.8494	25.7172	25.6821	25.8701	25.3321	25.5289	25.9734	25.9897	25.6972	25.6839	25.9049	25.9485	25.559	25.6673	25.5114	25.84	26.1036	25.7243	25.7926	25.7993	25.737	25.821	25.7723	25.6336	25.5426	25.7314	25.79	25.8682	25.946	25.5132	25.8479	25.7075	25.4667	25.592	25.608	25.7562	25.7591	25.6228
Q8K157_Aldose 1-epimerase	sp|Q8K157|GALM_MOUSE	Aldose 1-epimerase OS=Mus musculus (Mouse) GN=Galm PE=1 SV=1	Q8K157	25.7215	25.4675	25.4734	25.7792	25.6977	25.8731	25.9372	25.608	25.7817	25.5409	25.7634	25.7713	25.6465	25.7118	25.822	25.5983	25.7265	25.7885	25.5582	25.8178	25.5551	25.6598	25.7319	25.6445	25.7644	25.9044	25.6875	25.5919	25.7221	25.6519	25.6311	25.6582	25.6542	25.6999	25.6808	25.749	25.6444	25.7265	25.6898	25.7456	25.6179	25.6711
P24457_Cytochrome P450 2D11	sp|P24457|CP2DB_MOUSE	Cytochrome P450 2D11 OS=Mus musculus (Mouse) GN=Cyp2d11 PE=2 SV=2	P24457	21.9537	22.5418	22.3418	22.1789	22.0764	21.7936	22.0789	22.0571	21.9646	22.0607	22.2864	22.095	21.8588	21.9517	21.6789	21.6954	21.595	21.6795	21.7889	21.7301	22.1393	22.1176	22.0705	22.1075	22.0869	22.3429	21.505	22.0562	22.2367	22.1646	21.885	22.2182	22.3404	22.1249	22.0573	21.7709	21.7455	22.0725	22.084	21.7661	22.457	21.7711
Q8VCC1_15-hydroxyprostaglandin .	sp|Q8VCC1|PGDH_MOUSE	15-hydroxyprostaglandin dehydrogenase [NAD(+)] OS=Mus musculus (Mouse) GN=Hpgd PE=1 SV=1	Q8VCC1	23.9872	22.6073	23.247	22.9586	24.0044	24.3032	23.3696	24.2917	23.7802	24.2015	22.4568	23.2784	24.2845	24.2183	24.2988	24.0893	24.2143	24.0827	24.5108	24.5485	22.3438	21.5379	23.1567	23.2863	23.1312	23.6613	24.294	24.2892	22.8395	24.0913	24.0439	23.0315	23.6227	23.0814	23.4207	23.6839	24.2393	23.5771	23.7675	24.131	22.8671	23.5914
O35386_Phytanoyl-CoA dioxygenas.	sp|O35386|PAHX_MOUSE	Phytanoyl-CoA dioxygenase, peroxisomal OS=Mus musculus (Mouse) GN=Phyh PE=1 SV=1	O35386	24.6898	26.1675	25.9112	25.8107	24.6469	24.7816	25.5862	24.8779	24.6403	24.8479	25.6382	25.7286	25.0737	24.626	24.7433	24.8047	24.8506	25.1935	25.0542	24.9709	25.657	25.5831	25.5651	25.5061	25.659	25.5871	24.7639	24.6884	25.7154	25.0281	24.8135	25.9308	25.9826	25.7865	25.6866	24.8922	24.8713	25.7336	25.3978	24.7861	25.6787	25.1993
P47754_F-actin-capping protein .	sp|P47754|CAZA2_MOUSE	F-actin-capping protein subunit alpha-2 OS=Mus musculus (Mouse) GN=Capza2 PE=1 SV=3	P47754	24.6252	24.325	24.4213	24.5062	24.6596	24.6285	24.487	24.8319	24.5191	24.4394	24.6304	24.3958	24.53	24.6214	24.5266	24.6673	24.6138	24.8515	24.5553	24.7326	24.5049	24.3409	24.3605	24.4655	24.505	24.3927	24.4622	24.6133	24.5668	24.7309	24.5582	24.4702	24.514	24.4864	24.5992	24.6317	24.5755	24.5239	24.6852	24.6323	24.4836	24.6935
P16546_Spectrin alpha chain, no.	sp|P16546|SPTN1_MOUSE	Spectrin alpha chain, non-erythrocytic 1 OS=Mus musculus (Mouse) GN=Sptan1 PE=1 SV=4	P16546	22.9113	23.1166	22.9171	22.7266	23.0656	22.5304	22.5458	17.7859	23.4352	23.2674	22.6834	22.411	22.5087	19.9026	21.7804	22.9254	22.798	18.6154	22.7096	21.3591	22.1168	22.1615	22.8875	23.3783	23.0273	22.7531	23.2533	22.7507	22.6926	23.1666	22.4906	22.7882	22.3472	22.8869	22.689	22.9815	23.4261	23.2263	23.0472	23.4076	23.5225	22.4744
Q9DBW0_Cytochrome P450 4V2	sp|Q9DBW0|CP4V2_MOUSE	Cytochrome P450 4V2 OS=Mus musculus (Mouse) GN=Cyp4v2 PE=1 SV=1	Q9DBW0	22.8245	24.3393	23.956	24.2458	22.9159	23.1435	24.0192	23.0469	23.0074	23.0871	23.6389	23.9346	23.194	22.6123	22.6378	22.8903	22.9371	22.3788	23.0106	22.4696	23.648	24.2006	24.1022	24.0164	23.6185	23.8257	23.0802	22.9038	23.8421	23.1396	22.6956	23.7569	24.0307	23.6816	23.9753	22.7926	23.1473	23.6932	24.0487	22.8856	23.5874	22.7803
Q9CRB3_5-hydroxyisourate hydrol.	sp|Q9CRB3|HIUH_MOUSE	5-hydroxyisourate hydrolase OS=Mus musculus (Mouse) GN=Urah PE=1 SV=1	Q9CRB3	26.0008	26.1023	26.0657	25.9502	26.0395	26.068	25.942	26.1731	26.0548	25.8187	26.067	25.9986	26.2052	26.0167	26.3003	26.1872	26.1204	26.4056	26.0594	26.164	26.3453	26.2482	26.088	26.2754	26.3085	26.287	26.2769	25.9098	26.3446	26.1442	26.1594	26.4254	26.2504	26.2181	26.1738	26.2025	26.0122	26.2559	26.292	26.0355	26.2865	26.0478
P62242_40S ribosomal protein S8	sp|P62242|RS8_MOUSE	40S ribosomal protein S8 OS=Mus musculus (Mouse) GN=Rps8 PE=1 SV=2	P62242	26.8006	26.5216	26.7537	26.7412	26.702	26.6064	26.6281	26.7828	26.6058	26.5822	26.7605	26.5767	26.7094	26.7217	26.7922	26.8584	26.6418	26.9799	26.7401	26.8167	27.03	26.8744	26.749	26.628	26.7144	26.7957	26.8189	26.8499	26.7646	26.618	26.6159	26.5972	26.601	26.7059	26.6284	26.6474	26.6799	26.5954	26.6939	26.4856	26.6136	26.6201
Q91V64_Isochorismatase domain-c.	sp|Q91V64|ISOC1_MOUSE	Isochorismatase domain-containing protein 1 OS=Mus musculus (Mouse) GN=Isoc1 PE=1 SV=1	Q91V64	24.3041	23.9607	24.1196	23.9642	24.3271	24.2909	24.1524	24.4085	24.1804	24.1247	24.1077	24.035	24.3315	24.6045	24.2396	24.2066	24.3077	24.3469	24.3495	24.3839	24.2723	24.1121	23.9854	24.1578	24.1922	24.1662	24.0551	24.0767	24.1931	24.2976	24.3023	23.8396	24.158	24.0411	24.1402	24.0877	23.9653	24.1436	24.1604	24.349	24.1538	24.2192
P63087_Serine/threonine-protein.	sp|P63087|PP1G_MOUSE	Serine/threonine-protein phosphatase PP1-gamma catalytic subunit OS=Mus musculus (Mouse) GN=Ppp1cc PE=1 SV=1	P63087	20.9841	20.7293	20.4375	20.6473	20.8848	20.9961	20.6024	20.7766	21.1081	20.6376	20.6493	20.643	20.8735	20.6562	21.0224	21.0919	20.8033	20.9106	20.8578	21.0341	20.6104	21.2925	20.9176	20.6699	20.9738	20.9773	20.8666	20.767	20.6643	20.7221	20.8054	20.9572	20.5024	20.6619	20.9433	20.6309	20.6801	20.4869	20.7894	20.6751	20.6203	20.817
Q922Q8_Leucine-rich repeat-cont.	sp|Q922Q8|LRC59_MOUSE	Leucine-rich repeat-containing protein 59 OS=Mus musculus (Mouse) GN=Lrrc59 PE=1 SV=1	Q922Q8	25.8874	25.7721	25.6244	25.685	25.8511	25.7495	25.6766	25.9209	25.6006	25.7159	25.6277	25.7257	25.7887	25.8338	25.8623	25.9544	25.8541	25.9331	25.808	25.9046	26.1831	25.8799	25.6452	25.813	25.6165	25.6432	25.7595	25.9193	25.692	25.5967	25.7784	25.5875	25.9444	25.6761	25.7593	25.5898	25.8733	25.5757	25.8059	25.7328	25.6913	25.5147
P09671_Superoxide dismutase [Mn.	sp|P09671|SODM_MOUSE	Superoxide dismutase [Mn], mitochondrial OS=Mus musculus (Mouse) GN=Sod2 PE=1 SV=3	P09671	27.5787	27.5111	27.511	27.6123	27.4904	27.6863	27.4915	27.7109	27.6109	27.701	27.3719	27.4254	27.7677	27.7931	27.8037	27.7375	27.724	27.6616	27.5782	27.8463	27.3881	27.4892	27.6041	27.6423	27.5974	27.6371	27.7397	27.7736	27.6208	27.5158	27.5679	27.4852	27.5484	27.477	27.6995	27.5679	27.6265	27.5668	27.5623	27.663	27.4634	27.5302
O08807_Peroxiredoxin-4	sp|O08807|PRDX4_MOUSE	Peroxiredoxin-4 OS=Mus musculus (Mouse) GN=Prdx4 PE=1 SV=1	O08807	25.3449	25.1732	24.7429	24.6964	25.3354	25.1917	24.4743	25.3423	25.2796	25.3769	25.3025	25.3615	25.2391	25.16	25.4537	25.4161	25.4756	25.8983	25.3217	25.4965	25.1755	25.0113	24.9539	25.0341	24.9473	24.9997	25.421	25.5055	24.8287	25.1436	25.2498	25.2988	24.5986	25.2412	24.948	25.6834	25.1924	24.7796	24.915	25.1969	24.7537	25.5525
Q61171_Peroxiredoxin-2	sp|Q61171|PRDX2_MOUSE	Peroxiredoxin-2 OS=Mus musculus (Mouse) GN=Prdx2 PE=1 SV=3	Q61171	27.0449	26.7876	26.7478	26.9826	27.07	26.8899	26.9194	27.019	26.892	27.0043	27.0441	26.7595	26.8267	26.8672	27.004	27.1317	27.0442	27.097	27.0294	27.1281	27.0935	27.0233	27.1698	26.9459	26.957	27.1493	27.1928	26.9206	27.0338	26.9568	26.9445	27.1299	27.1112	26.9919	27.1421	27.0094	26.7391	27.0385	27.079	26.9751	26.9301	26.9888
Q8R0V5_Indoleamine 2,3-dioxygen.	sp|Q8R0V5|I23O2_MOUSE	Indoleamine 2,3-dioxygenase 2 OS=Mus musculus (Mouse) GN=Ido2 PE=1 SV=3	Q8R0V5	23.57	23.7284	24.0773	23.912	23.7572	23.7663	24.128	23.6143	23.5626	23.693	23.2077	23.3191	23.6628	23.6012	23.627	23.477	23.6292	23.4797	23.6377	23.7686	23.9079	23.8108	23.9313	23.8698	23.9275	24.1354	23.4641	23.6382	24.0155	23.7744	23.4341	23.5703	24.0322	23.9863	24.1239	23.4027	23.6058	23.8892	23.9448	23.7318	24.0109	23.5027
Q9Z2U1_Proteasome subunit alpha.	sp|Q9Z2U1|PSA5_MOUSE	Proteasome subunit alpha type-5 OS=Mus musculus (Mouse) GN=Psma5 PE=1 SV=1	Q9Z2U1	25.505	25.4437	25.3034	25.3825	25.6037	25.4236	25.3282	25.6139	25.4503	25.3492	25.4122	25.3056	25.5836	25.4951	25.5552	25.683	25.549	25.5952	25.5081	25.6128	25.6404	25.5144	25.5185	25.4972	25.6478	25.5194	25.4778	25.3989	25.4769	25.4776	25.4646	25.4051	25.5777	25.4522	25.5831	25.3669	25.6227	25.5151	25.5825	25.5003	25.547	25.422
P28843_Dipeptidyl peptidase 4	sp|P28843|DPP4_MOUSE	Dipeptidyl peptidase 4 OS=Mus musculus (Mouse) GN=Dpp4 PE=1 SV=3	P28843	23.6192	24.0668	24.3987	23.9617	23.8904	23.5933	24.4066	17.9318	23.8224	24.2007	24.3316	24.1894	24.0633	24.293	23.5239	18.5006	23.5555	23.107	23.9244	21.7681	23.4079	23.7199	23.8837	23.9818	23.7038	24.0158	23.9832	23.445	23.9605	24.2911	24.2668	24.1997	23.4019	24.5921	22.2741	24.5848	24.5472	23.6342	23.971	24.2903	23.8055	24.1459
O08553_Dihydropyrimidinase-rela.	sp|O08553|DPYL2_MOUSE	Dihydropyrimidinase-related protein 2 OS=Mus musculus (Mouse) GN=Dpysl2 PE=1 SV=2	O08553	23.1501	23.0263	22.6503	22.743	23.3922	23.1626	22.9803	23.3072	23.3829	23.2785	23.2436	23.0648	23.2431	23.3126	23.4857	23.1616	23.4143	23.2504	23.311	23.1147	23.0924	23.1027	23.063	22.9587	23.057	22.6725	22.9942	23.5092	22.7947	23.1476	23.0262	22.9334	22.8335	23.1426	22.7865	23.3881	23.2387	22.7607	22.9298	23.4046	22.9464	23.3706
Q9DBP5_UMP-CMP kinase	sp|Q9DBP5|KCY_MOUSE	UMP-CMP kinase OS=Mus musculus (Mouse) GN=Cmpk1 PE=1 SV=1	Q9DBP5	25.3763	25.5259	25.3594	25.3197	25.343	25.4945	25.462	25.6382	25.3531	25.3107	25.451	25.3547	25.4857	25.4981	25.5852	25.4753	25.4687	25.6604	25.4889	25.682	25.6549	25.6186	25.4569	25.5624	25.5412	25.6373	25.3354	25.3415	25.523	25.373	25.4314	25.4524	25.7147	25.397	25.5508	25.3357	25.3959	25.5222	25.5926	25.3859	25.5603	25.2592
P15532_Nucleoside diphosphate k.	sp|P15532|NDKA_MOUSE	Nucleoside diphosphate kinase A OS=Mus musculus (Mouse) GN=Nme1 PE=1 SV=1	P15532	25.5344	25.2298	25.3542	25.3851	25.5047	25.3284	25.238	25.5747	25.4958	25.3807	25.3052	25.3432	25.4227	25.5175	25.8324	25.7055	25.6195	25.9873	25.6352	25.6856	25.8944	25.9328	25.7447	25.7476	25.5752	25.857	25.682	25.83	25.7357	25.4177	25.4754	25.4499	25.6282	25.3731	25.8762	25.3854	25.5453	25.6956	25.7051	25.4832	25.5901	25.3572
Q9D5J6_Sedoheptulokinase	sp|Q9D5J6|SHPK_MOUSE	Sedoheptulokinase OS=Mus musculus (Mouse) GN=Shpk PE=1 SV=1	Q9D5J6	24.2939	24.2396	24.1775	24.3576	24.3128	24.4903	24.4843	24.4232	24.4544	24.3746	24.2367	24.2542	24.4694	24.1509	24.3871	24.2337	24.301	24.1429	24.3365	24.4131	23.8701	24.0315	24.1719	24.1659	24.4149	24.387	24.3185	24.0188	24.0628	24.3164	24.3116	24.1288	24.4681	24.0069	24.4086	24.1549	24.1105	24.3616	24.2637	24.3328	24.2993	24.1494
P61620_Protein transport protei.	sp|P61620|S61A1_MOUSE	Protein transport protein Sec61 subunit alpha isoform 1 OS=Mus musculus (Mouse) GN=Sec61a1 PE=1 SV=2	P61620	26.0246	26.0432	25.5852	25.8442	25.8756	25.789	25.4972	25.9845	25.824	25.8636	25.7813	25.9028	25.901	25.9111	25.9397	26.0642	25.8747	25.7983	25.7822	25.8039	26.0582	26.1072	25.8097	25.8613	25.7949	25.7974	25.8272	26.2785	25.7166	25.8846	25.7554	25.8277	25.8377	25.7591	25.7892	25.9819	25.86	25.7803	25.6332	25.6754	25.5699	25.8898
Q9DC51_Guanine nucleotide-bindi.	sp|Q9DC51|GNAI3_MOUSE	Guanine nucleotide-binding protein G(k) subunit alpha OS=Mus musculus (Mouse) GN=Gnai3 PE=1 SV=3	Q9DC51	21.6409	21.3909	21.3911	21.3403	21.502	21.3139	19.4575	21.3444	21.4862	21.8882	21.8192	21.6451	21.3991	19.837	21.3594	21.4805	21.6115	21.8169	18.8211	21.4048	20.855	21.4283	21.2105	21.1267	21.4202	21.4574	21.5523	21.4101	21.0956	21.6174	21.5148	20.9544	21.3632	21.622	17.481	21.8354	21.4612	19.1429	21.0997	21.4307	20.9094	21.6113
Q8VCZ9_Hydroxyproline dehydroge.	sp|Q8VCZ9|HYPDH_MOUSE	Hydroxyproline dehydrogenase OS=Mus musculus (Mouse) GN=Prodh2 PE=1 SV=1	Q8VCZ9	24.6852	24.2449	24.261	24.3244	24.5863	24.707	24.4333	24.2232	24.5623	24.586	24.3572	24.3057	24.4489	24.4376	24.6177	24.6904	24.5766	24.8674	24.5351	24.7904	23.5963	24.0051	24.1486	24.4612	24.2617	24.4186	24.6177	24.8156	24.2517	24.2508	24.4253	24.3023	24.3726	24.4496	24.4442	24.4586	24.3506	24.4143	24.2127	24.513	24.3521	24.8127
Q8QZY2_Glycerate kinase	sp|Q8QZY2|GLCTK_MOUSE	Glycerate kinase OS=Mus musculus (Mouse) GN=Glyctk PE=1 SV=1	Q8QZY2	24.8578	24.7413	24.8315	24.7267	24.6063	24.8956	24.9359	24.8341	24.7881	24.7343	24.6327	24.7891	24.7539	24.8952	24.758	24.7946	24.8067	24.8146	24.6482	24.8037	24.7307	24.8431	24.7401	24.7213	24.8814	24.6297	24.6566	24.5497	24.7109	24.5582	24.7339	24.7698	24.7803	24.727	24.8137	24.7375	24.834	24.6019	24.5574	24.6362	24.6919	24.9537
P63276_40S ribosomal protein S17	sp|P63276|RS17_MOUSE	40S ribosomal protein S17 OS=Mus musculus (Mouse) GN=Rps17 PE=1 SV=2	P63276	25.2699	25.6291	25.3028	25.4634	25.248	25.4154	25.1522	25.3987	25.1188	25.4227	25.302	25.3451	25.4413	25.2763	25.3846	25.2962	25.2596	25.2858	25.4173	25.3374	25.5554	25.4283	25.3689	25.5367	25.4307	25.2088	25.097	25.2499	25.2464	25.2194	25.3547	25.4165	25.4264	25.2987	25.3611	25.3599	25.2782	25.3476	25.1745	25.293	25.3423	25.3549
Q9JJL3_Solute carrier organic a.	sp|Q9JJL3|SO1B2_MOUSE	Solute carrier organic anion transporter family member 1B2 OS=Mus musculus (Mouse) GN=Slco1b2 PE=1 SV=1	Q9JJL3	23.475	24.2237	23.9234	24.0969	23.7442	23.2446	23.9391	22.9069	23.553	23.7348	23.2887	23.5908	23.7876	23.6789	23.4277	23.602	23.6881	22.577	23.6728	23.2437	23.824	23.8704	24.1423	24.0748	23.7909	23.9001	23.8018	23.6434	23.8699	24.1669	23.7496	23.5938	23.8077	23.8446	23.7527	23.2869	23.9378	23.9868	23.6115	23.7381	24.027	23.4417
Q9CVB6_Actin-related protein 2/.	sp|Q9CVB6|ARPC2_MOUSE	Actin-related protein 2/3 complex subunit 2 OS=Mus musculus (Mouse) GN=Arpc2 PE=1 SV=3	Q9CVB6	25.1684	25.2022	25.0113	24.9548	25.0302	25.1723	24.9083	25.2135	25.1082	25.1595	25.176	25.171	25.2915	25.1542	25.2567	25.2366	25.2979	25.3582	25.2904	25.3524	25.215	25.0588	24.9947	25.0039	25.179	25.1393	25.0727	25.268	25.0241	25.1996	25.2071	25.1951	25.0544	25.1731	24.8947	25.2194	25.1689	25.0654	24.8785	24.9916	24.9424	25.2536
Q8CDN6_Thioredoxin-like protein.	sp|Q8CDN6|TXNL1_MOUSE	Thioredoxin-like protein 1 OS=Mus musculus (Mouse) GN=Txnl1 PE=1 SV=3	Q8CDN6	24.2864	24.7183	24.7069	24.5063	24.4259	24.57	24.6086	24.569	24.0195	24.3234	24.5842	24.6377	24.6989	24.5635	24.4128	24.3415	24.5078	23.9746	24.2958	24.2881	24.7868	24.4573	24.5732	24.5221	24.7399	24.8171	24.1833	24.3172	24.3531	24.434	24.5359	24.4436	24.778	23.9768	24.7079	24.3008	24.3599	24.7743	24.6986	24.0495	24.7469	24.4736
O88533_Aromatic-L-amino-acid de.	sp|O88533|DDC_MOUSE	Aromatic-L-amino-acid decarboxylase OS=Mus musculus (Mouse) GN=Ddc PE=1 SV=1	O88533	24.7783	25.0046	24.9232	24.937	24.836	24.8078	24.669	25.0723	24.9091	24.7196	25.0024	25.2043	24.653	24.8129	24.8014	24.8941	24.9448	25.0123	24.8506	24.9387	24.9414	25.3588	25.0708	24.9621	24.7633	24.6308	24.94	25.0422	24.7598	24.7366	24.7288	25.3044	24.8535	25.0659	24.6981	24.7081	24.7721	24.5915	24.8364	24.7826	24.5806	24.9032
P12791_Cytochrome P450 2B10	sp|P12791|CP2BA_MOUSE	Cytochrome P450 2B10 OS=Mus musculus (Mouse) GN=Cyp2b10 PE=1 SV=1	P12791	26.0899	24.1588	24.6871	24.1931	25.7605	25.7467	24.5964	25.6438	25.8907	25.3288	23.7056	23.1496	25.1525	25.1238	23.4131	23.8062	25.063	24.5133	24.8765	23.846	16.8262	20.6416	19.5178	18.1711	19.2056	17.9833	23.3679	22.9566	24.0291	25.7404	26.0174	20.0293	25.0079	23.4778	24.4929	25.1583	25.6423	24.586	24.3293	23.8833	24.2289	24.1084
P35979_60S ribosomal protein L12	sp|P35979|RL12_MOUSE	60S ribosomal protein L12 OS=Mus musculus (Mouse) GN=Rpl12 PE=1 SV=2	P35979	26.3105	26.2462	26.2481	26.2308	26.2182	26.1337	26.1487	26.3307	26.1368	26.1307	26.064	26.1484	26.2937	26.2405	26.3937	26.528	26.3757	26.4432	26.3564	26.3846	26.5387	26.5508	26.4679	26.3597	26.3559	26.3681	26.3699	26.2664	26.3772	26.166	26.2499	26.1787	26.2179	26.2097	26.3035	26.2365	26.2349	26.2691	26.3316	26.2212	26.3561	26.1889
Q9QYY9_Alcohol dehydrogenase 4	sp|Q9QYY9|ADH4_MOUSE	Alcohol dehydrogenase 4 OS=Mus musculus (Mouse) GN=Adh4 PE=1 SV=4	Q9QYY9	21.5796	23.4201	23.9243	23.198	19.4932	21.9385	24.435	22.1112	23.4477	21.813	23.0125	21.8463	23.9116	22.7642	22.3793	21.6604	20.5965	21.8081	19.1608	20.6367	20.2256	21.2287	22.3563	22.774	23.1438	23.3543	19.177	20.5402	23.9528	20.6646	22.8394	21.8443	24.1274	21.7947	23.2415	18.8444	22.3999	23.6521	22.8057	21.8896	23.8427	20.5898
P20108_Thioredoxin-dependent pe.	sp|P20108|PRDX3_MOUSE	Thioredoxin-dependent peroxide reductase, mitochondrial OS=Mus musculus (Mouse) GN=Prdx3 PE=1 SV=1	P20108	27.2216	26.6967	26.7414	26.8334	27.1383	27.0401	26.8724	27.1279	27.0958	27.0931	26.8902	26.8989	26.9731	27.1774	27.1261	27.2334	27.0654	27.214	27.0983	27.1647	27.0468	27.0121	26.87	26.9682	26.9029	26.8815	27.1635	27.1903	27.0206	26.8919	27.0284	26.8643	26.839	26.9875	27.0871	26.9895	27.0384	26.8665	26.9662	27.0853	26.9291	27.1919
[truncated: 1,484 more rows]

## Sheet: proteo_plasma
	accession	description	uniprot_id	X501f	X502m	X503m	X506m	X508f	X509f	X517f	X518f	X527m	X528m	X529f	X531f	W616f	W617f	W620f	W622f	W623f	W625m	W627m	W628m	W630m	W631m	W632f	W633f	W634m	L818f	L819f	L824m	L825m	L826m	L827m	L836f	L841f	L854f	L859m	L862f
[truncated: 446 more rows]

## Sheet: metabo_liver_c18hypersil_pos
	chromato	name	chebi_id	annot_level	annot_confidence	kegg_id	kegg_pathway_family	kegg_pathways	kegg_subpathways	hmdb_id	pubchem_id	formula	monoisotopic_mass	inchikey	inchi	MT	mz	rt	isotopes	adduct	pcgroup	redund_group	redund_iso_add_frag	X501f	X502m	X503m	X506m	X508f	X509f	X513m	X517f	X518f	X521f	X527m	X528m	X529f	X531f	W616f	W617f	W620f	W621f	W622f	W623f	W625m	W627m	W628m	W629m	W630m	W631m
[truncated: 138 more rows]
[truncated: 16 more columns]

[truncated: 5 more sheets: metabo_liver_hilic_neg, metabo_plasma_c18hypersil_pos, metabo_plasma_hilic_neg, metabo_plasma_c18acquity_pos, metabo_plasma_c18acquity_neg]
