# Supplementary material for: ProMetIS, deep phenotyping of mouse models by combined proteomics and metabolomics analysis
Source: Sci Data. 2021 Dec 3;8:311. doi: 10.1038/s41597-021-01095-3 (PMC8642540; doi:10.1038/s41597-021-01095-3)
Supplement: Supplementary file 3 [file 41597_2021_1095_MOESM3_ESM.xlsx]

## Sheet: Feuil1
Procedure identifier	Procedure name	Week	Link
IMPC_ACS_003	Acoustic Startle and Pre-pulse Inhibition (PPI)	10	https://www.mousephenotype.org/impress/ProcedureInfo?action=list&procID=743&pipeID=10
IMPC_ABR_002	Auditory Brain Stem Response	14	https://www.mousephenotype.org/impress/ProcedureInfo?action=list&procID=668&pipeID=10
IMPC_DXA_001	Body Composition (DEXA lean/fat)	14	https://www.mousephenotype.org/impress/ProcedureInfo?action=list&procID=551&pipeID=10
IMPC_BWT_001	Body Weight		https://www.mousephenotype.org/impress/ProcedureInfo?action=list&procID=626&pipeID=10
IMPC_CBC_003	Clinical Chemistry	16	https://www.mousephenotype.org/impress/ProcedureInfo?action=list&procID=785&pipeID=10
IMPC_CSD_003	Combined SHIRPA and Dysmorphology	9	https://www.mousephenotype.org/impress/ProcedureInfo?action=list&procID=800&pipeID=10
IMPC_ECH_001	Echo	12	https://www.mousephenotype.org/impress/ProcedureInfo?action=list&procID=656&pipeID=10
IMPC_ECG_003	Electrocardiogram (ECG)	12	https://www.mousephenotype.org/impress/ProcedureInfo?action=list&procID=1422&pipeID=10
IMPC_EYE_003	Eye Morphology	15	https://www.mousephenotype.org/impress/ProcedureInfo?action=list&procID=1393&pipeID=10
ICS_FEA_001	Fear Conditioning	10	https://www.mousephenotype.org/impress/ProcedureInfo?action=list&procID=199&pipeID=10
IMPC_GRS_001	Grip Strength	9	https://www.mousephenotype.org/impress/ProcedureInfo?action=list&procID=512&pipeID=10
IMPC_PAT_002	Gross Pathology and Tissue Collection	16	https://www.mousephenotype.org/impress/ProcedureInfo?action=list&procID=778&pipeID=10
IMPC_HWT_001	Heart Weight	16	https://www.mousephenotype.org/impress/ProcedureInfo?action=list&procID=603&pipeID=10
IMPC_HEM_002	Hematology	16	https://www.mousephenotype.org/impress/ProcedureInfo?action=list&procID=677&pipeID=10
ICS_HOT_001	Hot Plate	15	https://www.mousephenotype.org/impress/ProcedureInfo?action=list&procID=198&pipeID=10
ICS_IMM_002	Immunophenotyping	16	https://www.mousephenotype.org/impress/ProcedureInfo?action=list&procID=270&pipeID=10
IMPC_CAL_003	Indirect Calorimetry	11	https://www.mousephenotype.org/impress/ProcedureInfo?action=list&procID=858&pipeID=10
IMPC_IPG_001	Intraperitoneal glucose tolerance test (IPGTT)	13	https://www.mousephenotype.org/impress/ProcedureInfo?action=list&procID=534&pipeID=10
IMPC_OFD_001	Open Field	9	https://www.mousephenotype.org/impress/ProcedureInfo?action=list&procID=499&pipeID=10
ICS_ROT_001	Rotarod	9	https://www.mousephenotype.org/impress/ProcedureInfo?action=list&procID=200&pipeID=10
ICS_SHO_001	Shock Threshold	15	https://www.mousephenotype.org/impress/ProcedureInfo?action=list&procID=197&pipeID=10
IMPC_XRY_001	X-ray	14	https://www.mousephenotype.org/impress/ProcedureInfo?action=list&procID=559&pipeID=10
